# Supplementary material for: Adipocyte p53 coordinates the response to intermittent fasting by regulating adipose tissue immune cell landscape
Source: Nat Commun. 2024 Feb 15;15:1391. doi: 10.1038/s41467-024-45724-y (PMC10869344; doi:10.1038/s41467-024-45724-y)
Supplement: Supplementary file 4 — Supplementary Data 1 [file 41467_2024_45724_MOESM4_ESM.xlsx]

## Sheet: Sheet1
AL / IF	cellType	gene	p_val	avg_log2FC	pct.1	pct.2	p_val_adj	diff_pct	regulation
53	0	Pid1	0	2.18261	0.822	0.293	0	0.529	Up
129	0	Gm17167	5.82064e-163	-1.02155	0.195	0.6	1.59294e-158	0.405	Down
220	0	F3	7.04628e-164	-1.20596	0.17	0.553	1.92835e-159	0.383	Down
237	0	Sgip1	5.20405e-233	1.84746	0.609	0.232	1.42419e-228	0.377	Up
238	0	Postn	4.5991e-155	-1.31922	0.224	0.6	1.25863e-150	0.376	Down
249	0	Vmp1	7.54623e-194	-1.4034	0.272	0.643	2.06518e-189	0.371	Down
256	0	Prex2	1.14666e-184	1.37939	0.556	0.188	3.13806e-180	0.368	Up
258	0	Smoc2	5.81832e-216	1.59957	0.494	0.126	1.5923e-211	0.368	Up
262	0	Arhgef3	1.82742e-212	1.59326	0.504	0.137	5.0011e-208	0.367	Up
282	0	Itgbl1	1.02553e-198	1.64135	0.696	0.333	2.80656e-194	0.363	Up
287	0	Robo1	6.24733e-143	-0.959014	0.4	0.761	1.70971e-138	0.361	Down
306	0	Runx1	1.27795e-170	-1.24748	0.065	0.419	3.49736e-166	0.354	Down
321	0	Sned1	1.95496e-135	-1.10775	0.34	0.691	5.35014e-131	0.351	Down
361	0	Acss3	2.92216e-204	1.31524	0.747	0.405	7.99707e-200	0.342	Up
412	0	Hnrnpa2b1	4.48585e-115	-0.793813	0.254	0.589	1.22764e-110	0.335	Down
413	0	Fn1	2.38025e-111	-0.876364	0.28	0.615	6.51403e-107	0.335	Down
417	0	Ddx5	1.96794e-100	-0.65721	0.459	0.793	5.38567e-96	0.334	Down
419	0	Adamtsl1	1.11537e-162	1.47643	0.584	0.25	3.05243e-158	0.334	Up
425	0	Mmp11	6.65779e-143	-1.1671	0.097	0.429	1.82204e-138	0.332	Down
428	0	Rftn1	1.17372e-111	-0.842174	0.338	0.669	3.21211e-107	0.331	Down
446	0	Slc4a4	1.20357e-139	-0.923356	0.458	0.786	3.2938e-135	0.328	Down
463	0	Dock10	8.49279e-166	1.37461	0.534	0.209	2.32422e-161	0.325	Up
510	0	Mycbp2	2.51952e-172	-0.901087	0.593	0.91	6.89517e-168	0.317	Down
528	0	Myo6	2.3892e-126	-0.926588	0.118	0.433	6.53852e-122	0.315	Down
544	0	Prkar2b	1.69078e-172	-1.3187	0.005	0.317	4.62715e-168	0.312	Down
545	0	Tmtc1	1.12365e-156	1.38099	0.595	0.283	3.0751e-152	0.312	Up
556	0	Gm42418	6.58849e-130	1.04488	0.543	0.233	1.80307e-125	0.31	Up
574	0	Gcnt2	1.38471e-117	-0.930127	0.13	0.438	3.78954e-113	0.308	Down
634	0	Tanc2	2.16198e-128	-1.05204	0.101	0.403	5.9167e-124	0.302	Down
648	0	Tanc1	6.57743e-95	-0.747573	0.281	0.582	1.80005e-90	0.301	Down
666	0	Fmr1	1.33186e-128	-0.952216	0.074	0.373	3.6449e-124	0.299	Down
672	0	Fmn1	1.48394e-83	-0.611244	0.344	0.642	4.0611e-79	0.298	Down
699	0	Lvrn	1.14919e-194	1.79632	0.334	0.039	3.14498e-190	0.295	Up
729	0	Rufy3	5.88493e-76	-0.562405	0.316	0.608	1.61053e-71	0.292	Down
733	0	Prune2	3.33762e-145	-1.56572	0.031	0.322	9.13406e-141	0.291	Down
743	0	Syne2	1.39112e-86	-0.673262	0.194	0.485	3.80708e-82	0.291	Down
748	0	Canx	6.87928e-116	-0.868685	0.104	0.394	1.88265e-111	0.29	Down
749	0	Itsn1	1.91857e-113	-0.873841	0.477	0.767	5.25056e-109	0.29	Down
760	0	Ednra	1.49277e-119	-1.10808	0.089	0.378	4.08526e-115	0.289	Down
765	0	Ahnak2	4.16537e-107	-0.828894	0.113	0.401	1.13994e-102	0.288	Down
766	0	Myh9	4.57888e-86	-0.730246	0.248	0.536	1.2531e-81	0.288	Down
778	0	Slc6a6	6.71736e-151	-1.06753	0.01	0.297	1.83834e-146	0.287	Down
779	0	Atp8b1	7.66681e-93	-0.753226	0.463	0.75	2.09818e-88	0.287	Down
787	0	Kalrn	9.7537e-89	-0.805128	0.28	0.567	2.6693e-84	0.287	Down
788	0	Fmo2	2.07031e-145	1.7792	0.447	0.161	5.66582e-141	0.286	Up
796	0	Adam12	1.53204e-239	-1.32056	0.648	0.933	4.19274e-235	0.285	Down
797	0	Chrm3	9.58294e-127	1.40936	0.43	0.145	2.62256e-122	0.285	Up
826	0	Nedd4l	4.06894e-92	-0.781645	0.455	0.737	1.11355e-87	0.282	Down
858	0	Heph	3.89418e-134	-1.18723	0.035	0.313	1.06572e-129	0.278	Down
859	0	Tns3	4.12672e-84	-0.72665	0.204	0.482	1.12936e-79	0.278	Down
868	0	Gsta3	2.55259e-115	-0.930997	0.072	0.35	6.98568e-111	0.278	Down
872	0	Arid5b	5.79182e-81	-0.791749	0.348	0.625	1.58505e-76	0.277	Down
900	0	Zswim6	2.24381e-70	-0.621854	0.357	0.632	6.14063e-66	0.275	Down
913	0	Gpnmb	1.35182e-214	1.29756	0.28	0.006	3.69953e-210	0.274	Up
930	0	Hacd2	4.58547e-143	-0.931354	0.011	0.285	1.25491e-138	0.274	Down
933	0	Rnf150	8.64856e-66	-0.519452	0.267	0.54	2.36685e-61	0.273	Down
947	0	Srgap1	2.91683e-87	-0.673273	0.539	0.811	7.98249e-83	0.272	Down
948	0	Gas7	3.57784e-65	-0.588805	0.344	0.616	9.79148e-61	0.272	Down
961	0	2610307P16Rik	2.54882e-120	-1.24833	0.059	0.33	6.97536e-116	0.271	Down
962	0	Cux1	3.52025e-72	-0.597642	0.276	0.547	9.63386e-68	0.271	Down
974	0	Grina	2.32303e-99	-0.795049	0.108	0.378	6.35743e-95	0.27	Down
981	0	Adcy2	6.22694e-108	-1.32526	0.088	0.357	1.70413e-103	0.269	Down
991	0	Thsd7a	3.10337e-264	1.65241	0.879	0.611	8.49298e-260	0.268	Up
992	0	Lrp1	1.49489e-96	-0.616633	0.585	0.853	4.09106e-92	0.268	Down
1002	0	Tbx15	8.59988e-195	1.58969	0.286	0.018	2.35353e-190	0.268	Up
1003	0	Cnot6	7.70879e-110	-0.774266	0.066	0.333	2.10967e-105	0.267	Down
1004	0	Gda	9.04726e-93	-1.07003	0.225	0.492	2.47596e-88	0.267	Down
1005	0	Plekha6	1.00997e-80	-0.702628	0.18	0.447	2.76399e-76	0.267	Down
1017	0	Runx2	9.77134e-76	-0.691944	0.218	0.484	2.67412e-71	0.266	Down
1029	0	Adamts15	2.67932e-85	-0.849131	0.17	0.435	7.33248e-81	0.265	Down
1041	0	Phf8	5.41618e-108	-0.826485	0.073	0.337	1.48225e-103	0.264	Down
1049	0	Mgst1	1.9301e-114	-0.778706	0.05	0.313	5.2821e-110	0.263	Down
1059	0	Sept11	1.91568e-57	-0.506954	0.448	0.711	5.24263e-53	0.263	Down
1061	0	B4galt5	2.99159e-81	-0.667569	0.155	0.417	8.18708e-77	0.262	Down
1072	0	Magi1	1.60901e-85	-0.765638	0.415	0.676	4.40338e-81	0.261	Down
1074	0	Bbx	4.59121e-73	-0.641706	0.219	0.48	1.25648e-68	0.261	Down
1080	0	Tox	2.27706e-147	1.39273	0.322	0.062	6.23163e-143	0.26	Up
1081	0	Palld	4.05134e-69	-0.648007	0.243	0.503	1.10873e-64	0.26	Down
1123	0	C730002L08Rik	4.10697e-123	1.29281	0.534	0.277	1.12395e-118	0.257	Up
1124	0	Chst11	1.02895e-90	-0.858053	0.11	0.367	2.81594e-86	0.257	Down
1130	0	Abhd2	4.68769e-129	-0.887105	0.018	0.274	1.28288e-124	0.256	Down
1140	0	Ocrl	6.3688e-99	-0.774781	0.081	0.336	1.74295e-94	0.255	Down
1168	0	Olfr1033	3.26762e-73	-0.623015	0.508	0.76	8.94251e-69	0.252	Down
1178	0	Acox1	4.18451e-76	-0.702062	0.196	0.447	1.14517e-71	0.251	Down
1182	0	Dpyd	9.17736e-117	1.45138	0.579	0.328	2.51157e-112	0.251	Up
1183	0	Osmr	6.5174e-61	-0.563448	0.434	0.684	1.78362e-56	0.25	Down
1184	0	Dnajc10	4.48867e-133	-0.858502	0.003	0.253	1.22841e-128	0.25	Down
1200	0	Fndc3a	2.77198e-61	-0.542637	0.517	0.766	7.58609e-57	0.249	Down
1214	0	Epb41l3	1.50752e-83	-0.668361	0.108	0.356	4.12562e-79	0.248	Down
1233	0	Plod2	1.25865e-55	-0.560594	0.338	0.585	3.44456e-51	0.247	Down
1248	0	Dst	2.77581e-114	-0.725122	0.602	0.847	7.59655e-110	0.245	Down
1256	0	Timp3	1.47922e-102	1.29016	0.424	0.18	4.04819e-98	0.244	Up
1257	0	Tgfbr1	1.04267e-57	-0.583234	0.281	0.525	2.85347e-53	0.244	Down
1270	0	Klf12	9.31726e-101	1.08512	0.476	0.232	2.54985e-96	0.244	Up
1271	0	Gm44511	1.72097e-61	-0.527582	0.422	0.665	4.70977e-57	0.243	Down
1277	0	Clcn5	1.00113e-58	-0.602265	0.294	0.536	2.73981e-54	0.242	Down
1289	0	Hpgd	1.14035e-115	1.39677	0.353	0.111	3.12078e-111	0.242	Up
1290	0	Emp1	1.36923e-69	-0.70841	0.201	0.443	3.74718e-65	0.242	Down
1302	0	4930402H24Rik	2.33738e-69	-0.537342	0.561	0.802	6.39672e-65	0.241	Down
1311	0	Baz1a	2.16988e-68	-0.592271	0.159	0.399	5.9383e-64	0.24	Down
1313	0	Cyp7b1	4.61777e-60	-0.829721	0.278	0.518	1.26374e-55	0.24	Down
1326	0	L3mbtl4	1.94627e-181	1.8926	0.247	0.008	5.32635e-177	0.239	Up
1343	0	Pmepa1	1.90855e-105	-0.833772	0.039	0.276	5.22313e-101	0.237	Down
1376	0	Cdh11	1.17179e-55	-0.588981	0.236	0.471	3.20684e-51	0.235	Down
1380	0	Csmd1	2.02589e-50	-0.560241	0.326	0.56	5.54424e-46	0.234	Down
1399	0	Prkd1	1.02498e-117	1.19817	0.632	0.399	2.80505e-113	0.233	Up
1400	0	Pde11a	1.59605e-105	1.82449	0.37	0.137	4.36792e-101	0.233	Up
1401	0	Pla1a	4.17641e-58	-0.614932	0.244	0.477	1.14296e-53	0.233	Down
1415	0	Bmp1	9.89366e-55	-0.508071	0.226	0.458	2.7076e-50	0.232	Down
1419	0	Enah	2.47607e-119	-0.833685	0.008	0.24	6.77625e-115	0.232	Down
1420	0	C7	4.81187e-117	2.17415	0.598	0.366	1.31686e-112	0.232	Up
1421	0	Aff3	5.80807e-91	1.11412	0.42	0.188	1.5895e-86	0.232	Up
1425	0	Col15a1	3.35559e-57	-0.653689	0.287	0.518	9.18324e-53	0.231	Down
1445	0	Arhgap15	9.87123e-106	1.14035	0.355	0.125	2.70146e-101	0.23	Up
1446	0	Prrg1	1.10258e-93	-0.97938	0.066	0.296	3.01744e-89	0.23	Down
1447	0	Col18a1	3.85083e-78	-0.919092	0.118	0.348	1.05386e-73	0.23	Down
1448	0	Aebp1	7.82793e-57	-0.617565	0.253	0.483	2.14227e-52	0.23	Down
1457	0	Smurf2	9.46621e-77	-0.631502	0.565	0.794	2.59062e-72	0.229	Down
1460	0	Elmo1	7.91498e-94	0.985649	0.441	0.212	2.16609e-89	0.229	Up
1474	0	Mmp2	1.26729e-55	-0.60698	0.247	0.475	3.46818e-51	0.228	Down
1481	0	Pdzrn3	2.81406e-47	-0.526986	0.434	0.661	7.70124e-43	0.227	Down
1497	0	4833422C13Rik	7.75404e-71	-0.68912	0.122	0.348	2.12205e-66	0.226	Down
1503	0	Mat2a	7.60328e-60	-0.53773	0.178	0.403	2.08079e-55	0.225	Down
1515	0	Fbn1	3.28452e-84	-0.850493	0.605	0.829	8.98874e-80	0.224	Down
1525	0	Adam23	2.2684e-60	-0.622088	0.428	0.651	6.20793e-56	0.223	Down
1530	0	Angptl4	3.83742e-99	-0.717495	0.031	0.254	1.05019e-94	0.223	Down
1537	0	Uhrf2	7.80363e-59	-0.590051	0.505	0.728	2.13562e-54	0.223	Down
1545	0	Tln2	6.54655e-92	-0.798966	0.053	0.275	1.7916e-87	0.222	Down
1554	0	Tlk1	2.79749e-52	-0.549527	0.273	0.495	7.6559e-48	0.222	Down
1586	0	Ogn	2.03619e-91	0.97492	0.351	0.132	5.57243e-87	0.219	Up
1614	0	Adamts2	2.4585e-55	-0.505476	0.588	0.804	6.72817e-51	0.216	Down
1637	0	Rai14	5.80849e-50	-0.513881	0.214	0.429	1.58961e-45	0.215	Down
1647	0	Gria3	4.00859e-112	1.10838	0.664	0.45	1.09703e-107	0.214	Up
1648	0	Cdh13	1.90171e-90	1.22194	0.319	0.105	5.20441e-86	0.214	Up
1658	0	Sema3a	4.64879e-63	-0.729381	0.131	0.345	1.27223e-58	0.214	Down
1690	0	Abr	9.96793e-65	-0.643434	0.118	0.33	2.72792e-60	0.212	Down
1696	0	Lgr4	1.96002e-90	-0.7855	0.039	0.251	5.36399e-86	0.212	Down
1700	0	Cyp27a1	1.36926e-85	0.987829	0.349	0.137	3.74726e-81	0.212	Up
1727	0	Csnk1a1	3.07925e-60	-0.513547	0.608	0.818	8.42698e-56	0.21	Down
1728	0	Dclk1	2.52735e-49	-0.526021	0.552	0.762	6.91659e-45	0.21	Down
1731	0	Slc22a5	3.36794e-101	-0.746614	0.016	0.225	9.21704e-97	0.209	Down
1742	0	Clic4	1.55259e-61	-0.561491	0.127	0.335	4.24898e-57	0.208	Down
1765	0	Slc39a14	2.20221e-64	-0.658248	0.117	0.324	6.02677e-60	0.207	Down
1766	0	Ank	1.39176e-61	-0.580812	0.119	0.326	3.80882e-57	0.207	Down
1793	0	Gpc3	6.14357e-102	1.12991	0.262	0.058	1.68131e-97	0.204	Up
1799	0	Olfm2	1.81639e-54	-0.62308	0.151	0.355	4.97092e-50	0.204	Down
1817	0	Ntrk2	1.17228e-90	1.05516	0.298	0.095	3.20818e-86	0.203	Up
1818	0	Sept9	1.64196e-54	-0.53111	0.148	0.351	4.49354e-50	0.203	Down
1825	0	Abcc4	3.9732e-48	-0.728703	0.272	0.475	1.08734e-43	0.203	Down
1827	0	Cyb5b	1.68603e-91	-0.673394	0.024	0.226	4.61415e-87	0.202	Down
1842	0	Plcxd3	1.73316e-92	1.80796	0.283	0.082	4.74314e-88	0.201	Up
1843	0	Abi3bp	6.49037e-81	0.639403	0.755	0.554	1.77622e-76	0.201	Up
1845	0	Lrba	8.70323e-57	-0.591773	0.473	0.673	2.38181e-52	0.2	Down
1851	0	Pdia3	4.50367e-84	-0.641639	0.037	0.237	1.23252e-79	0.2	Down
1862	0	Foxp2	1.10515e-56	-0.865316	0.144	0.343	3.02447e-52	0.199	Down
1863	0	2600014E21Rik	2.25857e-81	-0.999771	0.043	0.242	6.18103e-77	0.199	Down
1864	0	Lpin1	2.70716e-75	-0.611775	0.058	0.257	7.40868e-71	0.199	Down
1882	0	Sult1e1	4.72977e-125	1.72638	0.222	0.024	1.2944e-120	0.198	Up
1908	0	Tcf7l2	4.65769e-60	-0.622871	0.639	0.836	1.27467e-55	0.197	Down
1988	0	Eda	8.19286e-76	0.978702	0.633	0.443	2.24214e-71	0.19	Up
1989	0	Pamr1	3.96908e-47	-0.608266	0.192	0.382	1.08622e-42	0.19	Down
2011	0	Acer3	3.79683e-120	0.895178	0.211	0.022	1.03908e-115	0.189	Up
2012	0	Pde7a	3.54844e-57	-0.614063	0.117	0.306	9.71102e-53	0.189	Down
2025	0	Uggt1	1.42158e-75	-0.621074	0.041	0.229	3.89044e-71	0.188	Down
2026	0	Cmah	2.29515e-55	-0.61527	0.105	0.293	6.28113e-51	0.188	Down
2040	0	Col8a1	3.53269e-64	-1.28059	0.074	0.261	9.66791e-60	0.187	Down
2067	0	Eif5	1.21024e-49	-0.521369	0.135	0.32	3.31205e-45	0.185	Down
2100	0	Frk	3.16299e-46	-0.589578	0.187	0.371	8.65616e-42	0.184	Down
2118	0	Apobec3	3.16075e-79	-0.606352	0.025	0.207	8.65002e-75	0.182	Down
2143	0	Serinc3	1.27919e-80	-0.531112	0.02	0.201	3.50076e-76	0.181	Down
2147	0	Lpgat1	8.02181e-87	-0.592153	0.012	0.193	2.19533e-82	0.181	Down
2148	0	Acsl4	3.61164e-76	-0.550424	0.029	0.21	9.88399e-72	0.181	Down
2149	0	Itm2b	2.91665e-71	-0.56703	0.041	0.222	7.98199e-67	0.181	Down
2168	0	Ctnna3	3.74195e-100	1.21089	0.221	0.041	1.02406e-95	0.18	Up
2169	0	Cphx3	7.7667e-59	0.824823	0.434	0.254	2.12551e-54	0.18	Up
2186	0	Gm46323	2.28835e-88	1.08174	0.238	0.059	6.26254e-84	0.179	Up
2187	0	Mtch1	1.83572e-76	-0.588668	0.028	0.207	5.02382e-72	0.179	Down
2188	0	Ptprk	5.6523e-67	0.896014	0.298	0.119	1.54687e-62	0.179	Up
2214	0	Ugcg	3.67238e-49	-0.668523	0.117	0.295	1.00502e-44	0.178	Down
2249	0	Epha3	7.32324e-120	1.34881	0.189	0.013	2.00415e-115	0.176	Up
2250	0	Mthfd1l	4.2609e-90	-0.679617	0.002	0.178	1.16608e-85	0.176	Down
2263	0	Xkr4	2.5319e-60	1.00921	0.316	0.141	6.92906e-56	0.175	Up
2269	0	Lrrtm3	1.34643e-124	1.46816	0.185	0.01	3.68477e-120	0.175	Up
2270	0	Pgap2	9.71711e-86	-0.656047	0.008	0.183	2.65928e-81	0.175	Down
2280	0	Kif16b	4.58378e-41	-0.507729	0.186	0.36	1.25444e-36	0.174	Down
2281	0	Fgf10	1.03512e-36	-0.880191	0.276	0.45	2.83281e-32	0.174	Down
2297	0	Ptprd	4.90179e-53	0.820252	0.455	0.283	1.34147e-48	0.172	Up
2306	0	Gm15261	4.1125e-60	0.896045	0.481	0.309	1.12547e-55	0.172	Up
2323	0	Prtg	2.31934e-45	-0.505951	0.112	0.283	6.34733e-41	0.171	Down
2330	0	Mef2c	1.65425e-103	0.866035	0.193	0.023	4.5272e-99	0.17	Up
2331	0	Vdac2	1.30099e-69	-0.548064	0.031	0.201	3.56042e-65	0.17	Down
2338	0	Vit	4.44416e-94	0.959229	0.205	0.035	1.21623e-89	0.17	Up
2339	0	Tnik	5.2255e-61	0.824686	0.302	0.132	1.43006e-56	0.17	Up
2340	0	Hnrnpk	2.31255e-48	-0.513189	0.112	0.282	6.32876e-44	0.17	Down
2349	0	Gm13052	2.33787e-106	1.04058	0.188	0.019	6.39805e-102	0.169	Up
2378	0	Vegfc	4.92828e-56	1.03532	0.321	0.154	1.34872e-51	0.167	Up
2383	0	Dchs2	6.54427e-83	0.964395	0.214	0.047	1.79097e-78	0.167	Up
2384	0	Cat	9.30068e-53	-0.531545	0.077	0.244	2.54532e-48	0.167	Down
2396	0	Cyp4b1	1.0159e-59	-0.875657	0.059	0.225	2.78022e-55	0.166	Down
2397	0	Osbpl8	1.02721e-59	0.690307	0.321	0.155	2.81116e-55	0.166	Up
2414	0	Cpeb4	6.73105e-64	0.69641	0.279	0.115	1.84209e-59	0.164	Up
2421	0	Anapc15	2.0927e-60	-0.545261	0.044	0.208	5.7271e-56	0.164	Down
2422	0	Pltp	2.11217e-54	-0.525395	0.071	0.235	5.78036e-50	0.164	Down
2443	0	Ptma	7.72828e-75	-0.603262	0.014	0.177	2.115e-70	0.163	Down
2448	0	Plcl1	8.84955e-71	-0.642635	0.666	0.829	2.42186e-66	0.163	Down
2459	0	Nav1	4.06354e-132	-0.700054	0.8	0.962	1.11207e-127	0.162	Down
2481	0	Gm37340	3.77284e-51	0.781183	0.354	0.194	1.03251e-46	0.16	Up
2488	0	Vipr2	2.00224e-60	-0.545703	0.038	0.197	5.47954e-56	0.159	Down
2505	0	Col4a5	4.41681e-51	0.913417	0.295	0.137	1.20875e-46	0.158	Up
2509	0	Syn3	4.07448e-67	0.974991	0.23	0.073	1.11506e-62	0.157	Up
2516	0	Clec3b	3.41404e-48	0.772703	0.363	0.206	9.3432e-44	0.157	Up
2529	0	Carnmt1	3.32908e-62	-0.553986	0.032	0.188	9.1107e-58	0.156	Down
2530	0	Slc7a2	1.44484e-50	-0.536324	0.063	0.219	3.9541e-46	0.156	Down
2531	0	Sema5a	1.18023e-46	0.888964	0.366	0.21	3.22994e-42	0.156	Up
2545	0	Col4a4	9.17819e-85	0.962251	0.188	0.033	2.5118e-80	0.155	Up
2546	0	Acot9	2.26353e-65	-0.570272	0.025	0.18	6.19461e-61	0.155	Down
2551	0	Sumf1	6.38963e-69	-0.505535	0.017	0.172	1.74865e-64	0.155	Down
2560	0	Kif1a	2.04591e-72	-0.534323	0.009	0.163	5.59904e-68	0.154	Down
2561	0	H3f3a	2.44308e-58	-0.515482	0.038	0.192	6.68599e-54	0.154	Down
2569	0	Pank3	4.39324e-57	-0.514595	0.041	0.194	1.2023e-52	0.153	Down
2579	0	Stim1	1.80008e-81	0.91114	0.644	0.492	4.92627e-77	0.152	Up
2596	0	Col4a6	9.31747e-84	1.19492	0.179	0.028	2.54991e-79	0.151	Up
2597	0	Traf5	3.02497e-64	-0.533071	0.023	0.174	8.27843e-60	0.151	Down
2609	0	Adk	1.26563e-76	0.648716	0.704	0.553	3.46364e-72	0.151	Up
2621	0	Egfros	9.67804e-48	0.812017	0.418	0.268	2.64859e-43	0.15	Up
2625	0	Egflam	7.55786e-52	1.04544	0.281	0.132	2.06836e-47	0.149	Up
2626	0	Hmcn1	1.27221e-35	-0.51238	0.126	0.275	3.48165e-31	0.149	Down
2639	0	Anxa3	1.66287e-67	0.83596	0.204	0.055	4.55077e-63	0.149	Up
2670	0	Nalcn	2.40539e-67	1.03053	0.196	0.049	6.58283e-63	0.147	Up
2671	0	Adamtsl3	6.67778e-37	-0.521584	0.112	0.259	1.82751e-32	0.147	Down
2682	0	Eya4	5.20165e-46	-0.571151	0.065	0.212	1.42353e-41	0.147	Down
2695	0	Cp	3.17924e-55	0.85187	0.569	0.423	8.70062e-51	0.146	Up
2714	0	Shroom3	1.72296e-53	-0.609094	0.038	0.182	4.71522e-49	0.144	Down
2720	0	Ccbe1	4.20252e-53	0.959675	0.559	0.416	1.1501e-48	0.143	Up
2721	0	mt-Rnr2	1.25312e-59	1.17677	0.202	0.059	3.42942e-55	0.143	Up
2740	0	Setbp1	7.76409e-86	-0.752885	0.77	0.912	2.1248e-81	0.142	Down
2741	0	Nckap5	2.17621e-67	0.741965	0.712	0.57	5.95563e-63	0.142	Up
2742	0	Carmil1	4.02111e-49	0.657565	0.522	0.38	1.10046e-44	0.142	Up
2746	0	Gria4	4.51964e-69	1.40742	0.181	0.039	1.23689e-64	0.142	Up
2751	0	Gpr176	6.31711e-42	-0.580515	0.071	0.212	1.7288e-37	0.141	Down
2752	0	Gclc	6.62702e-42	-0.502303	0.074	0.215	1.81362e-37	0.141	Down
2753	0	Zfp385b	1.33677e-41	0.849571	0.276	0.135	3.65835e-37	0.141	Up
2771	0	Arhgap18	1.06541e-49	0.812914	0.403	0.263	2.9157e-45	0.14	Up
2772	0	Lhfpl2	4.92475e-48	-0.519745	0.052	0.192	1.34776e-43	0.14	Down
2787	0	Ngf	2.65239e-36	-0.701446	0.103	0.242	7.25878e-32	0.139	Down
2793	0	Wwp1	7.02454e-44	0.650177	0.304	0.165	1.92241e-39	0.139	Up
2806	0	Nlgn1	6.31226e-66	1.5828	0.18	0.042	1.72748e-61	0.138	Up
2821	0	Cmya5	4.45038e-41	-0.544082	0.069	0.206	1.21794e-36	0.137	Down
2827	0	Qk	5.7293e-106	0.839566	0.745	0.609	1.56794e-101	0.136	Up
2843	0	Gm867	4.01732e-60	-0.558399	0.014	0.15	1.09942e-55	0.136	Down
2845	0	Abca6	1.31151e-39	0.730779	0.416	0.28	3.58921e-35	0.136	Up
2846	0	Gnai1	1.87636e-104	0.760586	0.136	0.001	5.13503e-100	0.135	Up
2847	0	Bmper	2.65989e-100	-0.98875	0.787	0.922	7.27931e-96	0.135	Down
2848	0	Ralgps2	2.38806e-58	0.842023	0.188	0.053	6.5354e-54	0.135	Up
2849	0	Myof	1.32299e-39	0.744057	0.388	0.253	3.62062e-35	0.135	Up
2854	0	Il1rapl1	8.65106e-91	2.39938	0.145	0.01	2.36753e-86	0.135	Up
2859	0	Hmcn2	1.83135e-31	0.671206	0.341	0.207	5.01187e-27	0.134	Up
2860	0	Frmd6	5.19241e-76	0.884644	0.676	0.542	1.42101e-71	0.134	Up
2861	0	BC005537	5.0366e-45	0.581567	0.257	0.123	1.37837e-40	0.134	Up
2871	0	Atp1a2	6.46005e-64	0.69407	0.175	0.041	1.76792e-59	0.134	Up
2877	0	Ablim1	1.10501e-43	0.581095	0.614	0.481	3.02409e-39	0.133	Up
2894	0	Snx24	4.04361e-46	0.82346	0.417	0.285	1.10661e-41	0.132	Up
2910	0	Gm34907	7.06255e-51	-0.536509	0.031	0.162	1.93281e-46	0.131	Down
2930	0	Kcnab1	4.73149e-45	1.04679	0.245	0.115	1.29487e-40	0.13	Up
2931	0	Enpp2	1.66186e-22	-0.51527	0.262	0.392	4.54801e-18	0.13	Down
2946	0	Stard8	6.30665e-82	0.690581	0.143	0.013	1.72594e-77	0.13	Up
2950	0	Amph	2.40023e-51	0.766102	0.189	0.06	6.5687e-47	0.129	Up
2951	0	Prickle1	1.37292e-45	0.988664	0.489	0.36	3.75726e-41	0.129	Up
2952	0	Adap2	1.16777e-39	0.9151	0.394	0.265	3.19583e-35	0.129	Up
2968	0	Col6a6	1.05731e-36	1.01079	0.322	0.194	2.89354e-32	0.128	Up
2979	0	Opcml	2.87637e-32	0.974703	0.293	0.165	7.87177e-28	0.128	Up
2984	0	Gsn	6.19209e-111	1.03569	0.832	0.705	1.69459e-106	0.127	Up
2985	0	Rad51b	1.69644e-40	1.09334	0.452	0.325	4.64265e-36	0.127	Up
2986	0	Ldb2	7.43829e-32	0.581607	0.505	0.378	2.03564e-27	0.127	Up
2987	0	Gm16263	3.92106e-27	-0.534767	0.132	0.259	1.07308e-22	0.127	Down
3004	0	Gm29237	3.05836e-36	0.713214	0.312	0.186	8.36982e-32	0.126	Up
3015	0	Gm34408	1.40068e-38	0.75752	0.29	0.164	3.83325e-34	0.126	Up
3034	0	Slco2b1	4.18346e-31	0.598204	0.419	0.295	1.14489e-26	0.124	Up
3039	0	Atp2b4	1.1534e-33	0.537092	0.264	0.141	3.15651e-29	0.123	Up
3042	0	Mecom	2.87761e-82	0.917124	0.132	0.009	7.87516e-78	0.123	Up
3043	0	Lsamp	6.55315e-80	1.57433	0.133	0.01	1.7934e-75	0.123	Up
3059	0	Ebf3	3.05344e-36	0.691083	0.287	0.164	8.35634e-32	0.123	Up
3062	0	Dennd4a	3.63055e-47	0.920247	0.495	0.373	9.93571e-43	0.122	Up
3063	0	Col1a1	9.14124e-39	0.796699	0.414	0.292	2.50168e-34	0.122	Up
3075	0	Zfhx4	7.62631e-48	1.02148	0.488	0.367	2.08709e-43	0.121	Up
3076	0	Vgll3	9.39363e-40	0.853006	0.476	0.355	2.57075e-35	0.121	Up
3088	0	Gm44129	9.3019e-54	0.701342	0.164	0.044	2.54565e-49	0.12	Up
3089	0	Lypd1	1.65146e-49	-0.509992	0.018	0.138	4.51955e-45	0.12	Down
3093	0	Ext1	2.16601e-82	-0.594043	0.846	0.966	5.92771e-78	0.12	Down
3094	0	Prr16	3.54191e-33	0.655519	0.247	0.127	9.69314e-29	0.12	Up
3106	0	Ppp2r3a	8.00374e-72	0.790727	0.68	0.561	2.19038e-67	0.119	Up
3107	0	Kcnd3	4.68051e-63	1.18558	0.146	0.027	1.28092e-58	0.119	Up
3118	0	Cadps2	1.65655e-39	0.692382	0.204	0.085	4.53348e-35	0.119	Up
3134	0	Nkain2	3.15949e-86	1.13137	0.12	0.003	8.64657e-82	0.117	Up
3135	0	Chl1	1.49153e-54	-0.921687	0.006	0.123	4.08188e-50	0.117	Down
3136	0	Sema3c	1.20775e-42	0.646831	0.181	0.064	3.30526e-38	0.117	Up
3148	0	Fyb2	1.38149e-61	0.74003	0.141	0.025	3.78073e-57	0.116	Up
3149	0	Myo16	5.3071e-55	-0.647058	0.007	0.123	1.45239e-50	0.116	Down
3150	0	Plcxd2	2.13036e-54	0.824156	0.154	0.038	5.83016e-50	0.116	Up
3151	0	Fbln5	6.77749e-44	0.559097	0.175	0.059	1.85479e-39	0.116	Up
3152	0	Anxa1	1.3673e-32	0.690477	0.298	0.182	3.74189e-28	0.116	Up
3157	0	Fam129a	5.90067e-46	0.721129	0.553	0.438	1.61484e-41	0.115	Up
3170	0	Ntn1	4.00352e-32	0.649793	0.234	0.12	1.09564e-27	0.114	Up
3177	0	Pi15	4.50544e-54	0.779842	0.148	0.034	1.233e-49	0.114	Up
3183	0	Adap2os	3.66483e-39	0.626922	0.193	0.08	1.00296e-34	0.113	Up
3199	0	E330013P04Rik	1.82196e-57	0.660623	0.138	0.026	4.98615e-53	0.112	Up
3201	0	Abcd2	1.31403e-72	0.531246	0.122	0.01	3.59612e-68	0.112	Up
3224	0	Hsd11b1	5.39824e-30	0.674232	0.256	0.146	1.47734e-25	0.11	Up
3225	0	Steap4	7.23474e-29	0.595079	0.268	0.158	1.97993e-24	0.11	Up
3233	0	Atp10d	2.33404e-32	0.735526	0.382	0.272	6.38757e-28	0.11	Up
3242	0	Rtl4	1.32288e-75	1.42032	0.114	0.005	3.62031e-71	0.109	Up
3248	0	Rere	1.93183e-112	-0.54532	0.861	0.97	5.28683e-108	0.109	Down
3249	0	Piezo2	3.90582e-38	-0.557054	0.033	0.142	1.06891e-33	0.109	Down
3254	0	Inmt	3.8281e-31	0.589197	0.203	0.095	1.04764e-26	0.108	Up
3261	0	Phka2	3.69627e-39	0.570509	0.177	0.069	1.01156e-34	0.108	Up
3267	0	Arhgef28	1.28561e-26	0.581909	0.255	0.148	3.51834e-22	0.107	Up
3274	0	mt-Co3	2.03338e-46	0.894528	0.147	0.04	5.56475e-42	0.107	Up
3275	0	Dmd	3.69064e-27	0.857429	0.307	0.2	1.01002e-22	0.107	Up
3286	0	Pkia	4.55291e-29	0.56471	0.203	0.098	1.24599e-24	0.105	Up
3287	0	Nrep	1.78097e-26	0.666495	0.31	0.205	4.87399e-22	0.105	Up
3299	0	Pappa	6.50731e-40	0.832583	0.158	0.054	1.78086e-35	0.104	Up
3300	0	Gm4258	1.53818e-39	0.553073	0.159	0.055	4.20954e-35	0.104	Up
3301	0	Greb1l	1.26743e-27	0.718256	0.232	0.128	3.46858e-23	0.104	Up
3332	0	Col4a3	3.8108e-57	0.785512	0.118	0.017	1.0429e-52	0.101	Up
3337	0	Thrb	2.1782e-44	0.759753	0.598	0.497	5.96107e-40	0.101	Up
3338	0	Pde7b	1.66592e-16	-0.683581	0.182	0.283	4.55913e-12	0.101	Down
3353	0	Chrdl1	1.87045e-66	0.934155	0.105	0.006	5.11885e-62	0.099	Up
3369	0	Armh4	7.30968e-36	0.505398	0.148	0.05	2.00044e-31	0.098	Up
3371	0	Papss2	1.06191e-25	0.688241	0.367	0.269	2.90612e-21	0.098	Up
3377	0	Lrmda	3.41321e-79	-0.650566	0.838	0.935	9.34094e-75	0.097	Down
3378	0	Kcnq5	1.42417e-55	1.02501	0.112	0.015	3.89753e-51	0.097	Up
3379	0	Adm	1.31348e-43	0.535887	0.129	0.032	3.5946e-39	0.097	Up
3380	0	Apod	2.52587e-35	0.867701	0.151	0.054	6.91254e-31	0.097	Up
3381	0	Zdhhc14	4.40706e-27	0.702551	0.216	0.119	1.20608e-22	0.097	Up
3413	0	Pcsk5	1.51561e-24	0.519381	0.532	0.438	4.14778e-20	0.094	Up
3416	0	Ap1s2	1.80519e-50	0.530707	0.114	0.02	4.94027e-46	0.094	Up
3439	0	Gm26632	4.57002e-24	0.584396	0.226	0.134	1.25068e-19	0.092	Up
3444	0	Plce1	1.19535e-37	0.573443	0.713	0.621	3.27131e-33	0.092	Up
3446	0	Samhd1	1.37576e-24	0.616293	0.302	0.211	3.76505e-20	0.091	Up
3451	0	Aldh1a1	6.06555e-301	1.28014	0.96	0.869	1.65996e-296	0.091	Up
3455	0	Slc1a3	8.37945e-33	0.552882	0.139	0.049	2.2932e-28	0.09	Up
3456	0	Mme	9.50752e-24	0.541524	0.196	0.106	2.60192e-19	0.09	Up
3462	0	Scn7a	1.84768e-84	0.854867	0.773	0.683	5.05654e-80	0.09	Up
3463	0	Tenm3	1.17591e-18	0.765895	0.291	0.201	3.21811e-14	0.09	Up
3465	0	Fam102b	3.18637e-20	0.512379	0.403	0.314	8.72015e-16	0.089	Up
3477	0	Jazf1	1.26137e-21	0.599729	0.38	0.292	3.45198e-17	0.088	Up
3485	0	Zbtb16	3.21576e-101	0.813127	0.887	0.799	8.80057e-97	0.088	Up
3489	0	Pced1b	2.43341e-19	0.513553	0.329	0.242	6.65952e-15	0.087	Up
3498	0	Galnt17	1.03386e-19	0.566984	0.473	0.387	2.82937e-15	0.086	Up
3501	0	Ankrd44	3.31309e-33	0.785062	0.464	0.379	9.06694e-29	0.085	Up
3502	0	Agtr1a	7.98634e-21	0.511778	0.193	0.108	2.18562e-16	0.085	Up
3503	0	Adgrl2	8.37282e-40	0.513469	0.11	0.025	2.29139e-35	0.085	Up
3511	0	Gm12296	5.89166e-27	0.573791	0.143	0.059	1.61237e-22	0.084	Up
3513	0	Nhsl1	2.06693e-24	0.784526	0.406	0.323	5.65657e-20	0.083	Up
3515	0	Galnt16	1.82468e-32	0.542545	0.122	0.039	4.99361e-28	0.083	Up
3523	0	Hoxc5	1.64327e-24	0.514787	0.158	0.076	4.49713e-20	0.082	Up
3544	0	Sorbs1	8.21563e-25	0.664803	0.142	0.062	2.24837e-20	0.08	Up
3545	0	Gm29683	1.04926e-21	1.01285	0.178	0.098	2.87152e-17	0.08	Up
3547	0	Deptor	8.91209e-27	0.622337	0.55	0.471	2.43897e-22	0.079	Up
3548	0	Sh3kbp1	1.06573e-18	0.518522	0.28	0.201	2.91658e-14	0.079	Up
3552	0	Mllt3	1.85783e-17	0.602061	0.387	0.309	5.08432e-13	0.078	Up
3553	0	Arhgap28	3.90314e-16	0.505495	0.329	0.251	1.06817e-11	0.078	Up
3555	0	mt-Co1	1.94194e-27	0.55764	0.122	0.044	5.31452e-23	0.078	Up
3558	0	Pard3bos1	1.12663e-16	0.512763	0.304	0.226	3.08325e-12	0.078	Up
3571	0	Ism1	1.39701e-20	0.836156	0.153	0.078	3.82319e-16	0.075	Up
3582	0	Asph	4.07791e-22	0.535311	0.413	0.34	1.116e-17	0.073	Up
3587	0	Atp2b1	2.13695e-22	0.597518	0.405	0.334	5.84818e-18	0.071	Up
3588	0	Rab8b	9.40193e-16	0.516396	0.245	0.174	2.57303e-11	0.071	Up
3589	0	Kcnt2	2.98993e-25	0.620009	0.596	0.525	8.18254e-21	0.071	Up
3613	0	Gm20275	1.33061e-14	0.540353	0.3	0.233	3.64149e-10	0.067	Up
3616	0	5330438D12Rik	2.47476e-15	0.516298	0.354	0.288	6.77268e-11	0.066	Up
3619	0	Lpar1	6.85871e-29	0.561733	0.618	0.552	1.87702e-24	0.066	Up
3620	0	mt-Atp6	3.8734e-23	0.557719	0.101	0.036	1.06003e-18	0.065	Up
3621	0	Gm14211	2.34456e-18	0.515215	0.126	0.061	6.41637e-14	0.065	Up
3622	0	Klhl2	3.37646e-16	0.533421	0.356	0.291	9.24036e-12	0.065	Up
3628	0	Gm37240	3.52781e-14	0.501056	0.309	0.245	9.65456e-10	0.064	Up
3629	0	Kazn	6.12339e-14	0.536309	0.217	0.153	1.67579e-09	0.064	Up
3631	0	Ehbp1	1.07751e-88	0.694428	0.855	0.791	2.94882e-84	0.064	Up
3636	0	Tfdp2	7.42364e-14	0.517907	0.319	0.256	2.03163e-09	0.063	Up
3637	0	Rab30	4.2249e-13	0.516208	0.299	0.236	1.15623e-08	0.063	Up
3649	0	Myh11	4.33978e-18	0.509007	0.112	0.051	1.18767e-13	0.061	Up
3663	0	Pla2r1	1.67486e-23	0.573091	0.541	0.482	4.58359e-19	0.059	Up
3712	0	Esr1	1.73296e-09	0.532523	0.312	0.262	4.7426e-05	0.05	Up
3733	0	Reps2	2.44016e-20	0.523186	0.535	0.492	6.67798e-16	0.043	Up
3742	0	Dock4	6.65625e-19	0.511774	0.576	0.536	1.82161e-14	0.04	Up
3749	0	Arhgap6	6.37201e-58	0.501972	0.904	0.868	1.74383e-53	0.036	Up
3752	0	Dock9	1.68229e-13	0.510667	0.531	0.496	4.60392e-09	0.035	Up
3759	0	Peak1	1.2305e-95	0.73978	0.851	0.818	3.36752e-91	0.033	Up
3770	0	Ifi205	3.95001e-10	0.522026	0.42	0.389	1.081e-05	0.031	Up
3771	0	Col3a1	4.84216e-51	0.535145	0.891	0.861	1.32515e-46	0.03	Up
3774	0	Ebf1	2.38032e-92	-0.545825	0.97	0.999	6.51423e-88	0.029	Down
3775	0	Zhx3	6.56522e-18	0.501995	0.562	0.533	1.7967e-13	0.029	Up
3780	0	Atrnl1	5.14838e-49	0.656427	0.766	0.74	1.40896e-44	0.026	Up
3786	0	Plcl2	5.99866e-19	0.579049	0.525	0.503	1.64165e-14	0.022	Up
3815	0	Egfr	2.58206e-114	0.748505	0.963	0.953	7.06633e-110	0.01	Up
3820	0	Arhgap24	1.53437e-95	0.599201	0.968	0.977	4.1991e-91	0.009	Up
3821	0	Osbpl9	1.86732e-21	0.511431	0.623	0.632	5.11029e-17	0.009	Up
3822	0	Flrt2	3.84762e-16	0.585331	0.628	0.619	1.05298e-11	0.009	Up
3826	0	Agmo	2.29494e-71	0.719505	0.863	0.87	6.28056e-67	0.007	Up
3829	0	Tspan5	1.68702e-24	0.550631	0.688	0.681	4.61688e-20	0.007	Up
3833	0	Ank2	5.98309e-45	0.554517	0.811	0.816	1.63739e-40	0.005	Up
3847	0	Lama2	2.7514e-73	0.533411	0.975	0.974	7.52976e-69	0.001	Up
3853	0	Plpp3	1.88729e-16	0.517605	0.661	0.661	5.16495e-12	0	Up
25	1	Mamdc2	1.93378e-118	-2.51801	0.221	0.805	5.29218e-114	0.584	Down
64	1	Mmp12	3.98087e-102	-1.88991	0.404	0.889	1.08944e-97	0.485	Down
81	1	Esd	1.49017e-79	-1.23956	0.309	0.753	4.07815e-75	0.444	Down
84	1	Cgnl1	3.84261e-72	-1.49864	0.054	0.497	1.05161e-67	0.443	Down
91	1	Gm15726	9.63102e-62	-1.45525	0.205	0.635	2.63572e-57	0.43	Down
114	1	Clec4d	2.54807e-53	-1.02457	0.106	0.516	6.97332e-49	0.41	Down
117	1	Layn	4.05872e-64	-1.34884	0.04	0.449	1.11075e-59	0.409	Down
119	1	Gpnmb	3.26495e-80	-1.15821	0.542	0.951	8.93518e-76	0.409	Down
138	1	Chd9	9.95156e-51	-0.925103	0.275	0.674	2.72344e-46	0.399	Down
140	1	Prdx1	3.4955e-88	-1.60615	0.454	0.852	9.56615e-84	0.398	Down
154	1	Gm21860	1.10791e-53	-1.27617	0.185	0.579	3.03201e-49	0.394	Down
229	1	Txnrd1	1.03092e-44	-0.88477	0.253	0.632	2.82133e-40	0.379	Down
236	1	Blvrb	1.4864e-41	-0.748112	0.301	0.678	4.06783e-37	0.377	Down
241	1	Adk	1.69005e-51	-1.06673	0.161	0.535	4.62516e-47	0.374	Down
242	1	2210408F21Rik	3.61256e-45	-0.912632	0.281	0.655	9.88649e-41	0.374	Down
245	1	Bbx	6.18962e-49	-0.922435	0.118	0.49	1.69391e-44	0.372	Down
251	1	Lrba	2.71129e-54	-1.03748	0.04	0.41	7.41998e-50	0.37	Down
261	1	Ptk2	5.15687e-47	-0.955827	0.293	0.66	1.41128e-42	0.367	Down
263	1	Gclm	8.5774e-47	-1.04227	0.157	0.524	2.34738e-42	0.367	Down
278	1	Prkcb	1.71216e-84	-1.2904	0.544	0.907	4.68567e-80	0.363	Down
283	1	Lhfpl2	6.03326e-45	-0.977569	0.323	0.685	1.65112e-40	0.362	Down
290	1	Ankrd33b	1.83118e-41	-0.962696	0.203	0.563	5.01139e-37	0.36	Down
310	1	Plpp3	8.16292e-53	-1.50913	0.018	0.371	2.23395e-48	0.353	Down
311	1	Gpr137b	8.18365e-47	-0.839963	0.406	0.759	2.23962e-42	0.353	Down
312	1	Slc22a4	9.58673e-45	-0.979843	0.124	0.477	2.6236e-40	0.353	Down
330	1	Gm37376	5.24148e-42	-0.809807	0.291	0.639	1.43444e-37	0.348	Down
331	1	Pcyt1a	1.17159e-39	-0.846334	0.289	0.637	3.2063e-35	0.348	Down
333	1	Rnf128	3.31659e-50	-1.0423	0.388	0.736	9.0765e-46	0.348	Down
334	1	Tcirg1	6.1924e-49	-0.864095	0.484	0.832	1.69467e-44	0.348	Down
335	1	Gsr	2.13388e-39	-0.825744	0.181	0.528	5.83978e-35	0.347	Down
350	1	Itgb2	3.7301e-36	-0.718091	0.329	0.674	1.02082e-31	0.345	Down
356	1	Pirb	1.97288e-36	-0.668965	0.315	0.658	5.39918e-32	0.343	Down
392	1	Rhob	2.4469e-41	-0.865146	0.096	0.433	6.69644e-37	0.337	Down
401	1	Tenm4	5.56602e-83	2.06222	0.474	0.138	1.52325e-78	0.336	Up
420	1	Tnfaip2	3.29931e-38	-0.777691	0.147	0.481	9.02921e-34	0.334	Down
429	1	Sptbn1	7.98124e-46	-1.17409	0.044	0.375	2.18423e-41	0.331	Down
438	1	C77080	5.23175e-40	-0.927899	0.124	0.454	1.43177e-35	0.33	Down
461	1	Rassf8	6.87202e-48	-0.931809	0.496	0.822	1.88066e-43	0.326	Down
475	1	Dapk1	7.82542e-64	-1.06632	0.53	0.854	2.14158e-59	0.324	Down
492	1	Abcc5	2.48372e-41	-0.757931	0.494	0.815	6.79719e-37	0.321	Down
511	1	Mycbp2	6.23164e-41	-0.666084	0.596	0.913	1.70541e-36	0.317	Down
518	1	Lpgat1	4.30231e-44	-0.839259	0.024	0.34	1.17741e-39	0.316	Down
530	1	Morrbid	1.07505e-38	-0.997258	0.096	0.411	2.94209e-34	0.315	Down
550	1	Esyt2	1.42013e-44	-0.891369	0.508	0.82	3.88648e-40	0.312	Down
558	1	Dst	3.46347e-40	-0.976152	0.06	0.37	9.47847e-36	0.31	Down
572	1	Fth1	3.67045e-32	-0.852858	0.237	0.545	1.00449e-27	0.308	Down
592	1	Tns1	5.51922e-33	-0.806689	0.217	0.523	1.51044e-28	0.306	Down
593	1	Itm2b	8.78803e-29	-0.642414	0.357	0.663	2.40502e-24	0.306	Down
599	1	Aldh2	5.32189e-35	-0.807092	0.135	0.441	1.45644e-30	0.306	Down
619	1	Akr1b8	7.17527e-36	-0.803005	0.082	0.386	1.96366e-31	0.304	Down
626	1	Cat	4.24012e-32	-0.765656	0.193	0.496	1.16039e-27	0.303	Down
633	1	Gramd1b	5.55172e-28	-0.74026	0.392	0.695	1.51934e-23	0.303	Down
638	1	Wfs1	2.80366e-29	-0.703927	0.369	0.67	7.67278e-25	0.301	Down
641	1	Arhgap24	1.03224e-42	-1.26864	0.018	0.319	2.82492e-38	0.301	Down
680	1	Gbe1	4.12958e-32	-0.795525	0.404	0.702	1.13014e-27	0.298	Down
681	1	Ocrl	1.74065e-36	-0.81718	0.086	0.383	4.76365e-32	0.297	Down
691	1	2510009E07Rik	8.2183e-32	-0.811114	0.151	0.447	2.2491e-27	0.296	Down
695	1	Klf6	3.21068e-27	-0.61484	0.341	0.637	8.78666e-23	0.296	Down
710	1	Plxdc2	9.80874e-62	1.52629	0.434	0.14	2.68436e-57	0.294	Up
734	1	Fam129b	3.90297e-39	-0.649558	0.61	0.901	1.06813e-34	0.291	Down
746	1	Gpr137b-ps	1.06091e-24	-0.52236	0.4	0.691	2.90338e-20	0.291	Down
754	1	Arap2	1.21715e-41	-1.03418	0.008	0.298	3.33097e-37	0.29	Down
767	1	Ralgapa2	1.13603e-45	-0.93403	0.504	0.792	3.10898e-41	0.288	Down
768	1	Ampd3	2.52582e-32	-0.764549	0.108	0.396	6.91241e-28	0.288	Down
789	1	Ahnak2	8.20909e-25	-0.61562	0.349	0.635	2.24658e-20	0.286	Down
795	1	Ptk2b	1.86689e-31	-0.553197	0.542	0.828	5.10912e-27	0.286	Down
818	1	Gm40645	3.85115e-27	-0.666052	0.217	0.499	1.05394e-22	0.282	Down
853	1	1810013L24Rik	5.95289e-22	-0.505521	0.329	0.608	1.62913e-17	0.279	Down
860	1	Cacna1a	1.11021e-25	-0.779894	0.255	0.533	3.0383e-21	0.278	Down
861	1	Ncf2	5.73156e-21	-0.50283	0.367	0.645	1.56856e-16	0.278	Down
873	1	Rasa3	6.1729e-24	-0.547187	0.39	0.667	1.68934e-19	0.277	Down
883	1	Psmd1	2.5864e-22	-0.507503	0.414	0.691	7.0782e-18	0.277	Down
894	1	Arl15	2.55472e-23	-0.57383	0.287	0.563	6.99151e-19	0.276	Down
914	1	Klf9	3.54536e-26	-0.66939	0.259	0.533	9.7026e-22	0.274	Down
934	1	Npc2	2.05453e-27	-0.61914	0.133	0.406	5.62265e-23	0.273	Down
935	1	Adamtsl5	6.11625e-26	-0.559046	0.173	0.446	1.67383e-21	0.273	Down
949	1	Tulp4	1.37002e-30	-0.660979	0.518	0.79	3.74933e-26	0.272	Down
1006	1	Taldo1	4.81553e-27	-0.650385	0.133	0.4	1.31787e-22	0.267	Down
1007	1	Psmd11	2.14467e-23	-0.573683	0.273	0.54	5.86933e-19	0.267	Down
1040	1	Pls3	5.55975e-36	-0.919	0.018	0.283	1.52154e-31	0.265	Down
1042	1	Pgd	2.37034e-24	-0.657309	0.205	0.469	6.4869e-20	0.264	Down
1050	1	Plekha5	8.26446e-30	-0.83476	0.098	0.361	2.26174e-25	0.263	Down
1051	1	Fam219a	4.86473e-24	-0.503926	0.534	0.797	1.33133e-19	0.263	Down
1052	1	Ptpn1	3.58934e-21	-0.570716	0.365	0.628	9.82296e-17	0.263	Down
1078	1	Tspan14	3.36922e-23	-0.573899	0.434	0.695	9.22056e-19	0.261	Down
1082	1	Mctp1	8.4729e-34	-0.602031	0.635	0.895	2.31878e-29	0.26	Down
1110	1	Serpinb9b	5.72729e-36	-1.05049	0.01	0.268	1.56739e-31	0.258	Down
1111	1	Large1	4.26367e-28	-0.63768	0.574	0.832	1.16684e-23	0.258	Down
1125	1	Panx1	1.49141e-33	-0.738475	0.024	0.281	4.08153e-29	0.257	Down
1126	1	Itgax	3.1129e-21	-0.588539	0.363	0.62	8.51908e-17	0.257	Down
1131	1	Bnip3l	1.77552e-23	-0.544801	0.169	0.425	4.85907e-19	0.256	Down
1146	1	Tanc2	1.02369e-52	-0.831861	0.655	0.909	2.80153e-48	0.254	Down
1155	1	Mthfd1l	4.73205e-34	-0.847468	0.028	0.282	1.29502e-29	0.254	Down
1167	1	Iqsec1	3.85144e-20	-0.552093	0.323	0.576	1.05402e-15	0.253	Down
1169	1	Fmnl2	2.45475e-20	-0.516186	0.482	0.734	6.71792e-16	0.252	Down
1185	1	Txnip	1.50867e-26	-0.652568	0.102	0.352	4.12877e-22	0.25	Down
1186	1	Fbxw7	2.41318e-20	-0.50317	0.496	0.746	6.60416e-16	0.25	Down
1201	1	Gm26740	4.48273e-23	-0.536859	0.524	0.773	1.22679e-18	0.249	Down
1202	1	Plk2	4.04949e-22	-0.619656	0.243	0.492	1.10822e-17	0.249	Down
1215	1	Fry	1.62303e-22	-0.603673	0.243	0.491	4.44173e-18	0.248	Down
1235	1	Ecpas	3.59158e-38	-0.662125	0.643	0.889	9.82908e-34	0.246	Down
1236	1	Serinc1	8.54661e-29	-0.656954	0.066	0.312	2.33895e-24	0.246	Down
1249	1	Ypel2	2.11245e-23	-0.710982	0.177	0.422	5.78115e-19	0.245	Down
1258	1	Apbb2	2.40638e-32	-0.565204	0.665	0.909	6.58554e-28	0.244	Down
1259	1	Ncf1	1.73176e-22	-0.604779	0.179	0.423	4.7393e-18	0.244	Down
1282	1	Mid1	5.24488e-21	-0.634426	0.225	0.467	1.43537e-16	0.242	Down
1291	1	Grina	5.24702e-28	-0.654897	0.064	0.306	1.43595e-23	0.242	Down
1310	1	Rnf217	6.92417e-21	-0.557235	0.167	0.408	1.89494e-16	0.241	Down
1314	1	Acss2	2.79753e-27	-0.96522	0.082	0.322	7.65599e-23	0.24	Down
1321	1	Tmem267	9.28636e-18	-0.753615	0.325	0.565	2.5414e-13	0.24	Down
1363	1	Phf8	1.35819e-23	-0.553554	0.112	0.348	3.71696e-19	0.236	Down
1364	1	Znrf1	1.76243e-18	-0.502148	0.275	0.511	4.82323e-14	0.236	Down
1377	1	Vcl	3.37684e-17	-0.501441	0.404	0.639	9.24141e-13	0.235	Down
1402	1	Tfec	5.76556e-21	-0.510336	0.137	0.37	1.57786e-16	0.233	Down
1449	1	Slc8a1	9.55563e-26	-0.633244	0.661	0.891	2.61509e-21	0.23	Down
1463	1	Acyp2	4.35862e-23	-0.663984	0.12	0.349	1.19282e-18	0.229	Down
1472	1	Pde3b	2.90367e-53	0.974527	0.317	0.089	7.94647e-49	0.228	Up
1516	1	Afdn	4.348e-18	-0.537905	0.271	0.495	1.18992e-13	0.224	Down
1526	1	Cybb	2.26078e-16	-0.549573	0.333	0.556	6.18706e-12	0.223	Down
1531	1	Gm42836	3.59379e-41	1.15177	0.382	0.159	9.83512e-37	0.223	Up
1538	1	Zfyve9	4.81852e-25	-0.64878	0.062	0.285	1.31869e-20	0.223	Down
1560	1	Asmt	1.67881e-25	-0.703286	0.054	0.275	4.59439e-21	0.221	Down
1571	1	Mast4	4.00509e-45	0.955169	0.327	0.107	1.09607e-40	0.22	Up
1572	1	Adgre5	6.49641e-18	-0.553243	0.183	0.403	1.77787e-13	0.22	Down
1575	1	Cyb5a	1.24989e-23	-0.681921	0.092	0.312	3.42057e-19	0.22	Down
1579	1	Rubcnl	1.03825e-23	-0.581643	0.062	0.282	2.84138e-19	0.22	Down
1583	1	Hipk2	1.0379e-34	-0.615578	0.691	0.91	2.84043e-30	0.219	Down
1591	1	Pstpip1	3.28191e-21	-0.581041	0.108	0.326	8.98162e-17	0.218	Down
1609	1	Smpd3	4.63692e-52	1.12718	0.291	0.074	1.26899e-47	0.217	Up
1625	1	Ankrd28	2.35189e-28	-0.638734	0.014	0.23	6.43641e-24	0.216	Down
1638	1	Plscr4	4.58433e-19	-0.539626	0.149	0.364	1.25459e-14	0.215	Down
1653	1	Lyz2	2.08037e-88	0.953208	0.239	0.025	5.69335e-84	0.214	Up
1681	1	Gk	2.71317e-29	-0.758652	0.004	0.217	7.42513e-25	0.213	Down
1683	1	Frmd4a	4.79174e-17	-0.535434	0.394	0.607	1.31135e-12	0.213	Down
1701	1	B430306N03Rik	9.06181e-22	-0.5417	0.082	0.294	2.47995e-17	0.212	Down
1709	1	Ppard	6.26711e-20	-0.525849	0.1	0.311	1.71512e-15	0.211	Down
1716	1	Tanc1	3.13732e-22	-0.592021	0.082	0.293	8.5859e-18	0.211	Down
1718	1	Txn1	2.47324e-17	-0.514761	0.175	0.385	6.76851e-13	0.21	Down
1722	1	Ttc12	1.75887e-21	-0.58814	0.09	0.3	4.81351e-17	0.21	Down
1743	1	Gm2245	1.4103e-32	1.1203	0.49	0.282	3.85957e-28	0.208	Up
1744	1	Gm20658	1.96372e-26	-0.72272	0.022	0.23	5.37411e-22	0.208	Down
1751	1	Cpeb1	1.70224e-21	-0.650368	0.086	0.294	4.65852e-17	0.208	Down
1759	1	Nav1	2.52289e-27	-0.507815	0.733	0.941	6.9044e-23	0.208	Down
1767	1	Uggt1	1.29949e-21	-0.524618	0.068	0.275	3.55631e-17	0.207	Down
1780	1	Card11	1.1134e-57	1.23984	0.259	0.053	3.04703e-53	0.206	Up
1794	1	Negr1	5.29983e-92	1.65498	0.223	0.019	1.4504e-87	0.204	Up
1809	1	Gm35188	7.18998e-33	1.08084	0.494	0.291	1.96768e-28	0.203	Up
1819	1	Rapgef5	1.96231e-26	-0.739321	0.012	0.215	5.37027e-22	0.203	Down
1833	1	Gm42418	4.44217e-29	0.853445	0.691	0.489	1.21569e-24	0.202	Up
1846	1	Grk3	1.05113e-33	0.838991	0.335	0.135	2.87663e-29	0.2	Up
1847	1	Gab1	6.17065e-17	-0.533263	0.189	0.389	1.68872e-12	0.2	Down
1897	1	Stim1	1.14384e-16	-0.546716	0.207	0.404	3.13035e-12	0.197	Down
1898	1	S100a6	3.22925e-24	-0.577007	0.024	0.221	8.83749e-20	0.197	Down
1911	1	Zwint	4.12557e-15	-0.51849	0.245	0.441	1.12904e-10	0.196	Down
1920	1	Nrp1	3.40693e-21	-0.54126	0.687	0.883	9.32375e-17	0.196	Down
1921	1	Cmss1	3.99495e-35	0.833865	0.301	0.106	1.0933e-30	0.195	Up
1939	1	Zbtb16	7.8916e-93	0.928501	0.209	0.015	2.1597e-88	0.194	Up
1972	1	Ckb	1.34724e-18	-0.578774	0.088	0.279	3.687e-14	0.191	Down
1981	1	Hmox1	7.3757e-18	-0.505036	0.096	0.287	2.01851e-13	0.191	Down
1987	1	Pbx1	5.04358e-15	-0.632563	0.209	0.399	1.38028e-10	0.19	Down
1990	1	Gm20275	5.16556e-29	0.92396	0.438	0.248	1.41366e-24	0.19	Up
1991	1	Tkt	8.34987e-25	-0.604654	0.01	0.2	2.28511e-20	0.19	Down
1992	1	Gm6209	9.47835e-23	-0.837511	0.03	0.22	2.59394e-18	0.19	Down
1993	1	Lamc1	2.87465e-19	-0.506004	0.074	0.264	7.86707e-15	0.19	Down
2010	1	Frmd6	4.10822e-28	1.2501	0.404	0.215	1.1243e-23	0.189	Up
2013	1	Cd74	1.10103e-81	0.939836	0.209	0.02	3.01319e-77	0.189	Up
2014	1	Gm15247	1.77881e-19	-0.55063	0.07	0.259	4.86808e-15	0.189	Down
2027	1	Rhoh	1.61366e-41	0.907192	0.263	0.075	4.4161e-37	0.188	Up
2028	1	Mpp7	6.18163e-25	-0.646695	0.008	0.196	1.69173e-20	0.188	Down
2041	1	Nckap1	3.23737e-24	-0.593849	0.01	0.197	8.8597e-20	0.187	Down
2042	1	Mvb12b	1.3268e-22	-0.623606	0.032	0.219	3.63106e-18	0.187	Down
2068	1	Frk	2.29722e-21	-0.621174	0.04	0.225	6.28681e-17	0.185	Down
2109	1	Gadd45g	1.11359e-18	-0.591503	0.076	0.259	3.04757e-14	0.183	Down
2113	1	Filip1l	1.42843e-35	0.937232	0.283	0.1	3.90919e-31	0.183	Up
2144	1	Tnfrsf26	1.17767e-22	-0.624479	0.018	0.199	3.22293e-18	0.181	Down
2150	1	Dnajc10	1.62597e-24	-0.562671	0.002	0.183	4.4498e-20	0.181	Down
2170	1	Lims2	5.44055e-22	-0.631987	0.028	0.208	1.48892e-17	0.18	Down
2171	1	E230032D23Rik	1.33918e-18	-0.591552	0.07	0.25	3.66494e-14	0.18	Down
2189	1	Ptges	3.70967e-21	-0.602611	0.034	0.213	1.01523e-16	0.179	Down
2210	1	Adam22	7.09419e-34	0.927945	0.271	0.093	1.94147e-29	0.178	Up
2215	1	Myl6	5.96646e-20	-0.522421	0.044	0.222	1.63284e-15	0.178	Down
2251	1	Abhd2	8.52914e-23	-0.554762	0.012	0.188	2.33417e-18	0.176	Down
2298	1	Ctsl	4.87844e-20	0.857105	0.522	0.35	1.33508e-15	0.172	Up
2332	1	Dnm1	4.74066e-21	-0.540492	0.018	0.188	1.29738e-16	0.17	Down
2354	1	S100a11	2.06558e-22	-0.51945	0.004	0.173	5.65286e-18	0.169	Down
2362	1	Selenop	1.35579e-38	1.03476	0.229	0.061	3.7104e-34	0.168	Up
2369	1	CT010467.1	1.91534e-46	0.72851	0.211	0.043	5.2417e-42	0.168	Up
2370	1	Npas2	6.03577e-14	-0.521462	0.129	0.297	1.65181e-09	0.168	Down
2371	1	Plekhg1	4.07011e-13	-0.527161	0.181	0.349	1.11387e-08	0.168	Down
2406	1	Ctdspl	1.87005e-19	-0.506574	0.024	0.189	5.11776e-15	0.165	Down
2417	1	Dtnb	3.59882e-20	-0.619412	0.02	0.184	9.84889e-16	0.164	Down
2460	1	Lncpint	2.63302e-25	-0.536387	0.753	0.914	7.20579e-21	0.161	Down
2461	1	Fnbp1l	1.58781e-22	1.01741	0.446	0.285	4.34535e-18	0.161	Up
2464	1	Axl	2.21657e-51	0.829059	0.193	0.032	6.06609e-47	0.161	Up
2465	1	Pde8b	2.36917e-21	-0.509059	0.004	0.165	6.4837e-17	0.161	Down
2466	1	Cd200	7.80323e-17	-0.607564	0.058	0.219	2.13551e-12	0.161	Down
2469	1	Ptgr1	2.04786e-20	-0.658506	0.012	0.173	5.60439e-16	0.161	Down
2517	1	Clec10a	2.5225e-37	0.926192	0.211	0.054	6.90333e-33	0.157	Up
2538	1	Hdac9	3.42621e-19	1.0433	0.357	0.201	9.37652e-15	0.156	Up
2554	1	Lrrc4	5.21374e-21	0.762758	0.524	0.37	1.42684e-16	0.154	Up
2555	1	Grk5	2.42867e-13	-0.516407	0.584	0.738	6.64655e-09	0.154	Down
2580	1	Abca1	9.58523e-19	1.05899	0.504	0.352	2.62319e-14	0.152	Up
2606	1	Gm12353	3.85667e-28	1.2136	0.564	0.413	1.05545e-23	0.151	Up
2613	1	H2-Aa	2.68633e-68	0.911781	0.163	0.013	7.35167e-64	0.15	Up
2614	1	Gm26936	2.75571e-20	0.797755	0.313	0.163	7.54155e-16	0.15	Up
2624	1	Pcdh7	1.37975e-14	0.68013	0.56	0.411	3.77596e-10	0.149	Up
2654	1	Fnip2	9.40094e-40	-0.705978	0.817	0.965	2.57275e-35	0.148	Down
2687	1	Clec4b1	2.10012e-34	0.676759	0.197	0.051	5.74739e-30	0.146	Up
2690	1	Prkce	2.7858e-71	0.636682	0.157	0.011	7.62389e-67	0.146	Up
2718	1	Gm48678	1.82359e-22	0.69785	0.586	0.442	4.99062e-18	0.144	Up
2754	1	Atp5o	2.67241e-35	1.18093	0.667	0.526	7.31358e-31	0.141	Up
2770	1	Strbp	1.08185e-17	0.711654	0.48	0.339	2.96071e-13	0.141	Up
2773	1	Psd3	2.09325e-29	0.881079	0.793	0.653	5.72859e-25	0.14	Up
2774	1	Sipa1l1	4.4419e-20	0.748529	0.546	0.406	1.21561e-15	0.14	Up
2782	1	H2-Eb1	5.43335e-62	0.696164	0.153	0.013	1.48694e-57	0.14	Up
2812	1	Ccr5	6.63051e-18	0.772869	0.267	0.13	1.81457e-13	0.137	Up
2822	1	Gm13684	1.60839e-17	0.777762	0.295	0.158	4.40167e-13	0.137	Up
2828	1	mt-Co3	1.04478e-26	1.01322	0.199	0.063	2.85924e-22	0.136	Up
2829	1	Met	4.66206e-14	-0.722648	0.048	0.184	1.27587e-09	0.136	Down
2862	1	Cacna1d	2.81296e-20	0.927064	0.641	0.507	7.69821e-16	0.134	Up
2863	1	Slco2b1	2.87597e-15	0.710456	0.514	0.38	7.87066e-11	0.134	Up
2878	1	Gm5086	9.24991e-28	0.676658	0.189	0.056	2.53142e-23	0.133	Up
2895	1	Arhgap15	2.19712e-25	0.870572	0.677	0.545	6.01286e-21	0.132	Up
2911	1	Dach1	7.70092e-17	-0.903371	0.008	0.139	2.10751e-12	0.131	Down
2953	1	Mtss1	4.80243e-33	-0.535293	0.839	0.968	1.31428e-28	0.129	Down
2969	1	Adap2os	6.23383e-18	0.739341	0.51	0.382	1.70601e-13	0.128	Up
2970	1	5330438D12Rik	6.57802e-15	0.680503	0.454	0.326	1.80021e-10	0.128	Up
2988	1	Gm16541	2.65425e-17	0.667153	0.245	0.118	7.26389e-13	0.127	Up
3002	1	Far1os	4.04406e-15	0.588312	0.287	0.16	1.10674e-10	0.127	Up
3005	1	Inpp4b	8.79591e-28	0.664171	0.173	0.047	2.40718e-23	0.126	Up
3017	1	Aopep	5.23883e-43	-0.569533	0.851	0.976	1.43371e-38	0.125	Down
3018	1	Tpk1	2.62869e-15	0.69251	0.484	0.359	7.19392e-11	0.125	Up
3040	1	Gm42962	3.8244e-14	0.743283	0.343	0.22	1.04662e-09	0.123	Up
3049	1	Zfp462	1.66246e-15	-0.521953	0.008	0.131	4.54966e-11	0.123	Down
3050	1	Fgf13	1.42481e-11	0.790456	0.311	0.188	3.89927e-07	0.123	Up
3064	1	March3	1.23589e-14	0.928046	0.416	0.294	3.38226e-10	0.122	Up
3077	1	Ptpn22	1.3175e-13	0.753112	0.456	0.335	3.60561e-09	0.121	Up
3090	1	Myh15	9.1855e-18	0.639485	0.197	0.077	2.5138e-13	0.12	Up
3108	1	Insyn2b	7.33521e-23	0.774307	0.647	0.528	2.00743e-18	0.119	Up
3109	1	Noct	8.24094e-14	0.696596	0.355	0.236	2.2553e-09	0.119	Up
3110	1	Clec12a	5.07539e-12	0.71402	0.357	0.238	1.38898e-07	0.119	Up
3158	1	Nfatc2	2.57288e-13	0.636677	0.265	0.15	7.04119e-09	0.115	Up
3161	1	Plau	1.3849e-14	0.727404	0.227	0.112	3.79005e-10	0.115	Up
3173	1	C1qc	7.77614e-23	0.527142	0.163	0.049	2.1281e-18	0.114	Up
3178	1	Bcar3	1.17005e-22	0.99878	0.703	0.589	3.20209e-18	0.114	Up
3188	1	Agmo	2.52096e-12	0.708692	0.365	0.252	6.89912e-08	0.113	Up
3198	1	Iqgap2	2.9341e-12	0.641666	0.406	0.294	8.02976e-08	0.112	Up
3205	1	Gm20663	1.51867e-12	0.80534	0.295	0.183	4.15614e-08	0.112	Up
3218	1	Asic2	1.72525e-55	1.18717	0.118	0.007	4.7215e-51	0.111	Up
3238	1	Tnip3	5.80322e-11	0.834122	0.337	0.228	1.58817e-06	0.109	Up
3243	1	Apoe	6.63308e-47	0.815756	0.12	0.011	1.81527e-42	0.109	Up
3255	1	Marcks	1.15008e-12	0.619716	0.249	0.141	3.14742e-08	0.108	Up
3262	1	Usp50	2.57853e-14	0.679885	0.506	0.398	7.05667e-10	0.108	Up
3263	1	Gm5150	2.82787e-12	0.898495	0.247	0.139	7.73904e-08	0.108	Up
3280	1	Gm11713	1.6959e-15	0.5501	0.187	0.081	4.64117e-11	0.106	Up
3283	1	Hlcs	9.52925e-11	0.591719	0.307	0.201	2.60787e-06	0.106	Up
3293	1	Gm48968	4.34436e-20	0.527663	0.153	0.048	1.18892e-15	0.105	Up
3295	1	Zbtb7c	2.02074e-10	0.563953	0.293	0.188	5.53015e-06	0.105	Up
3324	1	Nos1ap	6.28167e-11	0.590595	0.255	0.154	1.7191e-06	0.101	Up
3341	1	Abcg3	3.71225e-24	0.516047	0.131	0.031	1.01593e-19	0.1	Up
3354	1	Cass4	3.24664e-13	0.552019	0.183	0.084	8.88508e-09	0.099	Up
3357	1	Ccnh	2.62456e-10	0.613753	0.361	0.262	7.18264e-06	0.099	Up
3372	1	Pparg	3.5243e-43	0.98218	0.819	0.721	9.64495e-39	0.098	Up
3382	1	C1qb	2.16244e-10	0.508505	0.227	0.13	5.91796e-06	0.097	Up
3391	1	Man1a	1.11286e-12	0.784403	0.44	0.343	3.04557e-08	0.097	Up
3396	1	mt-Rnr2	6.00657e-12	1.14241	0.189	0.093	1.64382e-07	0.096	Up
3403	1	Plxna4	4.97304e-09	0.611074	0.464	0.369	0.000136097	0.095	Up
3414	1	Drg1	7.40398e-11	0.516393	0.454	0.36	2.02625e-06	0.094	Up
3417	1	Stxbp6	1.21028e-31	0.501201	0.11	0.016	3.31216e-27	0.094	Up
3440	1	Ciita	7.84864e-36	0.522781	0.104	0.012	2.14794e-31	0.092	Up
3447	1	Aff3	1.81597e-32	0.511035	0.106	0.015	4.96976e-28	0.091	Up
3454	1	Epsti1	3.39444e-09	0.622895	0.333	0.243	9.28955e-05	0.09	Up
3458	1	Ccl6	8.16361e-09	0.630768	0.255	0.165	0.000223413	0.09	Up
3466	1	Rassf2	3.84365e-09	0.644539	0.331	0.242	0.000105189	0.089	Up
3468	1	Pld4	6.20546e-36	0.502276	0.1	0.011	1.69825e-31	0.089	Up
3469	1	Celf4	3.50116e-10	0.570107	0.191	0.102	9.58161e-06	0.089	Up
3470	1	Nfia	7.78299e-11	0.549234	0.181	0.092	2.12997e-06	0.089	Up
3471	1	Gm47167	2.13545e-08	0.576855	0.309	0.22	0.00058441	0.089	Up
3478	1	Rad51b	1.17367e-11	0.699984	0.165	0.077	3.21199e-07	0.088	Up
3479	1	E330020D12Rik	1.67848e-11	0.512279	0.167	0.079	4.5935e-07	0.088	Up
3486	1	Gm21188	1.5201e-10	0.560493	0.492	0.404	4.16005e-06	0.088	Up
3487	1	Gmds	6.91514e-09	0.667416	0.369	0.281	0.000189247	0.088	Up
3490	1	Ctsc	1.07942e-10	0.666541	0.183	0.096	2.95404e-06	0.087	Up
3493	1	Slc9a9	8.94701e-13	0.846668	0.504	0.418	2.44853e-08	0.086	Up
3516	1	9030624G23Rik	2.08152e-07	0.520409	0.245	0.162	0.00569649	0.083	Up
3517	1	Gm15738	1.63272e-09	0.563712	0.474	0.391	4.46827e-05	0.083	Up
3518	1	Gm20559	1.23828e-08	0.529444	0.408	0.325	0.000338881	0.083	Up
3524	1	Btbd11	7.87017e-10	0.650894	0.165	0.083	2.15383e-05	0.082	Up
3526	1	Atrnl1	1.04126e-11	0.523314	0.143	0.061	2.84962e-07	0.082	Up
3532	1	Ly86	1.14495e-07	0.576142	0.233	0.152	0.0031334	0.081	Up
3537	1	Tlr8	9.93935e-08	0.509817	0.247	0.166	0.0027201	0.081	Up
3541	1	C5ar1	1.32331e-07	0.560835	0.255	0.175	0.00362151	0.08	Up
3549	1	Kitl	3.10231e-10	0.769101	0.51	0.431	8.4901e-06	0.079	Up
3554	1	4930444A19Rik	3.48002e-07	0.547214	0.251	0.173	0.00952377	0.078	Up
3568	1	A930037H05Rik	2.9083e-10	0.504836	0.143	0.067	7.95913e-06	0.076	Up
3574	1	1700030F04Rik	1.78575e-08	0.725549	0.163	0.089	0.000488706	0.074	Up
3576	1	Gm35154	1.07394e-07	0.507362	0.177	0.103	0.00293906	0.074	Up
3578	1	Gm44686	2.31161e-07	0.549582	0.355	0.281	0.00632619	0.074	Up
3580	1	Itga9	2.56689e-07	0.585884	0.191	0.118	0.0070248	0.073	Up
3609	1	Fgfr2	5.64971e-20	0.512712	0.783	0.716	1.54616e-15	0.067	Up
3614	1	Rasa1	2.63709e-40	0.970587	0.841	0.774	7.21692e-36	0.067	Up
3623	1	Fam168a	4.58778e-10	0.652729	0.532	0.467	1.25554e-05	0.065	Up
3632	1	Pitpnc1	1.91697e-43	0.969383	0.861	0.797	5.24617e-39	0.064	Up
3633	1	Mir99ahg	5.70131e-09	0.812868	0.574	0.51	0.000156028	0.064	Up
3634	1	Asph	6.82245e-40	0.895157	0.811	0.748	1.8671e-35	0.063	Up
3635	1	Celf2	2.79601e-22	0.669788	0.777	0.714	7.65184e-18	0.063	Up
3638	1	Ctsz	9.43905e-08	0.551155	0.42	0.357	0.00258318	0.063	Up
3646	1	Tmcc3	5.89792e-21	0.717578	0.721	0.659	1.61408e-16	0.062	Up
3651	1	Slc37a2	8.58366e-09	0.665797	0.514	0.453	0.000234909	0.061	Up
3658	1	P2rx7	3.09077e-07	0.755576	0.42	0.36	0.0084585	0.06	Up
3659	1	Immp2l	3.27337e-07	0.653598	0.466	0.406	0.00895823	0.06	Up
3682	1	Aplp2	1.35829e-11	0.596477	0.556	0.499	3.71723e-07	0.057	Up
3693	1	Neat1	1.55582e-66	-0.792845	0.942	0.997	4.25781e-62	0.055	Down
3694	1	Dip2c	3.07509e-10	0.54853	0.823	0.878	8.4156e-06	0.055	Up
3696	1	Gm4258	4.62496e-12	0.656173	0.6	0.546	1.26571e-07	0.054	Up
3697	1	Arhgap18	1.16071e-17	0.767092	0.673	0.62	3.17652e-13	0.053	Up
3698	1	Man2a1	2.08439e-12	0.60179	0.629	0.576	5.70435e-08	0.053	Up
3717	1	Atp8b4	1.21425e-08	0.550869	0.604	0.555	0.000332303	0.049	Up
3722	1	Gm15261	2.29679e-09	0.747928	0.572	0.524	6.28563e-05	0.048	Up
3753	1	Zfp710	7.80352e-12	0.63589	0.616	0.581	2.13559e-07	0.035	Up
3756	1	Gna12	5.0953e-08	0.546313	0.53	0.496	0.00139443	0.034	Up
3767	1	Dock8	9.83873e-14	0.614082	0.711	0.679	2.69257e-09	0.032	Up
3769	1	Snx9	7.42347e-09	0.505754	0.56	0.529	0.000203158	0.031	Up
3777	1	Itgav	1.06594e-08	0.665582	0.596	0.569	0.000291715	0.027	Up
3787	1	Tnfrsf11a	5.42164e-08	0.50978	0.635	0.613	0.00148374	0.022	Up
3794	1	Gm20388	1.32486e-41	0.721168	0.954	0.934	3.62576e-37	0.02	Up
3801	1	Wwp1	2.16431e-18	1.00225	0.729	0.746	5.92306e-14	0.017	Up
3802	1	Rbpj	1.72667e-11	0.677474	0.733	0.75	4.72537e-07	0.017	Up
3807	1	Frmd4b	1.14412e-19	0.646129	0.823	0.807	3.13112e-15	0.016	Up
3824	1	Mbnl1	8.99021e-30	0.576212	0.942	0.95	2.46035e-25	0.008	Up
3830	1	Abhd12	3.10115e-21	0.717988	0.785	0.779	8.48693e-17	0.006	Up
3831	1	Pvt1	9.25776e-10	0.533317	0.677	0.671	2.53357e-05	0.006	Up
3832	1	Camk1d	1.56742e-16	0.604282	0.813	0.807	4.28956e-12	0.006	Up
3834	1	Malat1	8.19085e-56	-0.644735	0.996	1	2.24159e-51	0.004	Down
3835	1	Pid1	3.67576e-42	1.13328	0.89	0.894	1.00595e-37	0.004	Up
3836	1	Tcf4	1.72498e-18	0.616829	0.755	0.751	4.72075e-14	0.004	Up
3837	1	Cadm1	3.31523e-11	0.649714	0.735	0.731	9.07278e-07	0.004	Up
3843	1	Prkch	4.66754e-14	0.611775	0.711	0.713	1.27737e-09	0.002	Up
3848	1	Igf2r	4.18303e-11	0.522939	0.727	0.728	1.14477e-06	0.001	Up
3854	1	Ctsb	8.54609e-24	0.630069	0.859	0.859	2.33881e-19	0	Up
3855	1	Mdfic	1.60778e-19	0.623167	0.829	0.829	4.40002e-15	0	Up
90	10	Cd84	6.98179e-21	-1.4305	0.244	0.676	1.91071e-16	0.432	Down
113	10	Atp6v0d2	2.14114e-19	-1.41296	0.152	0.563	5.85966e-15	0.411	Down
128	10	Fam129b	6.49791e-18	-1.18984	0.222	0.627	1.77828e-13	0.405	Down
130	10	Itm2b	1.42045e-15	-0.940971	0.313	0.718	3.88735e-11	0.405	Down
133	10	Fmn1	1.31639e-15	-0.881262	0.316	0.718	3.60257e-11	0.402	Down
150	10	Zfp704	1.12451e-13	-0.835175	0.373	0.768	3.07746e-09	0.395	Down
210	10	St18	5.75856e-16	-1.18224	0.174	0.563	1.57595e-11	0.389	Down
211	10	Cers6	5.24973e-13	-0.824457	0.358	0.746	1.43669e-08	0.388	Down
291	10	Myo1f	5.50829e-11	-0.807025	0.31	0.669	1.50745e-06	0.359	Down
301	10	B2m	4.07156e-17	-0.903382	0.101	0.458	1.11426e-12	0.357	Down
302	10	Lipa	1.6967e-15	-1.0635	0.206	0.563	4.64337e-11	0.357	Down
308	10	Ptk2b	2.33748e-14	-0.906248	0.231	0.585	6.39698e-10	0.354	Down
313	10	Nckap1l	6.48545e-13	-0.818725	0.19	0.542	1.77487e-08	0.352	Down
315	10	Ncoa7	1.82058e-12	-0.963461	0.373	0.725	4.98237e-08	0.352	Down
324	10	Myof	4.82058e-13	-0.953818	0.396	0.746	1.31925e-08	0.35	Down
325	10	Mycbp2	1.3836e-10	-0.643549	0.551	0.901	3.78649e-06	0.35	Down
338	10	Pcyt1a	1.18325e-13	-0.639105	0.146	0.493	3.23821e-09	0.347	Down
349	10	Ddx5	8.85169e-08	-0.584334	0.592	0.937	0.00242244	0.345	Down
351	10	Abcc5	4.94081e-09	-0.596454	0.373	0.718	0.000135215	0.345	Down
357	10	Cd44	4.4391e-12	-0.862127	0.256	0.599	1.21485e-07	0.343	Down
368	10	Runx1	1.62282e-10	-0.722374	0.377	0.718	4.44116e-06	0.341	Down
395	10	Stxbp6	6.47813e-13	1.58861	0.506	0.169	1.77287e-08	0.337	Up
397	10	Abr	4.40727e-13	-0.810044	0.206	0.542	1.20614e-08	0.336	Down
406	10	Pla2g7	1.04042e-15	-0.827566	0.101	0.437	2.84732e-11	0.336	Down
407	10	Arid5b	8.37102e-12	-0.785136	0.509	0.845	2.2909e-07	0.336	Down
422	10	Fam219a	3.4356e-10	-0.710417	0.405	0.739	9.40221e-06	0.334	Down
424	10	Ptprj	4.52133e-12	-0.794758	0.519	0.852	1.23735e-07	0.333	Down
440	10	Myo1e	8.60165e-11	-0.782351	0.481	0.81	2.35401e-06	0.329	Down
441	10	Nav2	2.49771e-11	-0.651527	0.199	0.528	6.83549e-07	0.329	Down
448	10	Dock2	3.69435e-09	-0.738853	0.411	0.739	0.000101103	0.328	Down
464	10	Entpd1	9.05809e-10	-0.843004	0.351	0.676	2.47893e-05	0.325	Down
467	10	Shtn1	9.69912e-12	-0.868393	0.288	0.613	2.65436e-07	0.325	Down
468	10	Kcnk13	3.43783e-11	-0.751138	0.196	0.521	9.40831e-07	0.325	Down
474	10	Tbxas1	1.82579e-09	-0.650561	0.282	0.606	4.99663e-05	0.324	Down
478	10	Gpnmb	2.39326e-15	-1.69392	0.142	0.465	6.54963e-11	0.323	Down
506	10	Abhd12	1.32511e-09	-0.665988	0.323	0.641	3.62644e-05	0.318	Down
507	10	Tns3	1.63354e-08	-0.610199	0.316	0.634	0.000447052	0.318	Down
514	10	Gclm	7.99105e-18	-0.947239	0.063	0.38	2.18691e-13	0.317	Down
522	10	Sat1	4.15631e-14	-0.783818	0.114	0.43	1.13746e-09	0.316	Down
526	10	Lcp1	1.62951e-09	-0.667076	0.269	0.585	4.45949e-05	0.316	Down
547	10	Specc1	2.20969e-10	-0.851266	0.329	0.641	6.04726e-06	0.312	Down
562	10	Apbb1ip	3.43427e-08	-0.570118	0.465	0.775	0.000939858	0.31	Down
565	10	Xylt1	1.19012e-10	-0.801397	0.247	0.556	3.257e-06	0.309	Down
568	10	Ahnak2	1.0678e-14	-0.740132	0.085	0.394	2.92226e-10	0.309	Down
569	10	Arhgap25	2.6675e-12	-1.13162	0.184	0.493	7.30014e-08	0.309	Down
576	10	Atp6v1b2	1.83899e-09	-0.780775	0.291	0.599	5.03275e-05	0.308	Down
584	10	Alcam	6.66951e-11	-0.812993	0.313	0.62	1.82525e-06	0.307	Down
585	10	Syk	8.93646e-09	-0.571528	0.32	0.627	0.000244564	0.307	Down
588	10	Fermt3	6.76354e-14	-0.813906	0.101	0.408	1.85098e-09	0.307	Down
589	10	Ftl1	9.06408e-14	-0.935646	0.101	0.408	2.48057e-09	0.307	Down
590	10	Prkcb	2.09788e-10	-1.0091	0.278	0.585	5.74126e-06	0.307	Down
598	10	Mmp12	7.41249e-20	-2.59086	0.032	0.338	2.02858e-15	0.306	Down
624	10	Myo5a	2.73561e-07	-0.627833	0.5	0.803	0.00748654	0.303	Down
630	10	Fgd4	2.5711e-10	-0.819065	0.465	0.768	7.03632e-06	0.303	Down
637	10	Lgmn	5.98703e-09	-0.667314	0.275	0.577	0.000163847	0.302	Down
651	10	Cadm1	4.17139e-10	-0.728338	0.171	0.472	1.14159e-05	0.301	Down
662	10	Blnk	2.60432e-09	-0.62456	0.222	0.521	7.12724e-05	0.299	Down
663	10	Slc6a6	2.63071e-08	-0.649156	0.377	0.676	0.000719946	0.299	Down
679	10	Atp6v0a1	2.13887e-09	-0.892425	0.427	0.725	5.85343e-05	0.298	Down
682	10	Dop1b	4.68578e-09	-0.631047	0.259	0.556	0.000128236	0.297	Down
683	10	Plekhm2	1.9641e-08	-0.567353	0.351	0.648	0.000537515	0.297	Down
703	10	Blvrb	2.68778e-13	-0.963159	0.12	0.415	7.35563e-09	0.295	Down
704	10	Atp8b1	1.23882e-08	-0.707937	0.339	0.634	0.000339027	0.295	Down
708	10	Arhgap22	1.25491e-09	-0.591224	0.171	0.465	3.43431e-05	0.294	Down
712	10	Snx10	3.846e-10	-0.766404	0.291	0.585	1.05254e-05	0.294	Down
716	10	Sirpa	3.72768e-10	-0.757951	0.263	0.556	1.02015e-05	0.293	Down
726	10	Abcc1	3.3859e-09	-0.612837	0.222	0.514	9.26621e-05	0.292	Down
727	10	Lhfpl2	1.07558e-08	-0.571412	0.215	0.507	0.000294354	0.292	Down
739	10	Slc8a1	1.14557e-09	-0.656982	0.589	0.88	3.13509e-05	0.291	Down
752	10	Anxa3	3.35433e-07	-0.530803	0.386	0.676	0.0091798	0.29	Down
759	10	Lgals3	1.30928e-11	-1.23576	0.203	0.493	3.58311e-07	0.29	Down
776	10	H2-D1	1.54148e-08	-0.5611	0.206	0.493	0.000421856	0.287	Down
804	10	Pgap1	1.00212e-18	-0.97109	0.025	0.31	2.7425e-14	0.285	Down
808	10	Acer3	2.37978e-07	-0.60913	0.519	0.803	0.00651275	0.284	Down
813	10	Rasa4	2.02089e-10	-0.808087	0.161	0.444	5.53057e-06	0.283	Down
817	10	Fyb	1.42976e-08	-0.729002	0.323	0.606	0.000391282	0.283	Down
825	10	Gns	2.9992e-08	-0.595919	0.253	0.535	0.000820792	0.282	Down
838	10	Phka2	1.21353e-08	-0.735772	0.304	0.585	0.000332105	0.281	Down
839	10	Snx27	8.08363e-08	-0.677676	0.332	0.613	0.00221225	0.281	Down
843	10	Atg7	4.07885e-08	-0.570832	0.269	0.549	0.00111626	0.28	Down
852	10	Iqgap1	8.86443e-09	-0.547358	0.601	0.88	0.000242593	0.279	Down
856	10	Fth1	2.30016e-14	-1.14254	0.073	0.352	6.29484e-10	0.279	Down
857	10	Gm42418	6.94948e-11	0.954667	0.737	0.458	1.90187e-06	0.279	Up
865	10	Adam8	6.18866e-15	-0.997311	0.06	0.338	1.69365e-10	0.278	Down
866	10	Slc16a10	4.32005e-09	-0.660204	0.187	0.465	0.000118227	0.278	Down
867	10	H2-K1	9.29282e-09	-0.592217	0.222	0.5	0.000254317	0.278	Down
877	10	Mthfs	6.22383e-09	-0.887137	0.237	0.514	0.000170328	0.277	Down
878	10	Uhrf1bp1l	1.60881e-07	-0.568726	0.272	0.549	0.00440282	0.277	Down
896	10	Gm4876	2.28159e-10	-0.660414	0.139	0.415	6.24403e-06	0.276	Down
905	10	Mertk	3.38198e-10	-0.893653	0.5	0.775	9.25545e-06	0.275	Down
906	10	Eepd1	1.62384e-08	-0.578546	0.19	0.465	0.000444396	0.275	Down
922	10	Mitf	7.81707e-13	-0.858105	0.62	0.894	2.1393e-08	0.274	Down
932	10	Fat3	8.73168e-13	-1.13541	0.085	0.359	2.3896e-08	0.274	Down
940	10	Eef1a1	1.05017e-14	-0.670343	0.051	0.324	2.874e-10	0.273	Down
941	10	Gm37376	2.69167e-09	-0.746963	0.241	0.514	7.36628e-05	0.273	Down
946	10	Clec4d	3.64825e-20	-0.933334	0.009	0.282	9.98417e-16	0.273	Down
969	10	Apobec1	5.90307e-10	-0.933763	0.377	0.648	1.61549e-05	0.271	Down
970	10	Lrp1	6.44224e-08	-0.64963	0.37	0.641	0.00176305	0.271	Down
976	10	Cpeb2	2.0522e-08	-0.617287	0.209	0.479	0.000561625	0.27	Down
977	10	Trim25	1.28233e-07	-0.596248	0.237	0.507	0.00350936	0.27	Down
980	10	Plcl2	7.86752e-10	-0.688043	0.547	0.817	2.1531e-05	0.27	Down
987	10	Txnrd1	1.00326e-09	-0.640214	0.139	0.408	2.74563e-05	0.269	Down
988	10	Lpl	5.08408e-08	-0.702814	0.301	0.57	0.00139136	0.269	Down
989	10	Hnrnpa2b1	8.81651e-08	-0.576814	0.456	0.725	0.00241281	0.269	Down
998	10	Soat1	3.83559e-10	-0.870685	0.19	0.458	1.04969e-05	0.268	Down
999	10	Arhgap45	7.0788e-09	-0.632454	0.155	0.423	0.000193725	0.268	Down
1000	10	Slc43a2	1.61422e-07	-0.582507	0.253	0.521	0.00441762	0.268	Down
1016	10	Hipk2	2.05797e-08	-0.91066	0.31	0.577	0.000563205	0.267	Down
1023	10	Vwf	4.33407e-09	-0.546963	0.149	0.415	0.000118611	0.266	Down
1036	10	Aopep	1.0412e-12	-0.836406	0.636	0.901	2.84946e-08	0.265	Down
1037	10	Cd300lb	7.18765e-10	-0.830174	0.165	0.43	1.96704e-05	0.265	Down
1057	10	Akr1a1	3.36279e-07	-0.500904	0.272	0.535	0.00920295	0.263	Down
1067	10	Ocrl	1.95826e-11	-0.823087	0.111	0.373	5.35918e-07	0.262	Down
1088	10	Synj2	6.36412e-09	-0.604522	0.155	0.415	0.000174167	0.26	Down
1089	10	Atp6v1a	1.39226e-07	-0.562804	0.275	0.535	0.0038102	0.26	Down
1102	10	Cyth4	5.58132e-09	-0.647035	0.171	0.43	0.000152744	0.259	Down
1103	10	Pik3r5	5.85871e-08	-0.652932	0.199	0.458	0.00160335	0.259	Down
1117	10	Lpgat1	4.12883e-20	-0.668799	0.003	0.261	1.12994e-15	0.258	Down
1137	10	Gpr137b	4.12985e-12	-0.817575	0.082	0.338	1.13022e-07	0.256	Down
1138	10	Sgpl1	3.63657e-07	-0.606888	0.307	0.563	0.0099522	0.256	Down
1142	10	Fmr1	1.77097e-10	-0.621449	0.104	0.359	4.84661e-06	0.255	Down
1143	10	Rassf8	5.09201e-08	-0.730196	0.266	0.521	0.00139353	0.255	Down
1152	10	Pgap2	3.3634e-15	-0.722726	0.035	0.289	9.20462e-11	0.254	Down
1162	10	Gpr137b-ps	9.13081e-11	-0.69161	0.092	0.345	2.49883e-06	0.253	Down
1163	10	Mob3b	3.15292e-08	-0.511726	0.155	0.408	0.000862861	0.253	Down
1164	10	Anxa1	3.32224e-08	-0.645617	0.177	0.43	0.000909197	0.253	Down
1173	10	Myo6	1.32742e-07	-0.597608	0.206	0.458	0.00363275	0.252	Down
1192	10	Sort1	3.13547e-16	-0.789955	0.025	0.275	8.58084e-12	0.25	Down
1193	10	Ranbp10	3.52074e-08	-0.514022	0.187	0.437	0.00096352	0.25	Down
1194	10	Tln1	1.36218e-07	-0.507144	0.187	0.437	0.00372787	0.25	Down
1252	10	BC005537	7.10226e-09	-0.818696	0.418	0.662	0.000194367	0.244	Down
1287	10	Mamdc2	2.93884e-11	-1.6278	0.089	0.331	8.04273e-07	0.242	Down
1298	10	Dnajc10	7.28871e-13	-0.644358	0.047	0.289	1.9947e-08	0.242	Down
1304	10	Phf8	1.55806e-10	-0.720283	0.104	0.345	4.26395e-06	0.241	Down
1325	10	Atp6v0e	1.26898e-15	-0.626519	0.022	0.261	3.47281e-11	0.239	Down
1335	10	Lpxn	1.81407e-08	-0.599417	0.149	0.387	0.000496458	0.238	Down
1349	10	Tnfaip2	5.54657e-11	-0.639706	0.066	0.303	1.51793e-06	0.237	Down
1373	10	Snx24	9.18628e-08	-0.649388	0.525	0.761	0.00251401	0.236	Down
1418	10	Lair1	2.75249e-07	-0.556318	0.155	0.387	0.00753273	0.232	Down
1456	10	Cat	4.43035e-11	-0.760416	0.066	0.296	1.21245e-06	0.23	Down
1461	10	Rnf128	2.14689e-14	-0.985461	0.025	0.254	5.8754e-10	0.229	Down
1479	10	Por	1.7123e-08	-0.536127	0.117	0.345	0.000468604	0.228	Down
1486	10	Prdx1	4.74957e-09	-1.2841	0.111	0.338	0.000129982	0.227	Down
1501	10	Fnip2	9.35374e-08	-0.984516	0.513	0.739	0.00255984	0.226	Down
1552	10	Tecr	1.67338e-17	-0.594955	0.003	0.225	4.57955e-13	0.222	Down
1605	10	Atf3	2.04712e-11	-0.598234	0.044	0.261	5.60237e-07	0.217	Down
1636	10	Timp3	1.12719e-07	0.85144	0.623	0.408	0.00308477	0.215	Up
1678	10	Mgst1	5.99739e-14	-0.540137	0.019	0.232	1.64131e-09	0.213	Down
1778	10	Slamf7	1.06168e-08	-0.614287	0.082	0.289	0.000290551	0.207	Down
1830	10	Hk3	1.2648e-10	-0.659501	0.044	0.246	3.46139e-06	0.202	Down
1869	10	Lpin1	1.76793e-10	-0.582597	0.047	0.246	4.8383e-06	0.199	Down
1916	10	Gm15726	1.13158e-12	-1.00882	0.022	0.218	3.09681e-08	0.196	Down
1917	10	Akr1b8	2.64514e-12	-0.67337	0.022	0.218	7.23897e-08	0.196	Down
1935	10	Efr3b	9.38371e-08	-0.839184	0.101	0.296	0.00256804	0.195	Down
1968	10	Col8a1	2.40784e-07	-1.09498	0.111	0.303	0.00658954	0.192	Down
1983	10	Hacd2	1.86225e-13	-0.601434	0.013	0.204	5.09643e-09	0.191	Down
2003	10	Ubc	9.66294e-11	-0.533977	0.035	0.225	2.64446e-06	0.19	Down
2021	10	Grina	8.44082e-08	-0.53838	0.079	0.268	0.00231	0.189	Down
2057	10	Ms4a6d	2.33556e-07	-0.584837	0.089	0.275	0.00639172	0.186	Down
2063	10	Gm21860	1.98154e-11	-0.783104	0.025	0.211	5.42289e-07	0.186	Down
2105	10	Slc25a13	6.37775e-08	-0.517547	0.07	0.254	0.0017454	0.184	Down
2163	10	Plxdc1	1.94738e-09	-0.572627	0.044	0.225	5.32941e-05	0.181	Down
2178	10	Slc22a4	3.89095e-14	-0.548147	0.003	0.183	1.06484e-09	0.18	Down
2180	10	Nav1	4.75857e-11	-0.620622	0.778	0.958	1.30228e-06	0.18	Down
2213	10	Gm47507	2.63864e-08	-0.644832	0.054	0.232	0.000722117	0.178	Down
2261	10	Wfs1	1.9822e-10	-0.873725	0.028	0.204	5.42468e-06	0.176	Down
2391	10	Gm15155	4.2232e-08	-0.612433	0.044	0.211	0.00115576	0.167	Down
2410	10	Lipe	2.63872e-09	-0.585831	0.032	0.197	7.22139e-05	0.165	Down
2447	10	Atg4a	2.93259e-11	-0.5388	0.013	0.176	8.02563e-07	0.163	Down
2458	10	Zhx3	1.12307e-07	0.921975	0.627	0.465	0.0030735	0.162	Up
2476	10	Zfpm2	7.13133e-08	0.835266	0.794	0.634	0.00195163	0.16	Up
2492	10	Airn	6.11861e-11	-0.616416	0.785	0.944	1.67448e-06	0.159	Down
2842	10	Lrmda	1.14179e-10	-0.747933	0.829	0.965	3.12475e-06	0.136	Down
3196	10	Neat1	6.83304e-11	-1.01214	0.81	0.923	1.87e-06	0.113	Down
3217	10	Hmga2	9.19153e-08	-1.1373	0.009	0.12	0.00251544	0.111	Down
3402	10	Cd36	4.01405e-10	-0.821854	0.835	0.93	1.09852e-05	0.095	Down
3800	10	Zbtb16	5.06665e-11	0.87248	0.848	0.866	1.38659e-06	0.018	Up
3825	10	Nfia	8.0812e-08	0.539903	0.943	0.951	0.00221158	0.008	Up
61	11	Cd74	1.92107e-30	1.77299	0.542	0.049	5.2574e-26	0.493	Up
69	11	Apoe	1.31519e-26	2.54816	0.542	0.081	3.59929e-22	0.461	Up
93	11	Srgap1	3.22889e-14	-0.974451	0.323	0.753	8.8365e-10	0.43	Down
94	11	F13a1	1.81272e-20	2.12643	0.6	0.17	4.96088e-16	0.43	Up
103	11	Bmper	2.64102e-16	-1.3572	0.439	0.858	7.22767e-12	0.419	Down
104	11	Fam129b	1.98362e-17	-1.18203	0.323	0.741	5.42857e-13	0.418	Down
110	11	Atp6v0d2	8.02896e-13	-0.940257	0.368	0.781	2.19729e-08	0.413	Down
127	11	Arhgap25	5.00915e-15	-1.14002	0.303	0.709	1.37085e-10	0.406	Down
146	11	Gpnmb	8.33916e-15	-1.21938	0.329	0.725	2.28218e-10	0.396	Down
151	11	St18	3.8348e-10	-0.673585	0.374	0.769	1.04947e-05	0.395	Down
153	11	Adam12	7.06867e-19	-1.39772	0.497	0.891	1.93448e-14	0.394	Down
207	11	Slc4a4	2.29918e-14	-1.07608	0.335	0.725	6.29218e-10	0.39	Down
228	11	Cd44	1.20648e-12	-0.812862	0.419	0.798	3.30176e-08	0.379	Down
239	11	Zfp521	5.78911e-10	-0.705697	0.419	0.794	1.5843e-05	0.375	Down
254	11	Plekhm2	1.3252e-10	-0.715942	0.368	0.737	3.62668e-06	0.369	Down
255	11	Ptk2b	5.97486e-11	-0.69294	0.335	0.704	1.63514e-06	0.369	Down
268	11	Evl	4.50874e-12	-0.865649	0.31	0.676	1.23391e-07	0.366	Down
273	11	Esd	2.86128e-13	-1.05496	0.161	0.526	7.83047e-09	0.365	Down
274	11	Ahnak2	1.82582e-12	-0.876807	0.161	0.526	4.99673e-08	0.365	Down
277	11	Sned1	3.86412e-13	-1.13337	0.239	0.603	1.05749e-08	0.364	Down
289	11	Gm17167	4.03072e-13	-0.960545	0.097	0.457	1.10309e-08	0.36	Down
296	11	Mamdc2	1.48716e-12	-1.69513	0.245	0.603	4.06992e-08	0.358	Down
339	11	Mmp12	1.10349e-11	-1.49962	0.123	0.47	3.01993e-07	0.347	Down
352	11	Nrg2	1.11656e-16	1.25216	0.426	0.081	3.05569e-12	0.345	Up
369	11	Lrrfip2	7.69893e-11	-0.718782	0.445	0.785	2.10697e-06	0.34	Down
377	11	Blvrb	1.95208e-10	-0.753647	0.252	0.591	5.34225e-06	0.339	Down
378	11	Soat1	4.74366e-10	-0.748712	0.361	0.7	1.2982e-05	0.339	Down
396	11	Mrtfb	3.91603e-09	-0.513492	0.477	0.814	0.00010717	0.337	Down
400	11	Mical2	9.48308e-10	-0.658438	0.174	0.51	2.59523e-05	0.336	Down
415	11	F3	1.44128e-12	-1.06957	0.09	0.425	3.94435e-08	0.335	Down
423	11	Myo1e	2.5101e-10	-0.610376	0.516	0.85	6.86938e-06	0.334	Down
437	11	Zfpm2	5.05122e-15	-0.851131	0.645	0.976	1.38237e-10	0.331	Down
442	11	Rnf128	1.55176e-11	-1.04555	0.116	0.445	4.24669e-07	0.329	Down
450	11	Htra3	3.42054e-09	-0.713812	0.271	0.599	9.36098e-05	0.328	Down
456	11	Gpr137b	1.35498e-09	-0.653007	0.155	0.482	3.70817e-05	0.327	Down
460	11	Dclk1	6.11574e-09	-0.841407	0.31	0.636	0.00016737	0.326	Down
465	11	Cd84	4.19174e-18	-1.02759	0.594	0.919	1.14715e-13	0.325	Down
484	11	Xylt1	2.02497e-11	-0.875521	0.406	0.729	5.54172e-07	0.323	Down
485	11	Taco1	5.44919e-09	-0.673208	0.252	0.575	0.000149128	0.323	Down
496	11	Lyz2	6.9378e-16	1.09813	0.381	0.061	1.89867e-11	0.32	Up
497	11	Msn	9.60517e-08	-0.500407	0.316	0.636	0.00262865	0.32	Down
502	11	Sorbs1	8.73133e-17	1.2266	0.368	0.049	2.3895e-12	0.319	Up
508	11	Aebp1	1.16575e-10	-0.730438	0.123	0.441	3.19032e-06	0.318	Down
523	11	Anxa4	2.0734e-09	-0.727041	0.316	0.632	5.67428e-05	0.316	Down
529	11	H2-Eb1	1.43974e-18	1.18445	0.335	0.02	3.94013e-14	0.315	Up
535	11	Gm15726	2.66555e-14	-1.33936	0.006	0.32	7.29482e-10	0.314	Down
548	11	H2-Aa	1.88726e-16	1.24122	0.361	0.049	5.16486e-12	0.312	Up
549	11	Nceh1	4.74834e-08	-0.551103	0.316	0.628	0.00129948	0.312	Down
554	11	Cd9	1.19901e-08	-0.678304	0.187	0.498	0.000328134	0.311	Down
563	11	Abr	2.05529e-09	-0.675799	0.342	0.652	5.62471e-05	0.31	Down
577	11	Gpr137b-ps	2.85693e-09	-0.643953	0.194	0.502	7.81855e-05	0.308	Down
580	11	Aff3	5.95984e-12	1.31971	0.542	0.235	1.63103e-07	0.307	Up
608	11	Gpm6b	8.51311e-09	-0.745548	0.265	0.571	0.000232978	0.306	Down
613	11	Il1r1	2.76279e-07	-0.65675	0.335	0.64	0.00756093	0.305	Down
618	11	Lrp1	4.84393e-15	-0.84013	0.619	0.923	1.32564e-10	0.304	Down
625	11	Pcyt1a	6.28454e-09	-0.707736	0.219	0.522	0.000171989	0.303	Down
647	11	Tnfaip2	1.16707e-10	-0.830316	0.084	0.385	3.19393e-06	0.301	Down
655	11	Vmp1	2.32544e-08	-0.599735	0.477	0.777	0.000636404	0.3	Down
659	11	Anpep	2.34325e-10	-0.837594	0.129	0.429	6.41276e-06	0.3	Down
664	11	Fat3	1.23066e-07	-0.546627	0.239	0.538	0.00336795	0.299	Down
676	11	Fn1	1.32563e-07	-0.537569	0.245	0.543	0.00362784	0.298	Down
689	11	Cd300lb	2.50935e-08	-0.670475	0.31	0.607	0.000686734	0.297	Down
697	11	Lipa	5.74197e-08	-0.635397	0.4	0.696	0.00157141	0.296	Down
709	11	Iqsec1	2.15392e-09	-0.672429	0.155	0.449	5.89463e-05	0.294	Down
713	11	Gm42418	2.09924e-13	1.18303	0.735	0.441	5.74499e-09	0.294	Up
717	11	Fmo2	1.07071e-12	1.15529	0.406	0.113	2.93022e-08	0.293	Up
731	11	Mmp11	1.88825e-11	-0.949321	0.052	0.344	5.16758e-07	0.292	Down
732	11	Robo1	4.49733e-08	-0.734864	0.303	0.595	0.00123078	0.292	Down
740	11	Sgip1	2.33982e-12	1.29016	0.445	0.154	6.40339e-08	0.291	Up
741	11	Dcbld2	8.03085e-08	-0.506198	0.219	0.51	0.0021978	0.291	Down
753	11	Lrp12	9.98523e-08	-0.565631	0.265	0.555	0.00273266	0.29	Down
777	11	Rassf8	8.95667e-10	-0.954567	0.381	0.668	2.45117e-05	0.287	Down
792	11	Tcirg1	2.41425e-07	-0.629705	0.252	0.538	0.00660707	0.286	Down
801	11	Cd163	4.13091e-13	1.84089	0.374	0.089	1.13051e-08	0.285	Up
814	11	Tln1	8.47442e-08	-0.638406	0.219	0.502	0.00231919	0.283	Down
886	11	Npc2	1.31385e-11	-0.693587	0.019	0.296	3.59562e-07	0.277	Down
907	11	Frrs1	3.41511e-07	-0.631095	0.239	0.514	0.00934614	0.275	Down
923	11	Apbb2	3.40274e-13	-0.821843	0.613	0.887	9.31229e-09	0.274	Down
924	11	Apobec3	7.86709e-12	1.08429	0.529	0.255	2.15299e-07	0.274	Up
925	11	Ptprk	1.27115e-11	1.10678	0.387	0.113	3.47875e-07	0.274	Up
926	11	Wfs1	3.66144e-10	-0.814389	0.058	0.332	1.00203e-05	0.274	Down
927	11	Hk3	3.42382e-08	-0.60208	0.155	0.429	0.000936996	0.274	Down
942	11	Arhgef3	8.14047e-13	1.35338	0.658	0.385	2.2278e-08	0.273	Up
943	11	Stxbp6	5.88578e-12	1.3008	0.374	0.101	1.61076e-07	0.273	Up
955	11	Cgnl1	3.47904e-10	-0.845378	0.052	0.324	9.52108e-06	0.272	Down
960	11	Tulp4	3.85841e-08	-0.614912	0.542	0.814	0.00105593	0.272	Down
971	11	Antxr1	3.0051e-08	-0.677763	0.381	0.652	0.000822406	0.271	Down
972	11	Lgals3	7.45761e-08	-0.623299	0.49	0.761	0.00204092	0.271	Down
985	11	Fmn1	5.2675e-09	-0.666237	0.581	0.85	0.000144156	0.269	Down
990	11	Pik3r5	2.48105e-07	-0.614371	0.31	0.579	0.0067899	0.269	Down
1015	11	Fermt3	2.10816e-07	-0.628915	0.219	0.486	0.00576939	0.267	Down
1027	11	Cp	5.35841e-09	0.891282	0.606	0.34	0.000146644	0.266	Up
1046	11	Klf6	2.04695e-08	-0.775138	0.226	0.49	0.000560189	0.264	Down
1068	11	Cnot6	1.07471e-07	-0.645475	0.155	0.417	0.00294115	0.262	Down
1076	11	Eef1a1	4.84389e-10	-0.598478	0.039	0.3	1.32563e-05	0.261	Down
1104	11	Slc22a4	6.17277e-10	-0.815477	0.045	0.304	1.6893e-05	0.259	Down
1105	11	Gm47507	4.95185e-09	-0.796609	0.065	0.324	0.000135517	0.259	Down
1122	11	Ctsc	2.57002e-10	1.25323	0.561	0.304	7.03337e-06	0.257	Up
1144	11	Gm30489	3.18277e-12	1.30098	0.316	0.061	8.7103e-08	0.255	Up
1153	11	P3h2	3.45618e-11	1.3195	0.355	0.101	9.45854e-07	0.254	Up
1154	11	Ecpas	4.61098e-09	-0.555907	0.677	0.931	0.000126189	0.254	Down
1174	11	Clec4d	9.17362e-10	-0.768871	0.039	0.291	2.51054e-05	0.252	Down
1177	11	Syne1	3.23095e-07	-0.591148	0.452	0.704	0.00884213	0.252	Down
1195	11	Cadps2	3.69308e-12	1.26382	0.303	0.053	1.01069e-07	0.25	Up
1207	11	Cobll1	2.59184e-09	1.02281	0.439	0.19	7.09308e-05	0.249	Up
1208	11	Efr3b	1.13559e-07	-0.745176	0.103	0.352	0.00310778	0.249	Down
1266	11	Immp2l	2.30729e-11	1.08713	0.787	0.543	6.31437e-07	0.244	Up
1299	11	Gpc6	4.34056e-10	-0.77856	0.697	0.939	1.18788e-05	0.242	Down
1318	11	Fnip2	7.39963e-12	-0.75761	0.703	0.943	2.02506e-07	0.24	Down
1319	11	Hpgd	4.80426e-09	0.894009	0.374	0.134	0.000131478	0.24	Up
1331	11	Myl6	6.31937e-08	-0.549846	0.065	0.304	0.00172942	0.239	Down
1339	11	Atp6v1b2	3.13055e-07	-0.603015	0.535	0.773	0.00856739	0.238	Down
1342	11	C77080	2.05065e-07	-0.55688	0.103	0.34	0.00561201	0.237	Down
1350	11	Layn	1.94177e-08	-0.667018	0.071	0.308	0.000531405	0.237	Down
1374	11	Plekhg5	5.53292e-09	1.12436	0.374	0.138	0.000151419	0.236	Up
1384	11	Acss3	3.88871e-08	0.865593	0.465	0.231	0.00106422	0.234	Up
1412	11	Large1	8.14889e-12	-0.733879	0.71	0.943	2.23011e-07	0.233	Down
1413	11	Hmox1	6.85007e-08	-0.574207	0.058	0.291	0.00187466	0.233	Down
1431	11	Timp3	1.16644e-08	1.14365	0.381	0.15	0.00031922	0.231	Up
1439	11	Plk2	9.31378e-09	-0.803306	0.045	0.275	0.00025489	0.23	Down
1462	11	Prex2	2.26994e-07	0.755733	0.452	0.223	0.00621215	0.229	Up
1466	11	Itgax	2.53654e-08	-0.760583	0.058	0.287	0.000694174	0.229	Down
1471	11	Hdac9	1.25283e-08	1.14742	0.548	0.32	0.000342861	0.228	Up
1473	11	Akr1b8	1.13362e-08	-0.66713	0.039	0.267	0.000310237	0.228	Down
1480	11	Rgs1	2.20631e-07	-0.664611	0.084	0.312	0.00603801	0.228	Down
1493	11	Foxp2	1.28025e-07	-0.864942	0.077	0.304	0.00350366	0.227	Down
1496	11	Gm21860	1.3423e-07	-0.85776	0.09	0.316	0.00367347	0.226	Down
1506	11	Adipor2	2.07018e-08	0.863138	0.387	0.162	0.000566546	0.225	Up
1514	11	Ubc	1.19718e-08	-0.65284	0.039	0.263	0.000327633	0.224	Down
1536	11	Ms4a6b	4.40202e-08	0.863334	0.381	0.158	0.0012047	0.223	Up
1542	11	Sema5a	2.85645e-08	1.03095	0.413	0.19	0.000781724	0.223	Up
1543	11	Gm15155	6.64521e-08	-0.823071	0.077	0.3	0.00181859	0.223	Down
1553	11	Bank1	7.64696e-11	0.796886	0.258	0.036	2.09274e-06	0.222	Up
1613	11	C1qc	1.46678e-09	0.768289	0.29	0.073	4.01413e-05	0.217	Up
1615	11	Tgfbr3	3.83922e-08	-0.576449	0.703	0.919	0.00105068	0.216	Down
1624	11	Rad51b	6.06096e-08	1.13794	0.503	0.287	0.0016587	0.216	Up
1642	11	H2-Ab1	1.32788e-11	0.764021	0.239	0.024	3.63402e-07	0.215	Up
1657	11	Panx1	3.2579e-09	-0.670306	0.013	0.227	8.91589e-05	0.214	Down
1736	11	Mgst1	2.79602e-07	-0.562682	0.058	0.267	0.00765187	0.209	Down
1798	11	Gm20663	1.51404e-07	1.15693	0.406	0.202	0.00414347	0.204	Up
1806	11	Slc9a9	1.11593e-12	0.98079	0.832	0.628	3.05396e-08	0.204	Up
1832	11	Sox6	8.26487e-13	0.950393	0.206	0.004	2.26185e-08	0.202	Up
1870	11	Serinc3	1.36723e-08	0.735876	0.652	0.453	0.00037417	0.199	Up
1871	11	Smoc2	2.39721e-07	0.883044	0.316	0.117	0.00656045	0.199	Up
1905	11	Lrrc8c	1.26968e-07	0.789545	0.31	0.113	0.00347474	0.197	Up
1969	11	Rpl10a	3.49529e-07	-0.558624	0.039	0.231	0.00956555	0.192	Down
1985	11	Gm12353	1.81315e-08	0.895495	0.697	0.506	0.000496206	0.191	Up
2004	11	Fgd2	6.10353e-08	0.889193	0.271	0.081	0.00167035	0.19	Up
2005	11	Cd86	2.05788e-07	0.812347	0.271	0.081	0.00563179	0.19	Up
2064	11	Syn3	2.82535e-08	0.759271	0.239	0.053	0.000773214	0.186	Up
2078	11	Gm46401	6.52822e-08	-0.637936	0.013	0.198	0.00178658	0.185	Down
2286	11	Slc15a2	1.54575e-07	0.71462	0.239	0.065	0.00423025	0.174	Up
2329	11	Runx1	4.3991e-08	-0.653713	0.761	0.931	0.0012039	0.17	Down
2442	11	C1qa	1.21062e-08	0.623421	0.187	0.024	0.000331309	0.163	Up
2473	11	Ripor2	3.23332e-07	0.658302	0.206	0.045	0.00884863	0.161	Up
2497	11	Dapk1	1.81209e-10	-0.637076	0.761	0.919	4.95913e-06	0.158	Down
2559	11	Aopep	1.73896e-10	-0.659545	0.781	0.935	4.75902e-06	0.154	Down
2568	11	Arhgap15	6.44908e-17	1.3077	0.845	0.692	1.76492e-12	0.153	Up
2612	11	Atrnl1	1.07784e-09	0.870401	0.806	0.656	2.94974e-05	0.15	Up
2619	11	Ank3	6.44626e-08	1.40228	0.174	0.024	0.00176415	0.15	Up
2620	11	Cav1	1.15575e-07	0.550577	0.174	0.024	0.00316294	0.15	Up
2651	11	Sntb1	9.2692e-09	0.725301	0.161	0.012	0.00025367	0.149	Up
2652	11	Nlgn1	1.91621e-07	1.58434	0.181	0.032	0.0052441	0.149	Up
2761	11	Tbx15	1.41753e-07	0.597484	0.161	0.02	0.00387934	0.141	Up
2785	11	Ano1	1.57778e-08	0.869034	0.148	0.008	0.000431792	0.14	Up
2792	11	Fhod3	8.56107e-08	1.0444	0.155	0.016	0.00234291	0.139	Up
2808	11	Prdm16	6.90766e-09	0.656658	0.142	0.004	0.000189042	0.138	Up
2853	11	Col4a3	3.4258e-07	0.706291	0.155	0.02	0.00937539	0.135	Up
2925	11	Nav1	6.14892e-18	-0.788087	0.865	0.996	1.68278e-13	0.131	Down
2926	11	Trp63	1.58746e-08	1.15071	0.135	0.004	0.000434439	0.131	Up
2948	11	Retnla	1.17841e-07	0.888074	0.142	0.012	0.00322496	0.13	Up
3038	11	Mrc1	1.02967e-07	1.01741	0.723	0.599	0.00281791	0.124	Up
3117	11	L3mbtl4	1.03481e-07	0.543422	0.123	0.004	0.00283197	0.119	Up
3197	11	Zbtb16	2.22246e-10	0.943419	0.813	0.7	6.0822e-06	0.113	Up
3323	11	Airn	5.80101e-14	-0.727572	0.89	0.992	1.58756e-09	0.102	Down
3392	11	Mitf	1.08402e-12	-0.73177	0.903	1	2.96663e-08	0.097	Down
3531	11	Aldh1a1	5.28098e-08	0.914933	0.839	0.757	0.00144525	0.082	Up
3611	11	Rbpj	1.15261e-12	1.44522	0.897	0.83	3.15434e-08	0.067	Up
3701	11	Pip4k2a	3.43923e-07	0.577116	0.871	0.818	0.00941214	0.053	Up
3707	11	Pid1	3.65121e-11	0.73319	0.974	0.923	9.99226e-07	0.051	Up
3732	11	Frmd4b	2.1115e-07	0.657574	0.955	0.911	0.00577854	0.044	Up
3765	11	Neat1	2.77861e-14	-0.714443	0.968	1	7.60421e-10	0.032	Down
3823	11	Wwp1	2.0813e-07	0.712352	0.819	0.81	0.0056959	0.009	Up
3857	11	Mbnl1	1.69121e-08	0.536894	0.955	0.955	0.000462835	0	Up
47	12	Gpnmb	2.9044e-25	-1.98738	0.171	0.72	7.94848e-21	0.549	Down
79	12	Atp6v0d2	1.06301e-17	-1.31647	0.358	0.806	2.90915e-13	0.448	Down
86	12	Cd74	3.53761e-21	2.01116	0.539	0.097	9.68139e-17	0.442	Up
99	12	Rnf128	1.91795e-17	-1.28593	0.13	0.554	5.24886e-13	0.424	Down
107	12	Abcc5	3.27935e-15	-1.0646	0.295	0.709	8.97459e-11	0.414	Down
123	12	H2-Eb1	3.85606e-18	1.70996	0.487	0.08	1.05529e-13	0.407	Up
126	12	St18	1.27747e-12	-0.782301	0.565	0.971	3.49606e-08	0.406	Down
136	12	Fmn1	6.04593e-14	-0.951854	0.394	0.794	1.65459e-09	0.4	Down
208	12	Lhfpl2	1.54506e-14	-1.15282	0.187	0.577	4.22837e-10	0.39	Down
215	12	Airn	5.95146e-18	-1.07533	0.575	0.96	1.62873e-13	0.385	Down
218	12	Clec4d	3.01908e-20	-1.35741	0.01	0.394	8.26231e-16	0.384	Down
222	12	Nrp2	2.1936e-11	-0.79312	0.378	0.76	6.00323e-07	0.382	Down
232	12	Large1	1.03923e-15	-1.39071	0.358	0.737	2.84406e-11	0.379	Down
233	12	Sat1	2.64819e-13	-0.779057	0.119	0.497	7.2473e-09	0.378	Down
257	12	Igf1	2.44016e-12	-1.2423	0.295	0.663	6.67797e-08	0.368	Down
293	12	Zbtb16	6.71414e-14	1.44998	0.565	0.206	1.83746e-09	0.359	Up
297	12	2210408F21Rik	1.3555e-14	-1.19799	0.093	0.451	3.70961e-10	0.358	Down
298	12	Atxn1	6.9273e-11	-0.717967	0.482	0.84	1.89579e-06	0.358	Down
304	12	Gm37376	2.39779e-13	-0.845878	0.13	0.486	6.56205e-09	0.356	Down
316	12	Fnip2	2.41208e-19	-1.27764	0.591	0.943	6.60113e-15	0.352	Down
326	12	Soat1	3.5227e-12	-0.890963	0.399	0.749	9.64058e-08	0.35	Down
329	12	Atp6v0a1	1.07506e-10	-0.658034	0.56	0.909	2.94213e-06	0.349	Down
332	12	Fam129b	4.30741e-13	-1.01578	0.332	0.68	1.17881e-08	0.348	Down
340	12	Lipa	4.61459e-12	-0.827677	0.482	0.829	1.26288e-07	0.347	Down
348	12	Lgals3	3.8362e-12	-0.88835	0.534	0.88	1.04985e-07	0.346	Down
358	12	Apbb2	1.74936e-12	-1.10111	0.394	0.737	4.78747e-08	0.343	Down
363	12	Ankrd33b	9.37179e-13	-0.952589	0.098	0.44	2.56478e-08	0.342	Down
370	12	H2-Aa	1.19609e-13	1.51778	0.466	0.126	3.27334e-09	0.34	Up
374	12	Gnptab	5.0553e-08	-0.606808	0.29	0.629	0.00138349	0.339	Down
379	12	Pgap1	9.9466e-12	-0.806237	0.135	0.474	2.72209e-07	0.339	Down
382	12	Pcyt1a	4.89455e-12	-0.989907	0.171	0.509	1.33949e-07	0.338	Down
383	12	Gpr137b	2.61023e-09	-0.739324	0.223	0.56	7.14342e-05	0.337	Down
388	12	Hpgds	7.31704e-08	-0.502578	0.332	0.669	0.00200245	0.337	Down
411	12	Dtnbp1	6.65074e-09	-0.65258	0.425	0.76	0.000182011	0.335	Down
418	12	Cpeb3	2.86306e-10	-0.81053	0.192	0.526	7.83533e-06	0.334	Down
427	12	Snx24	5.73897e-13	-0.841292	0.617	0.949	1.57058e-08	0.332	Down
443	12	Blvrb	8.27407e-11	-0.873164	0.202	0.531	2.26436e-06	0.329	Down
444	12	Znrf1	2.34628e-09	-0.691614	0.197	0.526	6.42107e-05	0.329	Down
445	12	Adam8	1.12886e-11	-0.986906	0.14	0.469	3.08936e-07	0.329	Down
457	12	Fer	1.07144e-07	-0.543538	0.399	0.726	0.0029322	0.327	Down
515	12	Gclm	1.60163e-15	-1.36475	0.026	0.343	4.38319e-11	0.317	Down
517	12	Gbe1	4.6267e-11	-1.17183	0.244	0.56	1.26619e-06	0.316	Down
524	12	Lrp12	1.59574e-08	-0.734994	0.29	0.606	0.000436705	0.316	Down
543	12	Gramd1b	3.03355e-11	-1.21355	0.378	0.691	8.30192e-07	0.313	Down
551	12	Wdr91	2.66528e-08	-0.674538	0.254	0.566	0.000729408	0.312	Down
555	12	Ahnak2	1.10912e-12	-0.96045	0.078	0.389	3.03533e-08	0.311	Down
557	12	Txnrd1	4.35317e-10	-0.928418	0.233	0.543	1.19133e-05	0.31	Down
570	12	Tcirg1	5.40762e-09	-0.756952	0.285	0.594	0.00014799	0.309	Down
573	12	Cacna1a	2.81879e-11	-1.04972	0.098	0.406	7.71419e-07	0.308	Down
581	12	Npc2	1.24148e-13	-0.76444	0.036	0.343	3.39756e-09	0.307	Down
582	12	Taco1	3.45658e-08	-0.739163	0.373	0.68	0.000945963	0.307	Down
586	12	Gm14636	3.52455e-07	-0.567405	0.316	0.623	0.00964563	0.307	Down
591	12	Itm2b	2.00398e-08	-0.640768	0.264	0.571	0.00054843	0.307	Down
609	12	Lgmn	1.40811e-08	-0.648675	0.523	0.829	0.000385358	0.306	Down
614	12	Esd	2.84557e-11	-1.07038	0.124	0.429	7.78746e-07	0.305	Down
621	12	Gsr	7.95344e-11	-0.935365	0.119	0.423	2.17662e-06	0.304	Down
635	12	Hk3	5.76662e-10	-0.8495	0.155	0.457	1.57815e-05	0.302	Down
640	12	Gask1b	4.82016e-10	-1.01438	0.15	0.451	1.31913e-05	0.301	Down
660	12	Cgnl1	4.71968e-12	-1.01162	0.083	0.383	1.29164e-07	0.3	Down
665	12	Frrs1	2.87132e-07	-0.619377	0.358	0.657	0.00785793	0.299	Down
670	12	Psmd1	2.99194e-08	-0.653921	0.301	0.6	0.000818804	0.299	Down
684	12	Sdk1	1.42136e-09	1.23455	0.56	0.263	3.88983e-05	0.297	Up
685	12	Lrrfip2	1.53205e-08	-0.618676	0.503	0.8	0.000419276	0.297	Down
698	12	Xylt1	7.03864e-09	-0.683518	0.544	0.84	0.000192626	0.296	Down
721	12	Ifrd1	1.04699e-08	-0.748457	0.176	0.469	0.000286531	0.293	Down
722	12	Kcnk13	4.6693e-08	-0.806157	0.461	0.754	0.00127785	0.293	Down
728	12	H2-Ab1	3.59931e-12	1.5442	0.389	0.097	9.85024e-08	0.292	Up
742	12	Zfp704	5.22429e-08	-0.693966	0.503	0.794	0.00142973	0.291	Down
763	12	Grk3	9.19798e-11	1.19384	0.575	0.286	2.51721e-06	0.289	Up
764	12	Il7r	6.13724e-09	-0.99202	0.202	0.491	0.000167958	0.289	Down
773	12	Cpeb4	4.7284e-11	-1.00244	0.472	0.76	1.29402e-06	0.288	Down
775	12	Akr1b8	7.02365e-14	-1.10448	0.026	0.314	1.92216e-09	0.288	Down
783	12	Rapgef5	3.29576e-11	-0.935307	0.067	0.354	9.0195e-07	0.287	Down
802	12	Ssbp2	5.39698e-11	1.15903	0.451	0.166	1.47699e-06	0.285	Up
815	12	AW554918	1.32369e-07	-0.585895	0.528	0.811	0.00362253	0.283	Down
829	12	Stab1	3.60522e-08	-0.831835	0.192	0.474	0.000986641	0.282	Down
830	12	Atp6v1a	4.87135e-08	-0.651023	0.461	0.743	0.00133314	0.282	Down
844	12	Bcl2l1	4.9412e-08	-0.860263	0.28	0.56	0.00135226	0.28	Down
845	12	Abcc1	5.48771e-08	-0.740755	0.28	0.56	0.00150182	0.28	Down
846	12	Pi4k2a	9.07195e-08	-0.604664	0.171	0.451	0.00248272	0.28	Down
879	12	Prkce	1.74078e-10	1.16816	0.534	0.257	4.764e-06	0.277	Up
891	12	Plxna2	8.22862e-11	-0.825208	0.067	0.343	2.25193e-06	0.276	Down
892	12	Mtss1	2.31952e-10	-0.896511	0.575	0.851	6.34783e-06	0.276	Down
893	12	Pkm	7.89128e-09	-0.725245	0.13	0.406	0.000215961	0.276	Down
897	12	5330438D12Rik	4.10348e-11	1.03969	0.596	0.32	1.123e-06	0.276	Up
898	12	Timp2	1.51088e-08	-0.606192	0.135	0.411	0.000413482	0.276	Down
899	12	Anxa4	4.98694e-08	-0.765209	0.295	0.571	0.00136478	0.276	Down
912	12	Cd84	1.28194e-20	-1.10764	0.674	0.949	3.50829e-16	0.275	Down
928	12	Negr1	1.61465e-11	2.09572	0.337	0.063	4.41881e-07	0.274	Up
929	12	Laptm4a	4.85668e-09	-0.685829	0.109	0.383	0.000132913	0.274	Down
973	12	Rai14	5.23875e-08	-0.639224	0.135	0.406	0.00143369	0.271	Down
978	12	Zfp948	1.35524e-07	-0.587793	0.181	0.451	0.0037089	0.27	Down
979	12	Gpr137b-ps	2.51705e-07	-0.61292	0.244	0.514	0.00688842	0.27	Down
1001	12	Tfec	2.68887e-07	-0.646755	0.161	0.429	0.00735862	0.268	Down
1024	12	Ciita	4.13971e-10	1.21954	0.352	0.086	1.13292e-05	0.266	Up
1038	12	Morrbid	9.93186e-09	-0.845705	0.124	0.389	0.000271805	0.265	Down
1039	12	Plekhm1	2.48351e-08	-0.658422	0.135	0.4	0.000679661	0.265	Down
1047	12	Cat	3.92603e-13	-0.954496	0.016	0.28	1.07444e-08	0.264	Down
1048	12	Ankrd28	7.71207e-10	-0.66096	0.067	0.331	2.11056e-05	0.264	Down
1058	12	Plcl1	1.76369e-08	1.32038	0.492	0.229	0.00048267	0.263	Up
1077	12	Fat3	2.3245e-08	-1.53154	0.259	0.52	0.000636145	0.261	Down
1106	12	Dcbld2	1.98894e-08	-0.787536	0.124	0.383	0.000544314	0.259	Down
1107	12	Sash1	5.77217e-08	-0.551302	0.575	0.834	0.00157967	0.259	Down
1118	12	Wfs1	3.53514e-10	-0.880231	0.073	0.331	9.67462e-06	0.258	Down
1119	12	Mical2	1.60262e-07	-0.751433	0.176	0.434	0.0043859	0.258	Down
1165	12	Tmlhe	2.26292e-09	-0.665456	0.067	0.32	6.19294e-05	0.253	Down
1166	12	Ampd3	4.78762e-09	-0.668145	0.073	0.326	0.000131023	0.253	Down
1175	12	Rpl10a	1.76375e-09	-0.536783	0.062	0.314	4.82684e-05	0.252	Down
1180	12	Mmp12	3.87142e-09	-2.13273	0.098	0.349	0.000105949	0.251	Down
1181	12	Ercc6	1.42385e-07	-0.601415	0.155	0.406	0.00389666	0.251	Down
1196	12	Trem2	1.18643e-07	-0.623371	0.15	0.4	0.00324689	0.25	Down
1228	12	Gm15726	2.17939e-09	-1.08956	0.067	0.314	5.96433e-05	0.247	Down
1229	12	Sqstm1	3.83157e-09	-0.61413	0.062	0.309	0.000104859	0.247	Down
1230	12	Erc1	2.28188e-07	-0.770445	0.176	0.423	0.00624483	0.247	Down
1245	12	Ccr2	6.54732e-09	1.28935	0.342	0.097	0.00017918	0.245	Up
1246	12	Cipc	1.73391e-08	-0.626595	0.098	0.343	0.00047452	0.245	Down
1247	12	Olfr56	4.15139e-08	0.944622	0.399	0.154	0.00113611	0.245	Up
1288	12	Taldo1	1.78458e-11	-0.674381	0.021	0.263	4.88386e-07	0.242	Down
1336	12	Sptbn1	5.31151e-08	-0.609145	0.088	0.326	0.0014536	0.238	Down
1391	12	Acyp2	4.20967e-09	-0.693683	0.057	0.291	0.000115206	0.234	Down
1397	12	2510009E07Rik	3.02082e-10	-0.768793	0.036	0.269	8.26708e-06	0.233	Down
1398	12	Jazf1	3.94337e-10	-0.90732	0.036	0.269	1.07918e-05	0.233	Down
1414	12	Snx29	5.49707e-08	-0.568569	0.694	0.926	0.00150438	0.232	Down
1435	12	Anpep	5.82443e-08	-0.570956	0.083	0.314	0.00159397	0.231	Down
1444	12	Lifr	3.95114e-08	1.20971	0.373	0.143	0.00108131	0.23	Up
1459	12	Strbp	9.93094e-08	0.907833	0.56	0.331	0.0027178	0.229	Up
1467	12	Aopep	1.76862e-22	-1.10186	0.725	0.954	4.84017e-18	0.229	Down
1524	12	Plscr4	3.03872e-08	-0.731614	0.073	0.297	0.000831606	0.224	Down
1529	12	Pla2g15	5.72592e-09	-0.707028	0.057	0.28	0.000156701	0.223	Down
1544	12	Mgat5	2.57199e-11	-0.834411	0.611	0.834	7.03877e-07	0.223	Down
1600	12	Zmiz1	2.35169e-07	-0.540823	0.668	0.886	0.00643586	0.218	Down
1626	12	Prrg1	1.09948e-08	-0.600798	0.041	0.257	0.000300894	0.216	Down
1643	12	Cp	1.96064e-09	0.91331	0.238	0.023	5.36569e-05	0.215	Up
1644	12	Tnfaip2	2.505e-09	-0.683207	0.031	0.246	6.85544e-05	0.215	Down
1679	12	Slc22a4	2.61216e-10	-0.693095	0.016	0.229	7.14869e-06	0.213	Down
1680	12	Cyb5a	2.7338e-10	-0.665081	0.016	0.229	7.4816e-06	0.213	Down
1689	12	Gkap1	1.47744e-07	-0.61308	0.073	0.286	0.00404332	0.213	Down
1708	12	Ptpro	1.35945e-08	0.982359	0.554	0.343	0.000372042	0.211	Up
1721	12	Hspa8	3.30531e-08	-0.543679	0.047	0.257	0.000904565	0.21	Down
1764	12	Cdk15	1.9995e-07	-0.764995	0.078	0.286	0.00547204	0.208	Down
1773	12	Ubc	2.82836e-07	-0.56185	0.073	0.28	0.00774037	0.207	Down
1779	12	Cd36	9.1912e-10	-0.8907	0.72	0.926	2.51535e-05	0.206	Down
1803	12	Lyz2	3.42454e-07	0.886023	0.295	0.091	0.00937195	0.204	Up
1816	12	Hivep2	2.44796e-09	1.01116	0.637	0.434	6.69932e-05	0.203	Up
1872	12	Adgre4	3.61968e-08	1.05514	0.233	0.034	0.000990597	0.199	Up
1873	12	C77080	9.03778e-08	-0.680966	0.052	0.251	0.00247337	0.199	Down
1931	12	Gm21860	2.81822e-07	-0.762135	0.062	0.257	0.00771262	0.195	Down
1944	12	Ttyh2	1.54616e-07	-0.623181	0.052	0.246	0.00423138	0.194	Down
1962	12	Dennd4c	4.00131e-09	-0.528194	0.756	0.949	0.000109504	0.193	Down
2125	12	Ednrb	2.22614e-07	-0.943106	0.041	0.223	0.00609229	0.182	Down
2197	12	Fth1	8.28613e-09	-0.713532	0.01	0.189	0.000226767	0.179	Down
2225	12	Jarid2	2.30219e-07	0.775773	0.668	0.491	0.0063004	0.177	Up
2368	12	Lpgat1	9.47901e-08	-0.571462	0.021	0.189	0.00259412	0.168	Down
2392	12	Mvb12b	2.76562e-08	-0.517883	0.01	0.177	0.000756868	0.167	Down
2427	12	Gm15987	1.9076e-07	1.13204	0.181	0.017	0.00522052	0.164	Up
2544	12	Radx	1.83703e-07	-0.618433	0.016	0.171	0.00502741	0.155	Down
2697	12	Gm12353	8.36479e-08	1.08611	0.689	0.543	0.00228919	0.146	Up
3031	12	Neat1	3.74651e-16	-1.14273	0.813	0.937	1.02531e-11	0.124	Down
3285	12	Camk1d	2.04415e-07	0.842351	0.912	0.806	0.00559423	0.106	Up
3375	12	Arhgap15	1.65816e-08	0.894612	0.938	0.84	0.000453788	0.098	Up
3768	12	Pip4k2a	3.24374e-10	0.829478	0.922	0.954	8.87714e-06	0.032	Up
3798	12	Gm20388	2.53698e-12	0.68976	0.99	0.971	6.94294e-08	0.019	Up
3858	12	Malat1	1.83112e-09	-0.638461	1	1	5.01123e-05	0	Down
1	13	mt-Co2	8.27463e-20	-2.33955	0.101	0.938	2.26452e-15	0.837	Down
6	13	Cd36	2.17294e-22	-3.12214	0.054	0.75	5.9467e-18	0.696	Down
7	13	Sptbn1	2.34357e-29	-2.83227	0.025	0.688	6.41365e-25	0.663	Down
8	13	Qk	7.36043e-15	-2.14136	0.091	0.75	2.01433e-10	0.659	Down
9	13	Rock2	1.34917e-15	-2.5263	0.095	0.75	3.69227e-11	0.655	Down
10	13	March3	1.37453e-13	-2.23662	0.107	0.75	3.76168e-09	0.643	Down
46	13	Cerk	1.52429e-08	-1.4902	0.136	0.688	0.000417151	0.552	Down
48	13	Fry	2.86598e-09	-2.27023	0.139	0.688	7.84332e-05	0.549	Down
49	13	Pid1	9.11931e-11	-1.69778	0.082	0.625	2.49568e-06	0.543	Down
56	13	Cd163l1	1.44197e-13	-2.30478	0.05	0.562	3.94623e-09	0.512	Down
57	13	Igf1r	2.93392e-07	-2.14214	0.24	0.75	0.00802927	0.51	Down
58	13	Zbtb16	4.3884e-14	-2.81915	0.054	0.562	1.20097e-09	0.508	Down
59	13	Il23r	8.54209e-13	-2.58703	0.057	0.562	2.33771e-08	0.505	Down
65	13	Sbf2	1.23238e-09	-1.81611	0.085	0.562	3.37265e-05	0.477	Down
67	13	Itm2b	4.62949e-15	-2.26614	0.038	0.5	1.26695e-10	0.462	Down
68	13	Slc17a5	1.10357e-14	-2.03781	0.038	0.5	3.02014e-10	0.462	Down
71	13	Mctp1	1.38324e-07	-1.28851	0.104	0.562	0.00378551	0.458	Down
72	13	Txnip	8.01255e-14	-2.12935	0.044	0.5	2.19279e-09	0.456	Down
73	13	Lpl	9.16456e-13	-1.94267	0.044	0.5	2.50807e-08	0.456	Down
74	13	Apobec1	3.63005e-12	-1.63799	0.044	0.5	9.93436e-08	0.456	Down
76	13	Dip2c	1.31126e-12	-2.09248	0.047	0.5	3.58852e-08	0.453	Down
77	13	Srsf2	3.85012e-12	-1.78936	0.05	0.5	1.05366e-07	0.45	Down
80	13	Nfia	3.57884e-11	-1.79352	0.054	0.5	9.7942e-07	0.446	Down
87	13	Atrnl1	3.18659e-11	-2.99307	0.06	0.5	8.72075e-07	0.44	Down
89	13	Mmp12	3.32716e-28	-2.23364	0.003	0.438	9.10545e-24	0.435	Down
95	13	Fat3	1.04282e-22	-1.91383	0.009	0.438	2.85388e-18	0.429	Down
102	13	Plcb4	2.3699e-08	-2.25567	0.079	0.5	0.00064857	0.421	Down
105	13	Lipa	5.39317e-16	-2.02586	0.022	0.438	1.47595e-11	0.416	Down
106	13	Slc8a1	2.01905e-07	-1.62291	0.085	0.5	0.00552553	0.415	Down
137	13	Clic4	4.99826e-12	-1.98033	0.038	0.438	1.36787e-07	0.4	Down
219	13	Wls	2.47532e-09	-1.70168	0.054	0.438	6.77422e-05	0.384	Down
234	13	Psap	1.50507e-08	-2.21998	0.06	0.438	0.000411893	0.378	Down
235	13	Itsn1	3.90547e-08	-1.65343	0.06	0.438	0.00106881	0.378	Down
247	13	Dock1	5.20211e-08	-1.77527	0.066	0.438	0.00142366	0.372	Down
285	13	Rai14	6.86085e-17	-1.47051	0.013	0.375	1.87761e-12	0.362	Down
286	13	Wdfy2	3.11529e-07	-1.94113	0.076	0.438	0.00852561	0.362	Down
294	13	Dst	2.19232e-15	-2.06636	0.016	0.375	5.99972e-11	0.359	Down
327	13	Mat2a	5.18059e-12	-1.48292	0.025	0.375	1.41777e-07	0.35	Down
341	13	Lgals3	4.24547e-11	-1.87907	0.028	0.375	1.16186e-06	0.347	Down
342	13	Cdh10	8.08737e-11	-2.59223	0.028	0.375	2.21327e-06	0.347	Down
343	13	Olfr60	8.4952e-11	-2.66395	0.028	0.375	2.32488e-06	0.347	Down
359	13	Fabp4	3.21923e-10	-2.03186	0.032	0.375	8.81007e-06	0.343	Down
373	13	Canx	6.44289e-10	-1.74544	0.035	0.375	1.76323e-05	0.34	Down
389	13	Dhrs3	2.32176e-09	-1.68611	0.038	0.375	6.35396e-05	0.337	Down
390	13	Plin2	4.14148e-09	-2.42095	0.038	0.375	0.00011334	0.337	Down
391	13	Mertk	1.01014e-08	-1.44874	0.038	0.375	0.000276444	0.337	Down
430	13	Lamp2	1.77462e-08	-1.71619	0.044	0.375	0.00048566	0.331	Down
431	13	4632427E13Rik	2.1394e-08	-1.72347	0.044	0.375	0.000585488	0.331	Down
432	13	Cnot6	4.00889e-08	-1.53925	0.044	0.375	0.00109711	0.331	Down
449	13	Pdxdc1	6.98234e-08	-1.61424	0.047	0.375	0.00191086	0.328	Down
469	13	Arhgef11	1.32215e-07	-1.89728	0.05	0.375	0.00361834	0.325	Down
470	13	Tmsb4x	1.36746e-07	-2.51124	0.05	0.375	0.00374232	0.325	Down
571	13	Il1r1	1.03491e-19	-2.54086	0.003	0.312	2.83223e-15	0.309	Down
605	13	Pde5a	9.44708e-17	-1.58458	0.006	0.312	2.58538e-12	0.306	Down
606	13	Nfib	9.44708e-17	-1.41155	0.006	0.312	2.58538e-12	0.306	Down
631	13	Sept8	7.7593e-15	-1.44727	0.009	0.312	2.12349e-10	0.303	Down
632	13	Atp6v0d2	1.24597e-14	-1.68218	0.009	0.312	3.40983e-10	0.303	Down
671	13	Ablim3	6.42056e-13	-1.93842	0.013	0.312	1.75712e-08	0.299	Down
696	13	Hspa8	8.08355e-12	-1.41491	0.016	0.312	2.21223e-07	0.296	Down
723	13	Leng8	1.01764e-10	-1.51709	0.019	0.312	2.78497e-06	0.293	Down
724	13	Tshz2	2.00244e-10	-1.32526	0.019	0.312	5.48009e-06	0.293	Down
784	13	Syne2	3.12793e-09	-1.94972	0.025	0.312	8.5602e-05	0.287	Down
785	13	Dnmbp	4.59289e-09	-1.46823	0.025	0.312	0.000125694	0.287	Down
786	13	Mgmt	6.11068e-09	-1.47765	0.025	0.312	0.000167231	0.287	Down
809	13	4931406P16Rik	1.88502e-08	-1.28573	0.028	0.312	0.000515874	0.284	Down
810	13	Ptprm	1.88502e-08	-1.82591	0.028	0.312	0.000515874	0.284	Down
811	13	Fer	2.24964e-08	-1.34047	0.028	0.312	0.000615659	0.284	Down
812	13	Adk	2.45676e-08	-1.64752	0.028	0.312	0.000672342	0.284	Down
880	13	Mast4	2.56242e-07	-1.47614	0.035	0.312	0.00701258	0.277	Down
881	13	Txnrd1	2.98562e-07	-1.46986	0.035	0.312	0.00817075	0.277	Down
882	13	Mir99ahg	3.34653e-07	-1.49046	0.035	0.312	0.00915846	0.277	Down
1231	13	Cpd	2.21995e-15	-1.68132	0.003	0.25	6.07534e-11	0.247	Down
1232	13	Jade3	2.21995e-15	-1.32454	0.003	0.25	6.07534e-11	0.247	Down
1267	13	Gpnmb	7.01058e-13	-1.7932	0.006	0.25	1.91859e-08	0.244	Down
1268	13	Fbxl7	8.29891e-13	-1.73982	0.006	0.25	2.27116e-08	0.244	Down
1269	13	Fth1	1.06781e-12	-1.7756	0.006	0.25	2.92227e-08	0.244	Down
1305	13	Acox1	4.32591e-11	-1.4159	0.009	0.25	1.18387e-06	0.241	Down
1306	13	Cpne8	4.99648e-11	-1.21527	0.009	0.25	1.36739e-06	0.241	Down
1307	13	A530072M11Rik	5.36888e-11	-1.96925	0.009	0.25	1.4693e-06	0.241	Down
1308	13	Evi5l	6.19694e-11	-1.69107	0.009	0.25	1.69592e-06	0.241	Down
1309	13	Cdh13	7.67806e-11	-1.18008	0.009	0.25	2.10126e-06	0.241	Down
1351	13	Stau2	9.60649e-10	-1.09881	0.013	0.25	2.62901e-05	0.237	Down
1352	13	Ramp1	9.60649e-10	-1.35249	0.013	0.25	2.62901e-05	0.237	Down
1353	13	Adipor2	1.02299e-09	-2.14397	0.013	0.25	2.79963e-05	0.237	Down
1354	13	Plxna2	1.15975e-09	-1.58187	0.013	0.25	3.17388e-05	0.237	Down
1355	13	Tbc1d32	1.15975e-09	-1.20815	0.013	0.25	3.17388e-05	0.237	Down
1356	13	Pirb	1.23465e-09	-1.40808	0.013	0.25	3.37886e-05	0.237	Down
1357	13	Anxa1	1.39887e-09	-1.20254	0.013	0.25	3.82828e-05	0.237	Down
1392	13	Saraf	1.87464e-08	-1.17671	0.016	0.25	0.000513032	0.234	Down
1432	13	Coro2b	7.50146e-08	-2.21629	0.019	0.25	0.00205293	0.231	Down
1433	13	Fntb	8.28899e-08	-1.56759	0.019	0.25	0.00226845	0.231	Down
1434	13	Fstl4	1.49887e-07	-2.28412	0.019	0.25	0.00410197	0.231	Down
2079	13	Cat	3.89102e-11	-0.93722	0.003	0.188	1.06485e-06	0.185	Down
2080	13	Naxe	3.89102e-11	-1.20965	0.003	0.188	1.06485e-06	0.185	Down
2081	13	Tmem64	3.89102e-11	-1.55265	0.003	0.188	1.06485e-06	0.185	Down
2082	13	Akr1b8	3.89102e-11	-1.16295	0.003	0.188	1.06485e-06	0.185	Down
2083	13	Nipa1	3.89102e-11	-1.81044	0.003	0.188	1.06485e-06	0.185	Down
2084	13	Col4a1	3.89102e-11	-1.27461	0.003	0.188	1.06485e-06	0.185	Down
2085	13	Lsm7	3.89102e-11	-1.30817	0.003	0.188	1.06485e-06	0.185	Down
2086	13	Map1b	3.89102e-11	-1.05657	0.003	0.188	1.06485e-06	0.185	Down
2087	13	Mamld1	3.89102e-11	-1.31433	0.003	0.188	1.06485e-06	0.185	Down
2088	13	Prrg1	3.89102e-11	-1.69331	0.003	0.188	1.06485e-06	0.185	Down
2089	13	Gm15155	3.89102e-11	-1.42903	0.003	0.188	1.06485e-06	0.185	Down
2090	13	Dnajc10	4.27946e-11	-1.08793	0.003	0.188	1.17116e-06	0.185	Down
2091	13	Tek	4.27946e-11	-1.01743	0.003	0.188	1.17116e-06	0.185	Down
2092	13	Mpp7	4.27946e-11	-1.24315	0.003	0.188	1.17116e-06	0.185	Down
2093	13	Rps14	4.70577e-11	-0.992731	0.003	0.188	1.28783e-06	0.185	Down
2094	13	Fam13c	5.17354e-11	-0.85277	0.003	0.188	1.41584e-06	0.185	Down
2126	13	Hbb-bs	5.30469e-09	-1.13477	0.006	0.188	0.000145173	0.182	Down
2127	13	Dpagt1	5.30469e-09	-1.61996	0.006	0.188	0.000145173	0.182	Down
2128	13	Rhoj	5.30469e-09	-1.58062	0.006	0.188	0.000145173	0.182	Down
2129	13	Gm15764	5.30469e-09	-1.07612	0.006	0.188	0.000145173	0.182	Down
2130	13	mt-Nd4l	5.30469e-09	-1.33321	0.006	0.188	0.000145173	0.182	Down
2131	13	Psmd4	5.72201e-09	-1.11004	0.006	0.188	0.000156594	0.182	Down
2132	13	Akt2	5.72201e-09	-0.998692	0.006	0.188	0.000156594	0.182	Down
2133	13	Taldo1	6.65462e-09	-0.91442	0.006	0.188	0.000182117	0.182	Down
2134	13	Arhgef28	6.65462e-09	-0.797895	0.006	0.188	0.000182117	0.182	Down
2135	13	Rpl27a	7.17479e-09	-1.2535	0.006	0.188	0.000196353	0.182	Down
2136	13	Ppp1r14c	7.17479e-09	-1.20892	0.006	0.188	0.000196353	0.182	Down
2137	13	Laptm4a	7.17479e-09	-0.939035	0.006	0.188	0.000196353	0.182	Down
2138	13	Egln3	7.17479e-09	-1.6966	0.006	0.188	0.000196353	0.182	Down
2139	13	Socs1	7.17479e-09	-1.13096	0.006	0.188	0.000196353	0.182	Down
2140	13	Tdrd9	7.73442e-09	-1.03561	0.006	0.188	0.000211668	0.182	Down
2141	13	Ptprg	8.3364e-09	-1.05778	0.006	0.188	0.000228142	0.182	Down
2198	13	Pigt	1.42739e-07	-1.30719	0.009	0.188	0.00390635	0.179	Down
2199	13	Acyp2	1.42739e-07	-1.11703	0.009	0.188	0.00390635	0.179	Down
2200	13	Mpeg1	1.42739e-07	-1.10196	0.009	0.188	0.00390635	0.179	Down
2201	13	Auts2	1.51987e-07	-1.94528	0.009	0.188	0.00415943	0.179	Down
2202	13	Cd9	1.51987e-07	-1.00285	0.009	0.188	0.00415943	0.179	Down
2203	13	Jag1	1.61813e-07	-1.22994	0.009	0.188	0.00442834	0.179	Down
2204	13	Sort1	1.72252e-07	-0.869953	0.009	0.188	0.00471402	0.179	Down
2205	13	Lgals4	1.95118e-07	-1.27534	0.009	0.188	0.00533978	0.179	Down
2206	13	Ndst1	2.49969e-07	-0.769016	0.009	0.188	0.00684092	0.179	Down
2	15	Eif4g1	6.9769e-11	-2.09022	0.038	0.8	1.90937e-06	0.762	Down
3	15	Paxbp1	1.37496e-08	-2.23407	0.061	0.8	0.000376285	0.739	Down
4	15	Atr	4.05504e-08	-1.77471	0.061	0.8	0.00110974	0.739	Down
5	15	Insr	3.61925e-08	-2.29883	0.069	0.8	0.000990481	0.731	Down
12	15	Plekha1	1.31558e-14	-2.90488	0.008	0.6	3.60036e-10	0.592	Down
13	15	Eif3b	1.79117e-14	-1.84626	0.008	0.6	4.90191e-10	0.592	Down
14	15	Plekhg5	3.30502e-14	-2.22564	0.008	0.6	9.04486e-10	0.592	Down
15	15	Magi1	5.93792e-12	-2.85514	0.015	0.6	1.62503e-07	0.585	Down
16	15	Adk	5.93792e-12	-2.5118	0.015	0.6	1.62503e-07	0.585	Down
17	15	Dcaf6	7.61234e-12	-2.07819	0.015	0.6	2.08327e-07	0.585	Down
18	15	Gpr89	7.61234e-12	-2.51746	0.015	0.6	2.08327e-07	0.585	Down
19	15	Magi3	7.61234e-12	-1.95025	0.015	0.6	2.08327e-07	0.585	Down
20	15	Tlr4	7.61234e-12	-2.05708	0.015	0.6	2.08327e-07	0.585	Down
21	15	Rufy1	7.61234e-12	-2.57983	0.015	0.6	2.08327e-07	0.585	Down
22	15	Pla2g7	7.61234e-12	-2.44566	0.015	0.6	2.08327e-07	0.585	Down
23	15	Prkn	9.74689e-12	-2.87341	0.015	0.6	2.66743e-07	0.585	Down
24	15	Lpgat1	1.59204e-11	-1.72846	0.015	0.6	4.35694e-07	0.585	Down
26	15	Dse	6.61496e-10	-2.56252	0.023	0.6	1.81032e-05	0.577	Down
27	15	Tom1l2	6.61496e-10	-2.27473	0.023	0.6	1.81032e-05	0.577	Down
28	15	Dip2c	8.12159e-10	-2.31525	0.023	0.6	2.22263e-05	0.577	Down
29	15	Srek1	8.12159e-10	-2.15049	0.023	0.6	2.22263e-05	0.577	Down
30	15	Fgd4	8.12159e-10	-3.02156	0.023	0.6	2.22263e-05	0.577	Down
31	15	Apoe	1.22046e-09	-1.61244	0.023	0.6	3.34003e-05	0.577	Down
32	15	Ssh1	2.23094e-09	-1.60428	0.023	0.6	6.10541e-05	0.577	Down
33	15	App	1.14203e-08	-2.34867	0.031	0.6	0.00031254	0.569	Down
34	15	Osbpl11	1.93678e-08	-2.21791	0.031	0.6	0.000530039	0.569	Down
36	15	Srgap2	9.75835e-08	-2.01936	0.038	0.6	0.00267057	0.562	Down
37	15	Plcb1	1.33153e-07	-2.31846	0.038	0.6	0.00364399	0.562	Down
38	15	Rab28	1.55356e-07	-1.88495	0.038	0.6	0.00425164	0.562	Down
39	15	Rnf150	2.10994e-07	-1.99375	0.038	0.6	0.00577429	0.562	Down
40	15	Csf2rb	2.45603e-07	-1.68435	0.038	0.6	0.00672142	0.562	Down
41	15	Rbbp8	2.85666e-07	-1.93232	0.038	0.6	0.00781782	0.562	Down
42	15	Man1c1	3.32005e-07	-1.47308	0.038	0.6	0.00908599	0.562	Down
43	15	Xdh	3.32005e-07	-1.97509	0.038	0.6	0.00908599	0.562	Down
44	15	Phka2	3.32005e-07	-1.70647	0.038	0.6	0.00908599	0.562	Down
156	15	Pam	4.53559e-09	-1.42532	0.008	0.4	0.000124126	0.392	Down
157	15	Med19	4.53559e-09	-2.31585	0.008	0.4	0.000124126	0.392	Down
158	15	Plaa	4.53559e-09	-1.6356	0.008	0.4	0.000124126	0.392	Down
159	15	Dguok	4.53559e-09	-1.66171	0.008	0.4	0.000124126	0.392	Down
160	15	Galnt18	4.53559e-09	-1.93333	0.008	0.4	0.000124126	0.392	Down
161	15	Aplp2	4.53559e-09	-1.82212	0.008	0.4	0.000124126	0.392	Down
162	15	Tug1	4.53559e-09	-2.47031	0.008	0.4	0.000124126	0.392	Down
163	15	Rnf19a	4.53559e-09	-2.33206	0.008	0.4	0.000124126	0.392	Down
164	15	Comt	4.53559e-09	-2.09246	0.008	0.4	0.000124126	0.392	Down
165	15	Sat1	4.53559e-09	-1.81878	0.008	0.4	0.000124126	0.392	Down
166	15	Eif2d	5.95844e-09	-1.60073	0.008	0.4	0.000163065	0.392	Down
167	15	Ro60	5.95844e-09	-1.36575	0.008	0.4	0.000163065	0.392	Down
168	15	Etl4	5.95844e-09	-2.68608	0.008	0.4	0.000163065	0.392	Down
169	15	Olfr1033	5.95844e-09	-1.41873	0.008	0.4	0.000163065	0.392	Down
170	15	Zdhhc21	5.95844e-09	-1.7835	0.008	0.4	0.000163065	0.392	Down
171	15	Hspg2	5.95844e-09	-1.19407	0.008	0.4	0.000163065	0.392	Down
172	15	Ywhah	5.95844e-09	-1.42049	0.008	0.4	0.000163065	0.392	Down
173	15	Sel1l3	5.95844e-09	-1.19425	0.008	0.4	0.000163065	0.392	Down
174	15	Lnx1	5.95844e-09	-2.06356	0.008	0.4	0.000163065	0.392	Down
175	15	BC005561	5.95844e-09	-1.40969	0.008	0.4	0.000163065	0.392	Down
176	15	Pomp	5.95844e-09	-1.19073	0.008	0.4	0.000163065	0.392	Down
177	15	Atp11a	5.95844e-09	-1.37728	0.008	0.4	0.000163065	0.392	Down
178	15	Lpl	5.95844e-09	-1.96453	0.008	0.4	0.000163065	0.392	Down
179	15	Sash1	5.95844e-09	-2.56531	0.008	0.4	0.000163065	0.392	Down
180	15	Kitl	5.95844e-09	-1.38957	0.008	0.4	0.000163065	0.392	Down
181	15	Epn2	5.95844e-09	-2.35831	0.008	0.4	0.000163065	0.392	Down
182	15	Kif1c	5.95844e-09	-1.19407	0.008	0.4	0.000163065	0.392	Down
183	15	Osbpl7	5.95844e-09	-1.39291	0.008	0.4	0.000163065	0.392	Down
184	15	Endov	5.95844e-09	-2.14813	0.008	0.4	0.000163065	0.392	Down
185	15	Crip1	5.95844e-09	-1.19073	0.008	0.4	0.000163065	0.392	Down
186	15	Pde4d	5.95844e-09	-2.56493	0.008	0.4	0.000163065	0.392	Down
187	15	Phf11a	5.95844e-09	-1.36709	0.008	0.4	0.000163065	0.392	Down
188	15	Selenop	5.95844e-09	-1.98114	0.008	0.4	0.000163065	0.392	Down
189	15	Afdn	5.95844e-09	-1.42383	0.008	0.4	0.000163065	0.392	Down
190	15	Angptl4	5.95844e-09	-1.39291	0.008	0.4	0.000163065	0.392	Down
191	15	Stx3	5.95844e-09	-1.4082	0.008	0.4	0.000163065	0.392	Down
192	15	Lamc1	7.8119e-09	-1.47207	0.008	0.4	0.000213788	0.392	Down
193	15	Scyl3	7.8119e-09	-1.36726	0.008	0.4	0.000213788	0.392	Down
194	15	Cd302	7.8119e-09	-1.09967	0.008	0.4	0.000213788	0.392	Down
195	15	Zdhhc5	7.8119e-09	-1.15395	0.008	0.4	0.000213788	0.392	Down
196	15	Tpd52l2	7.8119e-09	-1.15547	0.008	0.4	0.000213788	0.392	Down
197	15	Acrbp	7.8119e-09	-1.10083	0.008	0.4	0.000213788	0.392	Down
198	15	Ctnnb1	7.8119e-09	-1.17113	0.008	0.4	0.000213788	0.392	Down
199	15	Nr1d2	7.8119e-09	-1.16197	0.008	0.4	0.000213788	0.392	Down
200	15	Lgals3	7.8119e-09	-1.55021	0.008	0.4	0.000213788	0.392	Down
201	15	Mpeg1	7.8119e-09	-1.14255	0.008	0.4	0.000213788	0.392	Down
202	15	mt-Cytb	7.8119e-09	-1.33747	0.008	0.4	0.000213788	0.392	Down
11	2	Atp6v0d2	1.00271e-195	-1.59636	0.266	0.869	2.74411e-191	0.603	Down
50	2	Airn	1.40773e-206	-1.63021	0.37	0.912	3.85253e-202	0.542	Down
52	2	Cd74	2.26638e-237	2.26183	0.72	0.19	6.2024e-233	0.53	Up
54	2	Gpnmb	1.43866e-168	-2.24073	0.096	0.614	3.93717e-164	0.518	Down
55	2	Lipa	2.03148e-162	-1.30079	0.323	0.84	5.55954e-158	0.517	Down
60	2	Apbb2	1.61188e-150	-1.60719	0.11	0.606	4.41122e-146	0.496	Down
62	2	Lgals3	3.33991e-158	-1.3745	0.35	0.838	9.14034e-154	0.488	Down
70	2	H2-Eb1	2.20584e-187	2.00567	0.599	0.139	6.03673e-183	0.46	Up
78	2	St18	2.06737e-110	-1.04444	0.376	0.825	5.65776e-106	0.449	Down
82	2	Chd9	4.66866e-117	-1.21832	0.221	0.664	1.27767e-112	0.443	Down
85	2	Ddx5	6.08346e-113	-0.979627	0.41	0.853	1.66486e-108	0.443	Down
88	2	Itm2b	1.11752e-103	-0.98426	0.299	0.736	3.05831e-99	0.437	Down
100	2	Anxa1	3.50281e-121	-1.5899	0.102	0.524	9.58614e-117	0.422	Down
101	2	Rnf128	4.51412e-134	-1.67257	0.029	0.45	1.23538e-129	0.421	Down
108	2	H2-Aa	8.41956e-159	1.90932	0.566	0.152	2.30418e-154	0.414	Up
109	2	Prdx1	3.22365e-117	-1.84561	0.099	0.512	8.82216e-113	0.413	Down
115	2	Fmn1	2.9148e-90	-0.903633	0.377	0.787	7.97695e-86	0.41	Down
121	2	Fam129b	9.55377e-106	-1.34833	0.158	0.566	2.61458e-101	0.408	Down
124	2	Pam	6.26237e-104	-1.1334	0.271	0.677	1.71382e-99	0.406	Down
125	2	2210408F21Rik	1.5296e-103	-1.19733	0.135	0.541	4.18605e-99	0.406	Down
131	2	Mamdc2	3.46981e-120	-2.12398	0.059	0.463	9.49584e-116	0.404	Down
132	2	Prkn	1.22234e-99	-0.92326	0.459	0.863	3.34518e-95	0.404	Down
135	2	Soat1	4.32675e-83	-0.888937	0.306	0.707	1.1841e-78	0.401	Down
142	2	Atp6v0a1	2.21563e-91	-0.925446	0.44	0.837	6.06352e-87	0.397	Down
203	2	Atp6v1a	4.17472e-84	-0.858947	0.299	0.691	1.14249e-79	0.392	Down
204	2	Cpeb4	1.1021e-77	-0.877206	0.289	0.68	3.01612e-73	0.391	Down
205	2	Arhgap10	2.43736e-84	-0.837284	0.434	0.825	6.67033e-80	0.391	Down
209	2	Tcirg1	3.58221e-88	-1.017	0.174	0.563	9.80344e-84	0.389	Down
212	2	Myo1e	2.53043e-86	-1.04226	0.348	0.735	6.92502e-82	0.387	Down
216	2	H2-Ab1	1.962e-154	1.9191	0.479	0.095	5.3694e-150	0.384	Up
225	2	Fnip2	1.01159e-116	-1.1967	0.487	0.867	2.76841e-112	0.38	Down
230	2	Aopep	5.78188e-162	-1.27409	0.54	0.919	1.58233e-157	0.379	Down
243	2	Cd36	1.02661e-147	-1.63472	0.519	0.893	2.80951e-143	0.374	Down
244	2	Blvrb	5.66998e-83	-0.927035	0.169	0.542	1.5517e-78	0.373	Down
248	2	Esyt2	1.21446e-83	-0.91681	0.177	0.548	3.32361e-79	0.371	Down
252	2	Mtss1	1.20432e-103	-0.96169	0.514	0.884	3.29585e-99	0.37	Down
275	2	Lpl	2.33697e-81	-1.11094	0.326	0.691	6.39558e-77	0.365	Down
276	2	Cd300lb	9.10409e-67	-0.770791	0.296	0.66	2.49152e-62	0.364	Down
279	2	Zfp704	2.28168e-60	-0.641063	0.365	0.728	6.24428e-56	0.363	Down
300	2	Large1	3.72832e-79	-1.08863	0.271	0.628	1.02033e-74	0.357	Down
307	2	Nceh1	4.95392e-63	-0.715856	0.277	0.631	1.35574e-58	0.354	Down
309	2	Nrp2	4.37676e-60	-0.651131	0.312	0.665	1.19779e-55	0.353	Down
322	2	Cd84	3.05365e-156	-1.13578	0.59	0.94	8.35692e-152	0.35	Down
328	2	Gclm	8.0086e-107	-1.44782	0.017	0.366	2.19171e-102	0.349	Down
336	2	Esd	9.5368e-95	-1.27493	0.065	0.412	2.60994e-90	0.347	Down
345	2	Clec4d	4.96344e-102	-1.29996	0.025	0.371	1.35834e-97	0.346	Down
346	2	Tulp4	3.84291e-66	-0.82468	0.257	0.603	1.05169e-61	0.346	Down
353	2	Vmp1	2.53668e-64	-0.806412	0.286	0.63	6.94212e-60	0.344	Down
360	2	Igf2r	5.69552e-64	-0.780395	0.217	0.559	1.55869e-59	0.342	Down
362	2	Fat3	2.65808e-71	-1.07388	0.163	0.505	7.27438e-67	0.342	Down
364	2	Adam8	2.2487e-77	-0.99817	0.126	0.467	6.15401e-73	0.341	Down
365	2	Specc1	9.16776e-50	-0.521551	0.419	0.76	2.50894e-45	0.341	Down
371	2	Anxa3	7.98103e-61	-0.716402	0.252	0.592	2.18417e-56	0.34	Down
380	2	Igf1	2.24714e-57	-0.800129	0.32	0.658	6.14974e-53	0.338	Down
381	2	Sash1	2.40098e-55	-0.594175	0.498	0.836	6.57077e-51	0.338	Down
384	2	Cpeb3	2.29987e-71	-0.966971	0.173	0.51	6.29405e-67	0.337	Down
385	2	Cpeb2	2.65889e-68	-0.889848	0.192	0.529	7.27658e-64	0.337	Down
386	2	Stxbp5	3.54391e-64	-0.760196	0.328	0.665	9.69861e-60	0.337	Down
387	2	Lrrfip2	3.62817e-56	-0.678521	0.341	0.678	9.92921e-52	0.337	Down
398	2	Gm37376	2.26447e-76	-0.967202	0.13	0.466	6.19717e-72	0.336	Down
402	2	Adk	1.73269e-83	-1.04192	0.094	0.43	4.74185e-79	0.336	Down
403	2	Plin2	2.1815e-81	-0.741203	0.545	0.881	5.97011e-77	0.336	Down
404	2	Tmem165	1.19251e-65	-0.808753	0.23	0.566	3.26355e-61	0.336	Down
408	2	Mmp12	2.31708e-96	-2.498	0.038	0.373	6.34116e-92	0.335	Down
409	2	Cat	2.91025e-89	-1.23452	0.067	0.402	7.96447e-85	0.335	Down
414	2	Arhgap25	1.82897e-68	-0.965163	0.405	0.74	5.00535e-64	0.335	Down
426	2	Gpr137b	2.34123e-79	-1.03196	0.096	0.428	6.40723e-75	0.332	Down
433	2	Cacna1a	1.93319e-82	-1.35538	0.092	0.423	5.29057e-78	0.331	Down
451	2	Abl2	3.88604e-51	-0.607693	0.357	0.684	1.06349e-46	0.327	Down
452	2	Abcc5	1.45283e-52	-0.635221	0.3	0.627	3.97596e-48	0.327	Down
458	2	Dmxl2	1.0286e-65	-0.848325	0.174	0.5	2.81497e-61	0.326	Down
462	2	2210408I21Rik	3.24731e-72	-1.05637	0.147	0.473	8.88692e-68	0.326	Down
473	2	Sort1	3.4355e-85	-1.13274	0.062	0.386	9.40194e-81	0.324	Down
479	2	Bbx	4.87458e-68	-0.921689	0.148	0.471	1.33403e-63	0.323	Down
486	2	Xylt1	2.12275e-45	-0.533839	0.35	0.672	5.80932e-41	0.322	Down
488	2	Atp6v1b2	7.91198e-52	-0.68137	0.414	0.736	2.16527e-47	0.322	Down
493	2	Arhgef12	4.15559e-55	-0.674548	0.244	0.565	1.13726e-50	0.321	Down
494	2	Uhrf2	4.77264e-52	-0.696432	0.375	0.696	1.30613e-47	0.321	Down
503	2	F13a1	4.23117e-107	2.4201	0.471	0.152	1.15794e-102	0.319	Up
509	2	Prkce	4.4065e-120	1.88388	0.408	0.09	1.20593e-115	0.318	Up
512	2	A330023F24Rik	1.958e-50	-0.632617	0.335	0.652	5.35846e-46	0.317	Down
513	2	Dip2c	9.25275e-47	-0.60006	0.464	0.781	2.5322e-42	0.317	Down
525	2	Lrp12	1.64868e-60	-0.774756	0.163	0.479	4.51194e-56	0.316	Down
532	2	Dennd4c	1.20708e-88	-0.801634	0.585	0.899	3.30343e-84	0.314	Down
533	2	Lrp1	2.22833e-48	-0.597862	0.476	0.79	6.09827e-44	0.314	Down
534	2	Ciita	2.16591e-106	1.66367	0.449	0.135	5.92744e-102	0.314	Up
538	2	Pgap1	3.80821e-65	-0.876613	0.141	0.454	1.04219e-60	0.313	Down
541	2	BC005537	6.76013e-60	-0.654203	0.531	0.844	1.85004e-55	0.313	Down
546	2	Ahnak2	1.2821e-81	-1.05469	0.048	0.36	3.50874e-77	0.312	Down
553	2	Snx27	4.17139e-48	-0.634243	0.318	0.629	1.14158e-43	0.311	Down
583	2	Mamld1	8.8898e-82	-1.15933	0.056	0.363	2.43287e-77	0.307	Down
587	2	Hdac9	1.41455e-102	2.1064	0.581	0.274	3.87119e-98	0.307	Up
594	2	Thoc2	2.10578e-53	-0.71954	0.35	0.656	5.7629e-49	0.306	Down
595	2	Agap1	3.37252e-45	-0.594086	0.365	0.671	9.22959e-41	0.306	Down
600	2	Dapk1	9.70584e-62	-0.785158	0.458	0.764	2.6562e-57	0.306	Down
615	2	Myof	7.45395e-57	-0.652642	0.537	0.842	2.03992e-52	0.305	Down
616	2	Anxa4	1.11678e-52	-0.663262	0.221	0.525	3.05629e-48	0.304	Down
620	2	Pdgfc	4.97575e-44	-0.55423	0.334	0.638	1.36171e-39	0.304	Down
622	2	Arl15	3.14123e-54	-0.752852	0.266	0.57	8.5966e-50	0.304	Down
627	2	Rusc2	3.25921e-60	-0.728329	0.133	0.436	8.91949e-56	0.303	Down
628	2	Vwa8	6.83776e-49	-0.685656	0.284	0.587	1.87129e-44	0.303	Down
629	2	Fam219a	1.50952e-45	-0.585571	0.31	0.613	4.1311e-41	0.303	Down
642	2	Zbtb16	1.00692e-98	1.70409	0.5	0.199	2.75565e-94	0.301	Up
643	2	Npc2	1.22563e-85	-1.00435	0.023	0.324	3.35417e-81	0.301	Down
644	2	Pirb	1.5626e-44	-0.594488	0.311	0.612	4.27637e-40	0.301	Down
656	2	Abr	3.0902e-43	-0.528724	0.29	0.59	8.45695e-39	0.3	Down
673	2	Tbc1d23	9.0364e-39	-0.514959	0.365	0.663	2.47299e-34	0.298	Down
677	2	Sat1	8.94149e-54	-0.716731	0.188	0.486	2.44702e-49	0.298	Down
686	2	Ap3s1	5.8584e-54	-0.702508	0.178	0.475	1.60327e-49	0.297	Down
692	2	Mfsd12	1.24185e-63	-0.8364	0.108	0.404	3.39858e-59	0.296	Down
700	2	Cd44	1.72607e-38	-0.540922	0.446	0.741	4.72374e-34	0.295	Down
705	2	Syne1	2.97453e-42	-0.56559	0.351	0.645	8.14039e-38	0.294	Down
735	2	Anxa2	9.98549e-56	-0.846851	0.174	0.465	2.73273e-51	0.291	Down
744	2	Canx	8.53547e-59	-0.821629	0.131	0.422	2.3359e-54	0.291	Down
745	2	Resf1	1.23175e-50	-0.829923	0.331	0.622	3.37094e-46	0.291	Down
747	2	Srsf2	6.11297e-46	-0.662884	0.273	0.564	1.67294e-41	0.291	Down
750	2	Kif1b	2.71752e-40	-0.562505	0.376	0.666	7.43703e-36	0.29	Down
755	2	Grk3	9.05037e-88	1.62954	0.488	0.198	2.47682e-83	0.29	Up
761	2	Ahnak	1.18939e-51	-0.636608	0.522	0.811	3.25501e-47	0.289	Down
769	2	Fth1	9.38958e-78	-1.23568	0.034	0.322	2.56965e-73	0.288	Down
770	2	Uhrf1bp1l	4.42634e-41	-0.534097	0.256	0.544	1.21136e-36	0.288	Down
771	2	Kcnk13	1.46903e-38	-0.58822	0.388	0.676	4.02028e-34	0.288	Down
780	2	Gpr137b-ps	6.73766e-55	-0.717022	0.138	0.425	1.8439e-50	0.287	Down
798	2	Tnfaip2	1.8353e-77	-1.02374	0.032	0.317	5.02266e-73	0.285	Down
799	2	Gm14636	2.81308e-61	-0.946698	0.11	0.395	7.69855e-57	0.285	Down
800	2	Nav2	5.46898e-51	-0.853317	0.204	0.489	1.49669e-46	0.285	Down
803	2	Cipc	1.51818e-68	-0.951553	0.068	0.353	4.1548e-64	0.285	Down
805	2	Gas2l3	3.48375e-47	-0.627489	0.21	0.494	9.53398e-43	0.284	Down
819	2	Ocrl	5.91181e-63	-0.876257	0.096	0.378	1.61788e-58	0.282	Down
831	2	Gm44511	4.42967e-50	-0.649819	0.406	0.688	1.21227e-45	0.282	Down
832	2	Wdr91	1.93276e-52	-0.699275	0.154	0.435	5.28938e-48	0.281	Down
869	2	Tmem87b	4.30334e-36	-0.520927	0.317	0.595	1.17769e-31	0.278	Down
874	2	Stau2	1.71664e-60	-0.911283	0.098	0.375	4.69794e-56	0.277	Down
895	2	Gbe1	1.1705e-47	-0.746009	0.201	0.477	3.2033e-43	0.276	Down
901	2	Arhgap6	7.5635e-32	-0.523778	0.397	0.672	2.0699e-27	0.275	Down
915	2	Erc1	1.11338e-73	-0.990308	0.036	0.31	3.047e-69	0.274	Down
916	2	Ankrd33b	6.21502e-65	-0.92527	0.06	0.334	1.70086e-60	0.274	Down
917	2	Dop1b	2.19853e-43	-0.61964	0.208	0.482	6.0167e-39	0.274	Down
918	2	Dennd2a	5.33097e-43	-0.609252	0.211	0.485	1.45893e-38	0.274	Down
936	2	Txnrd1	1.35405e-58	-0.880464	0.101	0.374	3.70563e-54	0.273	Down
937	2	Serpinb6a	7.89399e-39	-0.525398	0.254	0.527	2.16035e-34	0.273	Down
944	2	Srsf5	1.83519e-41	-0.599576	0.316	0.589	5.02237e-37	0.273	Down
945	2	Ralgapa2	1.96892e-39	-0.629057	0.294	0.567	5.38835e-35	0.273	Down
950	2	Prkcb	4.59243e-37	-0.552143	0.473	0.745	1.25681e-32	0.272	Down
956	2	Zfand5	1.02937e-34	-0.513192	0.304	0.576	2.81707e-30	0.272	Down
963	2	Ppfibp1	9.05814e-55	-0.800988	0.127	0.398	2.47894e-50	0.271	Down
964	2	Klf6	3.15083e-42	-0.603806	0.211	0.482	8.62288e-38	0.271	Down
975	2	Evl	3.52345e-33	-0.509286	0.383	0.653	9.64262e-29	0.27	Down
982	2	Phf8	4.06434e-71	-0.976738	0.036	0.305	1.11229e-66	0.269	Down
983	2	Mertk	3.62954e-45	-0.56319	0.593	0.862	9.93298e-41	0.269	Down
993	2	Map4k3	7.2526e-36	-0.548296	0.28	0.548	1.98482e-31	0.268	Down
1008	2	Tpcn2	5.45546e-42	-0.539811	0.185	0.452	1.49299e-37	0.267	Down
1009	2	Mpp1	2.10818e-38	-0.545838	0.229	0.496	5.76946e-34	0.267	Down
1018	2	Actn1	1.35828e-62	-0.817005	0.06	0.326	3.71722e-58	0.266	Down
1019	2	Klf9	4.24129e-55	-0.826829	0.107	0.373	1.16072e-50	0.266	Down
1028	2	Sik2	1.98053e-34	-0.509968	0.286	0.551	5.42012e-30	0.265	Down
1030	2	Hk3	4.00661e-52	-0.76007	0.113	0.378	1.09649e-47	0.265	Down
1043	2	Neat1	6.89926e-205	-1.5951	0.694	0.958	1.88812e-200	0.264	Down
1053	2	Lamp1	7.80514e-54	-0.725333	0.098	0.361	2.13603e-49	0.263	Down
1054	2	Pcyt1a	3.68165e-44	-0.680846	0.171	0.434	1.00756e-39	0.263	Down
1069	2	Rnf217	1.0156e-57	-0.884725	0.085	0.347	2.77939e-53	0.262	Down
1083	2	Mitf	9.37674e-130	-0.979887	0.723	0.983	2.56613e-125	0.26	Down
1084	2	Psmd1	1.51456e-38	-0.551403	0.208	0.468	4.1449e-34	0.26	Down
1092	2	Ccr2	9.18802e-99	1.80305	0.311	0.052	2.51449e-94	0.259	Up
1093	2	Ell2	5.78896e-44	-0.776301	0.191	0.45	1.58426e-39	0.259	Down
1127	2	Lifr	4.31861e-81	1.55288	0.374	0.117	1.18187e-76	0.257	Up
1128	2	Lhfpl2	8.58145e-67	-0.980078	0.036	0.293	2.34848e-62	0.257	Down
1129	2	Laptm4a	1.89734e-54	-0.770127	0.09	0.347	5.19245e-50	0.257	Down
1132	2	Ptk2	4.35935e-47	-0.720715	0.147	0.403	1.19302e-42	0.256	Down
1133	2	Fus	5.6006e-39	-0.526984	0.49	0.746	1.53272e-34	0.256	Down
1139	2	Ctsc	5.57781e-77	1.5055	0.556	0.301	1.52648e-72	0.255	Up
1157	2	Wfs1	9.46064e-66	-1.07241	0.036	0.289	2.58909e-61	0.253	Down
1158	2	Atf3	3.39019e-51	-0.713124	0.091	0.344	9.27794e-47	0.253	Down
1170	2	Plscr4	2.88623e-56	-0.816642	0.071	0.323	7.89874e-52	0.252	Down
1179	2	Rassf8	8.37977e-48	-0.782736	0.128	0.379	2.29329e-43	0.251	Down
1187	2	Gsr	6.25629e-39	-0.505359	0.173	0.423	1.71216e-34	0.25	Down
1188	2	Lncpint	1.63905e-35	-0.552659	0.535	0.785	4.4856e-31	0.25	Down
1203	2	Ehbp1	2.54812e-44	-0.709793	0.173	0.422	6.97343e-40	0.249	Down
1209	2	Abcc1	7.06568e-38	-0.658541	0.227	0.476	1.93367e-33	0.249	Down
1212	2	C77080	3.80482e-68	-0.955215	0.021	0.269	1.04127e-63	0.248	Down
1216	2	Rasal2	1.28006e-43	-0.632509	0.134	0.382	3.50315e-39	0.248	Down
1243	2	Gm20663	2.99022e-74	1.87946	0.461	0.216	8.18333e-70	0.245	Up
1253	2	Akr1b8	2.84693e-64	-1.0199	0.028	0.272	7.79118e-60	0.244	Down
1283	2	Clcn7	2.97756e-41	-0.636999	0.146	0.388	8.14869e-37	0.242	Down
1292	2	Aldh2	4.00441e-44	-0.628641	0.117	0.359	1.09589e-39	0.242	Down
1293	2	Vim	2.02928e-36	-0.624218	0.203	0.445	5.55353e-32	0.242	Down
1301	2	Pcca	3.50377e-32	-0.518128	0.227	0.468	9.58877e-28	0.241	Down
1312	2	Gm47507	3.13933e-62	-1.16907	0.031	0.271	8.5914e-58	0.24	Down
1320	2	Ncf1	6.88721e-41	-0.724107	0.17	0.41	1.88482e-36	0.24	Down
1322	2	Cspp1	4.24741e-43	-0.746241	0.164	0.403	1.16239e-38	0.239	Down
1337	2	Cnot6	3.81966e-55	-0.79147	0.058	0.296	1.04533e-50	0.238	Down
1344	2	Negr1	1.26528e-79	1.86092	0.304	0.067	3.4627e-75	0.237	Up
1365	2	Adgrl2	3.14868e-53	-0.864129	0.06	0.296	8.61699e-49	0.236	Down
1366	2	Taco1	2.2371e-34	-0.543062	0.195	0.431	6.12226e-30	0.236	Down
1378	2	P3h2	5.43399e-87	1.80737	0.284	0.049	1.48712e-82	0.235	Up
1394	2	Ms4a6d	4.58823e-36	-0.568852	0.169	0.402	1.25566e-31	0.233	Down
1416	2	Tfec	3.67834e-44	-0.602973	0.092	0.324	1.00665e-39	0.232	Down
1422	2	Ly86	3.16759e-71	1.25105	0.63	0.398	8.66875e-67	0.232	Up
1426	2	Emp1	1.30347e-45	-0.81323	0.108	0.339	3.5672e-41	0.231	Down
1427	2	Pik3c2a	5.07463e-29	-0.534523	0.316	0.547	1.38877e-24	0.231	Down
1429	2	Il7r	3.48903e-46	-0.786674	0.096	0.327	9.54842e-42	0.231	Down
1430	2	Pde8a	8.66679e-40	-0.68598	0.147	0.378	2.37184e-35	0.231	Down
1436	2	Kif16b	6.64999e-28	-0.50573	0.282	0.512	1.8199e-23	0.23	Down
1475	2	Grk5	5.14914e-32	-0.502778	0.528	0.756	1.40917e-27	0.228	Down
1482	2	Eepd1	5.42459e-44	-0.781601	0.114	0.341	1.48455e-39	0.227	Down
1488	2	Cd9	6.18947e-48	-0.754056	0.07	0.297	1.69387e-43	0.227	Down
1489	2	Pgd	9.77191e-47	-0.691034	0.075	0.302	2.67428e-42	0.227	Down
1498	2	Samd8	1.49177e-39	-0.618471	0.126	0.352	4.08252e-35	0.226	Down
1505	2	Stxbp6	1.74316e-66	1.35442	0.317	0.092	4.7705e-62	0.225	Up
1507	2	2510009E07Rik	9.87626e-47	-0.730705	0.074	0.299	2.70284e-42	0.225	Down
1508	2	Tmlhe	7.55168e-46	-0.726041	0.08	0.305	2.06667e-41	0.225	Down
1512	2	Fgd2	5.12612e-60	1.24016	0.375	0.151	1.40286e-55	0.224	Up
1527	2	Slc25a3	4.53054e-42	-0.659076	0.109	0.332	1.23987e-37	0.223	Down
1532	2	Cgnl1	8.11406e-63	-0.933426	0.011	0.234	2.22057e-58	0.223	Down
1539	2	Fam20c	1.46214e-46	-0.729359	0.075	0.298	4.00145e-42	0.223	Down
1555	2	Plxna2	3.51046e-60	-0.861048	0.017	0.239	9.60708e-56	0.222	Down
1561	2	Ercc6	1.66048e-49	-0.757213	0.057	0.278	4.54424e-45	0.221	Down
1562	2	Nr6a1	4.68301e-42	-0.790821	0.115	0.336	1.2816e-37	0.221	Down
1563	2	Capg	8.33769e-41	-0.638417	0.103	0.324	2.28178e-36	0.221	Down
1576	2	Sptbn1	4.33352e-55	-0.841105	0.032	0.252	1.18595e-50	0.22	Down
1584	2	Serinc1	4.63658e-57	-0.760361	0.025	0.244	1.26889e-52	0.219	Down
1585	2	Syne2	3.42787e-53	-0.768476	0.039	0.258	9.38105e-49	0.219	Down
1601	2	Peak1	4.35101e-25	-0.525177	0.576	0.793	1.19074e-20	0.217	Down
1602	2	Txnip	3.13328e-31	-0.504467	0.181	0.398	8.57484e-27	0.217	Down
1649	2	Zfp36l1	2.39452e-55	1.05503	0.337	0.123	6.55309e-51	0.214	Up
1650	2	Mtmr10	1.89313e-34	-0.543978	0.127	0.341	5.18093e-30	0.214	Down
1654	2	Por	2.31104e-43	-0.727687	0.088	0.302	6.32461e-39	0.214	Down
1659	2	Mical2	7.96385e-45	-0.742419	0.07	0.284	2.17947e-40	0.214	Down
1660	2	Slc40a1	1.09613e-43	-0.970977	0.071	0.285	2.99977e-39	0.214	Down
1682	2	Afdn	1.13491e-42	-0.679552	0.088	0.301	3.10591e-38	0.213	Down
1691	2	Gm15987	5.61877e-93	1.79033	0.231	0.019	1.53769e-88	0.212	Up
1697	2	Lmna	7.53229e-39	-0.630431	0.097	0.309	2.06136e-34	0.212	Down
1732	2	Iqsec1	1.1676e-43	-0.693318	0.069	0.278	3.19538e-39	0.209	Down
1768	2	Vkorc1l1	2.58783e-34	-0.57935	0.127	0.334	7.08212e-30	0.207	Down
1777	2	Pkp4	5.86062e-35	-0.643695	0.14	0.347	1.60388e-30	0.207	Down
1781	2	Pkm	2.39953e-41	-0.603509	0.068	0.274	6.5668e-37	0.206	Down
1788	2	Efr3b	2.68296e-47	-0.974075	0.049	0.254	7.34245e-43	0.205	Down
1789	2	Pcdh7	2.92108e-40	-1.25825	0.103	0.308	7.99412e-36	0.205	Down
1800	2	Nrg2	1.94188e-75	1.4849	0.246	0.042	5.31434e-71	0.204	Up
1804	2	Fgd4	8.00242e-51	-0.555272	0.737	0.941	2.19002e-46	0.204	Down
1810	2	Plekhm1	1.67031e-33	-0.500033	0.124	0.327	4.57113e-29	0.203	Down
1820	2	Cd86	6.28409e-60	1.50332	0.291	0.088	1.71977e-55	0.203	Up
1821	2	Cpd	1.63369e-55	-0.7494	0.011	0.214	4.47093e-51	0.203	Down
1822	2	Anpep	1.49104e-36	-0.520651	0.091	0.294	4.08053e-32	0.203	Down
1826	2	Zwint	1.0541e-39	-0.618742	0.079	0.282	2.88476e-35	0.203	Down
1838	2	Adgre4	5.07097e-75	1.767	0.24	0.039	1.38777e-70	0.201	Up
1852	2	Ubc	3.71839e-54	-0.732317	0.012	0.212	1.01761e-49	0.2	Down
1865	2	Acaca	4.00958e-35	-0.546806	0.102	0.301	1.0973e-30	0.199	Down
1874	2	Plbd1	9.10231e-96	1.56202	0.209	0.01	2.49103e-91	0.199	Up
1875	2	Ypel2	1.4031e-30	-0.633874	0.156	0.355	3.83987e-26	0.199	Down
1883	2	Flrt2	1.6447e-38	-0.771562	0.082	0.28	4.50104e-34	0.198	Down
1884	2	Actn4	1.8323e-33	-0.546549	0.111	0.309	5.01445e-29	0.198	Down
1890	2	Slc22a4	3.85491e-55	-0.794772	0.008	0.206	1.05497e-50	0.198	Down
1899	2	Baiap2	6.33674e-33	-0.516455	0.106	0.303	1.73418e-28	0.197	Down
1900	2	Plec	1.92985e-32	-0.581503	0.115	0.312	5.28142e-28	0.197	Down
1922	2	Gm35154	9.96785e-47	1.28258	0.398	0.203	2.7279e-42	0.195	Up
1923	2	Cyb5b	2.22498e-42	-0.672458	0.057	0.252	6.0891e-38	0.195	Down
1924	2	Ftl1	1.0741e-33	-0.618685	0.111	0.306	2.93948e-29	0.195	Down
1940	2	Apex2	6.27937e-47	-0.758393	0.033	0.227	1.71848e-42	0.194	Down
1945	2	Mpp5	2.99629e-35	-0.613061	0.096	0.29	8.19994e-31	0.194	Down
1961	2	Dnm3	1.48595e-52	-1.10084	0.012	0.205	4.06661e-48	0.193	Down
1963	2	Ttyh2	3.25662e-40	-0.619519	0.057	0.249	8.9124e-36	0.192	Down
1971	2	Arhgap15	3.94073e-174	1.63152	0.901	0.71	1.07846e-169	0.191	Up
1975	2	Acyp2	1.49332e-45	-0.752325	0.034	0.225	4.08678e-41	0.191	Down
1976	2	Adamtsl5	1.01864e-40	-0.594213	0.052	0.243	2.7877e-36	0.191	Down
1977	2	Fbxo32	3.28645e-38	-0.783566	0.072	0.263	8.99403e-34	0.191	Down
1982	2	Ampd3	1.32715e-33	-0.549156	0.095	0.286	3.63202e-29	0.191	Down
1994	2	Taldo1	9.73178e-42	-0.595913	0.046	0.236	2.6633e-37	0.19	Down
1995	2	Mindy1	1.28999e-37	-0.625099	0.068	0.258	3.53032e-33	0.19	Down
1996	2	Cdc37l1	4.96094e-36	-0.579988	0.077	0.267	1.35766e-31	0.19	Down
2029	2	Tacc2	2.06558e-43	-0.670613	0.039	0.227	5.65288e-39	0.188	Down
2043	2	Ldlr	2.45371e-34	-0.508579	0.079	0.266	6.71508e-30	0.187	Down
2055	2	Otud7b	2.36496e-33	-0.534017	0.086	0.272	6.4722e-29	0.186	Down
2058	2	1500015L24Rik	8.69786e-40	-0.798829	0.057	0.243	2.38034e-35	0.186	Down
2069	2	Rai14	1.87486e-41	-0.729061	0.045	0.23	5.13092e-37	0.185	Down
2101	2	Pgap2	2.78232e-49	-0.716217	0.012	0.196	7.61437e-45	0.184	Down
2102	2	Mat2a	1.78431e-29	-0.52423	0.119	0.303	4.88312e-25	0.184	Down
2110	2	Ctsk	6.02533e-45	-0.886943	0.026	0.209	1.64895e-40	0.183	Down
2119	2	Plcl1	1.08346e-67	1.41175	0.217	0.035	2.96511e-63	0.182	Up
2120	2	Gkap1	3.95891e-49	-0.733746	0.011	0.193	1.08343e-44	0.182	Down
2121	2	Ttc39c	3.20445e-38	-0.612231	0.053	0.235	8.76963e-34	0.182	Down
2151	2	Mcoln2	2.82716e-35	-0.570738	0.065	0.246	7.73709e-31	0.181	Down
2152	2	H3f3b	2.04606e-29	-0.551635	0.118	0.299	5.59945e-25	0.181	Down
2153	2	Vcl	2.87623e-27	-0.540206	0.138	0.319	7.87138e-23	0.181	Down
2172	2	Tbc1d8	2.91995e-46	1.20076	0.292	0.112	7.99103e-42	0.18	Up
2190	2	Mthfd1l	4.99811e-43	-0.636188	0.029	0.208	1.36783e-38	0.179	Down
2191	2	Ifrd1	1.23908e-39	-0.60704	0.041	0.22	3.39098e-35	0.179	Down
2192	2	Abcg3	7.07798e-37	1.07936	0.364	0.185	1.93703e-32	0.179	Up
2216	2	Rap1gap2	1.57293e-58	1.58986	0.228	0.05	4.30464e-54	0.178	Up
2228	2	Ttc12	9.94413e-39	-0.552926	0.042	0.219	2.72141e-34	0.177	Down
2241	2	Plxdc1	5.67359e-30	-0.584316	0.093	0.269	1.55269e-25	0.176	Down
2252	2	Rhob	7.64576e-48	-0.695935	0.009	0.185	2.09241e-43	0.176	Down
2253	2	Sypl	5.1592e-42	-0.640973	0.029	0.205	1.41192e-37	0.176	Down
2254	2	Hmox1	2.30247e-37	-0.64649	0.047	0.223	6.30118e-33	0.176	Down
2262	2	Epsti1	7.32977e-52	1.4238	0.565	0.389	2.00594e-47	0.176	Up
2264	2	Fhit	3.99293e-22	-0.577685	0.229	0.404	1.09274e-17	0.175	Down
2271	2	Atpif1	1.11157e-41	-0.652627	0.031	0.206	3.04202e-37	0.175	Down
2282	2	Creg1	1.14843e-32	-0.555767	0.07	0.244	3.14292e-28	0.174	Down
2288	2	Adipor2	9.97793e-34	-0.509099	0.061	0.234	2.73066e-29	0.173	Down
2291	2	Rhoj	1.11295e-37	-0.573589	0.04	0.213	3.04581e-33	0.173	Down
2292	2	Lmbr1	1.59971e-36	-0.618843	0.048	0.221	4.37793e-32	0.173	Down
2293	2	Rprd1a	5.11267e-35	-0.619807	0.064	0.237	1.39918e-30	0.173	Down
2307	2	Pls3	3.89917e-47	-0.70157	0.007	0.179	1.06709e-42	0.172	Down
2319	2	Dag1	3.85156e-36	-0.6221	0.052	0.223	1.05406e-31	0.171	Down
2324	2	Adam22	4.76157e-35	1.08345	0.437	0.266	1.3031e-30	0.171	Up
2341	2	Layn	1.2529e-47	-0.708329	0.004	0.174	3.4288e-43	0.17	Down
2350	2	Txn1	7.82757e-43	-0.638389	0.018	0.187	2.14217e-38	0.169	Down
2355	2	Dnajc10	1.42578e-46	-0.640481	0.005	0.174	3.90193e-42	0.169	Down
2356	2	Mocos	1.00462e-37	-0.559311	0.037	0.206	2.74934e-33	0.169	Down
2357	2	Shisa9	1.34573e-31	-0.773108	0.074	0.243	3.68287e-27	0.169	Down
2363	2	Cyb5a	4.19456e-40	-0.622671	0.029	0.197	1.14793e-35	0.168	Down
2372	2	Gask1b	4.23495e-37	-0.718677	0.043	0.211	1.15898e-32	0.168	Down
2379	2	Pacrg	8.02162e-34	-0.685834	0.058	0.225	2.19528e-29	0.167	Down
2399	2	Abcd3	8.91524e-36	-0.550227	0.046	0.212	2.43983e-31	0.166	Down
2411	2	Slc36a4	1.23852e-34	-0.588174	0.047	0.212	3.38946e-30	0.165	Down
2418	2	Zeb1	1.6287e-43	1.17607	0.254	0.09	4.45726e-39	0.164	Up
2423	2	Ednrb	1.61254e-34	-0.822236	0.046	0.21	4.41303e-30	0.164	Down
2431	2	Pld4	3.84403e-38	0.951858	0.273	0.11	1.05199e-33	0.163	Up
2435	2	Grina	8.21436e-39	-0.577871	0.025	0.188	2.24802e-34	0.163	Down
2452	2	Acox1	5.6968e-36	-0.545238	0.039	0.201	1.55904e-31	0.162	Down
2453	2	Snx7	3.4362e-35	-0.601749	0.041	0.203	9.40384e-31	0.162	Down
2477	2	Ppp2r3a	8.85997e-35	-0.596465	0.042	0.202	2.42471e-30	0.16	Down
2498	2	Gm4951	1.83543e-57	1.26843	0.188	0.03	5.02303e-53	0.158	Up
2499	2	Zbtb38	1.48025e-34	-0.527273	0.039	0.197	4.05101e-30	0.158	Down
2500	2	Inpp4b	4.33815e-34	1.41531	0.31	0.152	1.18722e-29	0.158	Up
2518	2	Bank1	4.49401e-45	1.26546	0.216	0.059	1.22987e-40	0.157	Up
2532	2	Hpgd	3.13715e-45	1.23058	0.216	0.06	8.58543e-41	0.156	Up
2533	2	Cnrip1	1.1955e-30	-0.679901	0.055	0.211	3.27174e-26	0.156	Down
2534	2	Acox3	6.29608e-30	-0.500471	0.058	0.214	1.72305e-25	0.156	Down
2539	2	Dcbld2	2.74706e-31	-0.554193	0.05	0.206	7.51787e-27	0.156	Down
2540	2	Ergic2	8.59011e-28	-0.525657	0.079	0.235	2.35085e-23	0.156	Down
2547	2	Acss2	7.4627e-35	-0.662504	0.032	0.187	2.04232e-30	0.155	Down
2548	2	Syngr1	1.91717e-34	-0.536875	0.033	0.188	5.24673e-30	0.155	Down
2566	2	Lrrc8c	6.75699e-36	1.15254	0.268	0.115	1.84919e-31	0.153	Up
2570	2	Aff3	3.00225e-50	1.39861	0.193	0.04	8.21626e-46	0.153	Up
2592	2	Firre	1.34845e-36	-0.518691	0.019	0.17	3.69029e-32	0.151	Down
2622	2	Apobec3	1.35516e-34	1.21555	0.351	0.201	3.70866e-30	0.15	Up
2623	2	Lyz2	1.82646e-28	0.851747	0.423	0.273	4.99848e-24	0.15	Up
2661	2	Cd226	6.81459e-65	1.56124	0.16	0.012	1.86495e-60	0.148	Up
2662	2	Lpgat1	6.36994e-42	-0.592766	0.002	0.15	1.74326e-37	0.148	Down
2663	2	Acot9	1.11117e-39	-0.572811	0.008	0.156	3.04093e-35	0.148	Down
2672	2	B430306N03Rik	1.25851e-34	-0.503898	0.023	0.17	3.44417e-30	0.147	Down
2688	2	Rps9	2.11328e-34	-0.524426	0.023	0.169	5.78342e-30	0.146	Down
2691	2	1700025G04Rik	2.02914e-34	1.07084	0.246	0.1	5.55315e-30	0.146	Up
2698	2	Cytip	8.64416e-39	1.1685	0.216	0.071	2.36565e-34	0.145	Up
2699	2	Dcun1d3	8.74018e-34	-0.52393	0.026	0.171	2.39193e-29	0.145	Down
2702	2	Gm15726	5.35561e-39	-0.639874	0.006	0.151	1.46567e-34	0.145	Down
2722	2	Hlcs	5.95831e-32	1.02909	0.4	0.257	1.63061e-27	0.143	Up
2723	2	Dst	4.03853e-29	-0.507636	0.043	0.186	1.10523e-24	0.143	Down
2755	2	Filip1l	2.81668e-31	0.971814	0.268	0.127	7.70841e-27	0.141	Up
2756	2	Apoe	6.59882e-27	1.29883	0.383	0.242	1.8059e-22	0.141	Up
2762	2	Gm21860	5.03696e-36	-0.645033	0.012	0.153	1.37846e-31	0.141	Down
2775	2	Lztfl1	4.43043e-32	-0.525876	0.027	0.167	1.21248e-27	0.14	Down
2776	2	Rgs1	1.15952e-26	-0.567103	0.051	0.191	3.17326e-22	0.14	Down
2794	2	Fabp5	1.22618e-37	-0.577789	0.005	0.144	3.35569e-33	0.139	Down
2798	2	Tjp2	3.94778e-32	-0.504536	0.024	0.162	1.08039e-27	0.138	Down
2813	2	Rnf11	1.62847e-33	-0.507313	0.018	0.155	4.45663e-29	0.137	Down
2823	2	Zfp532	1.94001e-34	-0.539239	0.013	0.15	5.30922e-30	0.137	Down
2850	2	Bach2	6.28449e-27	1.13324	0.332	0.197	1.71988e-22	0.135	Up
2855	2	Nhsl2	2.12878e-57	0.83016	0.148	0.013	5.82582e-53	0.135	Up
2864	2	Plk2	4.51214e-31	-0.56048	0.024	0.158	1.23484e-26	0.134	Down
2865	2	Nxpe4	1.96492e-26	-0.589157	0.047	0.181	5.3774e-22	0.134	Down
2866	2	Sel1l3	6.36906e-25	-0.511401	0.053	0.187	1.74302e-20	0.134	Down
2872	2	Enpp1	4.19317e-34	-0.648091	0.012	0.146	1.14754e-29	0.134	Down
2879	2	Rapgef5	9.65458e-33	-0.565497	0.016	0.149	2.64217e-28	0.133	Down
2880	2	Zc2hc1a	2.45367e-31	-0.516138	0.023	0.156	6.71497e-27	0.133	Down
2896	2	Gpr141	1.75346e-48	1.43294	0.155	0.023	4.7987e-44	0.132	Up
2912	2	Vcam1	5.54174e-66	1.02678	0.134	0.003	1.51661e-61	0.131	Up
2913	2	Rtn1	2.05863e-59	1.16671	0.139	0.008	5.63385e-55	0.131	Up
2914	2	Jade3	3.7488e-31	-0.506508	0.02	0.151	1.02593e-26	0.131	Down
2915	2	Tmem267	1.53779e-30	-0.697106	0.022	0.153	4.20846e-26	0.131	Down
2916	2	Ctsl	1.72913e-26	-0.591942	0.044	0.175	4.73211e-22	0.131	Down
2932	2	Gm30489	4.07787e-47	1.06884	0.155	0.025	1.11599e-42	0.13	Up
2933	2	Cdk18	4.66555e-34	-0.506167	0.009	0.139	1.27682e-29	0.13	Down
2934	2	Cbfa2t3	1.50035e-28	1.12284	0.238	0.108	4.10602e-24	0.13	Up
2947	2	Gm46401	9.33189e-33	-0.625341	0.013	0.143	2.55386e-28	0.13	Down
2954	2	Tkt	1.25638e-34	-0.516902	0.006	0.135	3.43835e-30	0.129	Down
2989	2	Gm2245	2.05387e-32	1.25035	0.494	0.367	5.62083e-28	0.127	Up
2990	2	Cpeb1	4.44883e-32	-0.511352	0.011	0.138	1.21751e-27	0.127	Down
2991	2	Prrg1	5.98115e-32	-0.585157	0.012	0.139	1.63686e-27	0.127	Down
2992	2	Axl	5.20441e-23	0.81626	0.266	0.139	1.42429e-18	0.127	Up
3003	2	Ifi203	4.70771e-25	1.05644	0.268	0.142	1.28836e-20	0.126	Up
3006	2	Atp10d	6.19583e-27	1.01143	0.384	0.258	1.69561e-22	0.126	Up
3007	2	Ssbp2	2.2363e-24	0.906134	0.301	0.175	6.12009e-20	0.126	Up
3019	2	Gsta3	2.14032e-35	-0.529703	0.001	0.126	5.85741e-31	0.125	Down
3020	2	Lsp1	2.99546e-34	0.94521	0.177	0.052	8.19768e-30	0.125	Up
3060	2	Dexi	2.42977e-29	0.87192	0.194	0.072	6.64954e-25	0.122	Up
3078	2	Cd163	1.63213e-26	1.39665	0.219	0.098	4.46666e-22	0.121	Up
3087	2	4930444A19Rik	3.36949e-23	1.00613	0.33	0.21	9.22129e-19	0.12	Up
3091	2	Itpr1	1.19191e-27	1.64267	0.223	0.103	3.26189e-23	0.12	Up
3095	2	Gk	2.84751e-32	-0.513567	0.004	0.124	7.79279e-28	0.12	Down
3102	2	Frk	6.25527e-30	-0.541356	0.011	0.13	1.71188e-25	0.119	Down
3103	2	Map2k6	2.86675e-26	0.853784	0.2	0.081	7.84542e-22	0.119	Up
3111	2	Arhgap26.1	3.48533e-29	1.15026	0.443	0.324	9.53829e-25	0.119	Up
3124	2	H2-DMb1	1.93023e-28	0.752592	0.181	0.063	5.28246e-24	0.118	Up
3125	2	Card11	7.08834e-20	0.854657	0.243	0.125	1.93987e-15	0.118	Up
3127	2	Egfr	1.02725e-47	0.995243	0.13	0.013	2.81128e-43	0.117	Up
3162	2	Tmem51	2.55087e-23	0.923156	0.224	0.109	6.98097e-19	0.115	Up
3171	2	Jag1	1.0405e-25	-0.526614	0.023	0.137	2.84754e-21	0.114	Down
3174	2	Adamts6	3.88404e-46	0.799093	0.128	0.014	1.06295e-41	0.114	Up
3206	2	Parp8	1.65753e-36	1.10775	0.587	0.475	4.53615e-32	0.112	Up
3212	2	Rhoh	3.03601e-20	0.736731	0.223	0.112	8.30863e-16	0.111	Up
3226	2	Lpar1	1.85406e-50	0.801373	0.116	0.006	5.07402e-46	0.11	Up
3227	2	Grap2	7.77805e-42	0.928222	0.127	0.017	2.12862e-37	0.11	Up
3228	2	C1qa	8.8349e-21	0.78288	0.215	0.105	2.41785e-16	0.11	Up
3253	2	Ms4a6c	1.05763e-17	0.722024	0.396	0.288	2.89441e-13	0.108	Up
3269	2	Dpp4	6.76009e-53	1.26519	0.11	0.003	1.85003e-48	0.107	Up
3279	2	5330438D12Rik	7.87857e-21	0.914382	0.398	0.292	2.15613e-16	0.106	Up
3288	2	Sla	1.67284e-19	0.787274	0.231	0.126	4.57806e-15	0.105	Up
3296	2	Pde4b	5.81786e-30	0.793286	0.143	0.038	1.59217e-25	0.105	Up
3297	2	Fcgr2b	3.77404e-17	0.754083	0.304	0.199	1.03284e-12	0.105	Up
3303	2	BC035044	1.55366e-46	0.806972	0.111	0.007	4.25191e-42	0.104	Up
3307	2	Ptpro	1.35738e-25	0.827313	0.486	0.382	3.71474e-21	0.104	Up
3313	2	Far1os	3.97921e-19	0.731168	0.223	0.12	1.08899e-14	0.103	Up
3325	2	Clec2g	3.58664e-42	0.906789	0.112	0.011	9.81555e-38	0.101	Up
3339	2	Lrrc4	5.27124e-20	1.05649	0.373	0.272	1.44258e-15	0.101	Up
3342	2	Arhgef18	9.72422e-20	0.907928	0.192	0.092	2.66123e-15	0.1	Up
3347	2	Olfr56	3.82853e-18	0.874097	0.312	0.213	1.04775e-13	0.099	Up
3360	2	Atrnl1	1.28551e-19	0.868875	0.452	0.354	3.51805e-15	0.098	Up
3361	2	Ccr5	4.97556e-14	0.753859	0.303	0.205	1.36166e-09	0.098	Up
3370	2	Sorl1	5.56561e-24	0.71072	0.148	0.05	1.52314e-19	0.098	Up
3383	2	Clec4b1	1.36754e-14	0.620965	0.253	0.156	3.74255e-10	0.097	Up
3393	2	Cysltr1	7.50975e-20	0.746864	0.17	0.074	2.05519e-15	0.096	Up
3394	2	Slc15a2	1.17534e-19	0.718196	0.167	0.071	3.21656e-15	0.096	Up
3395	2	Tg	5.0788e-18	0.827188	0.199	0.103	1.38992e-13	0.096	Up
3400	2	Aoah	1.58788e-16	0.938112	0.423	0.327	4.34556e-12	0.096	Up
3404	2	Dapp1	5.5349e-19	0.792297	0.393	0.298	1.51474e-14	0.095	Up
3406	2	Cst3	5.1107e-30	0.791898	0.121	0.026	1.39865e-25	0.095	Up
3418	2	Tmtc2	2.87808e-34	1.05426	0.111	0.017	7.87645e-30	0.094	Up
3419	2	Rad51b	1.1584e-15	1.09769	0.228	0.134	3.1702e-11	0.094	Up
3420	2	mt-Rnr2	2.14655e-13	1.06827	0.246	0.152	5.87446e-09	0.094	Up
3427	2	St3gal4	2.14956e-21	0.795502	0.559	0.466	5.88271e-17	0.093	Up
3429	2	Ifi209	1.46794e-29	0.655007	0.118	0.025	4.01732e-25	0.093	Up
3430	2	Gpr132	2.27088e-27	0.626811	0.124	0.031	6.21473e-23	0.093	Up
3431	2	Srgap3	8.3804e-22	0.943099	0.148	0.055	2.29346e-17	0.093	Up
3432	2	Ipcef1	1.01464e-15	0.847981	0.223	0.13	2.77677e-11	0.093	Up
3438	2	E230029C05Rik	7.37034e-19	0.874009	0.169	0.077	2.01704e-14	0.092	Up
3441	2	Samsn1	1.98193e-20	1.14576	0.151	0.059	5.42394e-16	0.092	Up
3442	2	A330040F15Rik	1.18871e-15	0.771952	0.225	0.133	3.25314e-11	0.092	Up
3459	2	Strip2	5.22186e-35	0.87098	0.103	0.013	1.42907e-30	0.09	Up
3472	2	Klra2	2.47499e-31	0.961603	0.107	0.018	6.7733e-27	0.089	Up
3473	2	Lst1	3.85675e-20	0.739986	0.144	0.055	1.05548e-15	0.089	Up
3491	2	Ripor2	7.88207e-28	0.848095	0.11	0.023	2.15709e-23	0.087	Up
3494	2	Gm20275	1.23287e-15	0.949472	0.339	0.253	3.37399e-11	0.086	Up
3495	2	Itga9	2.76602e-14	0.922929	0.244	0.158	7.56977e-10	0.086	Up
3496	2	Dusp16	3.61088e-14	1.12433	0.214	0.128	9.88189e-10	0.086	Up
3504	2	Il1rl1	3.33502e-21	0.69103	0.125	0.04	9.12695e-17	0.085	Up
3507	2	Cmah	5.17373e-25	0.677709	0.11	0.026	1.41589e-20	0.084	Up
3508	2	Sema4a	8.50679e-20	0.641358	0.13	0.046	2.32805e-15	0.084	Up
3514	2	Gm5086	2.16598e-13	0.805671	0.195	0.112	5.92765e-09	0.083	Up
3519	2	Zfp981	2.14801e-11	0.541703	0.351	0.268	5.87845e-07	0.083	Up
3527	2	Cx3cr1	3.1156e-21	0.866572	0.12	0.038	8.52647e-17	0.082	Up
3533	2	Tbc1d1	5.99578e-17	0.799035	0.426	0.345	1.64087e-12	0.081	Up
3534	2	Ccdc88c	1.15403e-21	0.635064	0.114	0.033	3.15823e-17	0.081	Up
3535	2	Gm26827	1.78456e-13	0.779314	0.198	0.117	4.88382e-09	0.081	Up
3542	2	Gm42031	1.50997e-13	0.556003	0.17	0.09	4.13234e-09	0.08	Up
3543	2	Kctd12	3.2594e-13	0.670622	0.188	0.108	8.91999e-09	0.08	Up
3550	2	Oprm1	1.67144e-17	0.700536	0.129	0.05	4.57424e-13	0.079	Up
3551	2	Fam129a	2.31825e-17	0.98704	0.411	0.332	6.34434e-13	0.079	Up
3556	2	Rasgrp4	3.77931e-22	0.58841	0.106	0.028	1.03428e-17	0.078	Up
3559	2	Sirpb1a	5.10745e-19	0.768953	0.118	0.04	1.39776e-14	0.078	Up
3565	2	Sema6d	2.47954e-15	0.579315	0.131	0.055	6.78575e-11	0.076	Up
3566	2	Galnt10	1.0697e-12	0.778264	0.325	0.249	2.92745e-08	0.076	Up
3567	2	Gm5127	1.0665e-19	0.673768	0.11	0.034	2.9187e-15	0.076	Up
3575	2	Trim30d	3.9158e-11	0.671164	0.196	0.122	1.07164e-06	0.074	Up
3577	2	Batf3	5.56659e-12	0.674151	0.179	0.105	1.52341e-07	0.074	Up
3585	2	Nfkbiz	6.35598e-11	0.698514	0.189	0.117	1.73944e-06	0.072	Up
3586	2	Gm44686	1.34814e-11	0.746106	0.296	0.224	3.68945e-07	0.072	Up
3593	2	Hivep2	2.11627e-21	0.88442	0.524	0.454	5.79159e-17	0.07	Up
3594	2	Insyn2b	2.27652e-15	0.742736	0.443	0.373	6.23014e-11	0.07	Up
3596	2	Nfatc2	1.66844e-10	0.675219	0.283	0.213	4.56602e-06	0.07	Up
3597	2	Clec4a1	2.19674e-09	0.61351	0.238	0.168	6.01181e-05	0.07	Up
3601	2	BE692007	3.17431e-14	0.593682	0.12	0.051	8.68715e-10	0.069	Up
3602	2	Pbx3	1.31205e-13	0.725086	0.422	0.353	3.5907e-09	0.069	Up
3610	2	Camk1d	2.01185e-91	1.00987	0.911	0.844	5.50583e-87	0.067	Up
3612	2	Dpy19l1	4.72616e-10	0.665004	0.187	0.12	1.29341e-05	0.067	Up
3617	2	Zbtb46	1.42928e-15	0.719886	0.104	0.038	3.91151e-11	0.066	Up
3618	2	Coro2a	4.46888e-11	0.756962	0.357	0.291	1.223e-06	0.066	Up
3624	2	Ntng2	1.94316e-13	0.52531	0.113	0.048	5.31785e-09	0.065	Up
3625	2	Rp2	3.54834e-10	0.636422	0.32	0.255	9.71074e-06	0.065	Up
3626	2	Rnd3	6.09488e-10	0.530019	0.154	0.089	1.66799e-05	0.065	Up
3630	2	Immp2l	3.77426e-16	0.895039	0.529	0.465	1.0329e-11	0.064	Up
3639	2	Cd83	2.23618e-08	0.71102	0.2	0.137	0.000611976	0.063	Up
3642	2	Gm8369	4.1019e-10	0.558736	0.135	0.073	1.12257e-05	0.062	Up
3643	2	Phactr2	1.72211e-22	0.943025	0.508	0.446	4.7129e-18	0.062	Up
3644	2	Tmem243	8.53703e-11	0.634251	0.354	0.292	2.33633e-06	0.062	Up
3645	2	Slfn5	1.24912e-10	0.511682	0.131	0.069	3.41847e-06	0.062	Up
3648	2	Fn1	4.54755e-09	0.852443	0.138	0.077	0.000124453	0.061	Up
3650	2	Il13ra1	2.75626e-13	0.55908	0.1	0.039	7.54306e-09	0.061	Up
3652	2	1700084C06Rik	1.00202e-08	0.657468	0.228	0.167	0.000274222	0.061	Up
3653	2	4930469K13Rik	1.05803e-08	0.596636	0.183	0.122	0.000289551	0.061	Up
3654	2	Vav2	2.61706e-08	0.597647	0.23	0.169	0.00071621	0.061	Up
3660	2	Pou2f2	3.96648e-09	0.888265	0.285	0.225	0.000108551	0.06	Up
3661	2	Fkbp5	3.09261e-15	0.615218	0.586	0.526	8.46353e-11	0.06	Up
3664	2	Abca9	1.22467e-16	0.711786	0.544	0.485	3.35156e-12	0.059	Up
3668	2	Nlrc5	1.20636e-08	0.745049	0.233	0.174	0.000330144	0.059	Up
3669	2	Sp100	3.08685e-13	0.795621	0.407	0.348	8.44779e-09	0.059	Up
3670	2	Ppp1r9a	7.09234e-09	0.615982	0.146	0.087	0.000194096	0.059	Up
3671	2	Gm26936	2.67125e-08	0.574574	0.185	0.126	0.00073104	0.059	Up
3672	2	Nos1ap	5.47049e-08	0.576805	0.235	0.176	0.00149711	0.059	Up
3673	2	Disc1	9.80769e-08	0.552011	0.226	0.167	0.00268407	0.059	Up
3675	2	Prex1	3.77354e-12	0.717891	0.393	0.335	1.03271e-07	0.058	Up
3676	2	Gpr34	4.79176e-10	0.530031	0.12	0.062	1.31136e-05	0.058	Up
3677	2	Med12l	1.15648e-09	0.527557	0.126	0.068	3.16493e-05	0.058	Up
3678	2	Smad3	7.88559e-09	0.619122	0.146	0.088	0.000215805	0.058	Up
3679	2	C1qc	7.83122e-08	0.62551	0.219	0.161	0.00214317	0.058	Up
3680	2	Gm14798	6.26994e-09	0.53154	0.143	0.085	0.000171589	0.058	Up
3684	2	Parp11	3.94125e-08	0.559053	0.164	0.107	0.0010786	0.057	Up
3685	2	Abca6	1.03009e-07	0.675191	0.186	0.129	0.00281905	0.057	Up
3686	2	Clec4a3	8.33723e-09	0.583345	0.342	0.286	0.000228165	0.056	Up
3688	2	Nfix	3.91992e-08	0.521926	0.165	0.109	0.00107276	0.056	Up
3689	2	Usp50	1.30607e-12	0.681997	0.443	0.387	3.57432e-08	0.056	Up
3690	2	Gm15563	1.16403e-07	0.56239	0.212	0.156	0.0031856	0.056	Up
3691	2	Plxdc2	1.95713e-14	0.646572	0.564	0.508	5.35609e-10	0.056	Up
3695	2	Irf1	3.85548e-09	0.562109	0.12	0.065	0.000105513	0.055	Up
[truncated: 1,859 more rows]

## Sheet: FAPs
AL / IF	cellType	gene	p_val	avg_log2FC	pct.1	pct.2	p_val_adj	diff_pct	regulation
733	0	Prune2	3.33762e-145	-1.56572	0.031	0.322	9.13406e-141	0.291	Down
249	0	Vmp1	7.54623e-194	-1.4034	0.272	0.643	2.06518e-189	0.371	Down
981	0	Adcy2	6.22694e-108	-1.32526	0.088	0.357	1.70413e-103	0.269	Down
796	0	Adam12	1.53204e-239	-1.32056	0.648	0.933	4.19274e-235	0.285	Down
238	0	Postn	4.5991e-155	-1.31922	0.224	0.6	1.25863e-150	0.376	Down
544	0	Prkar2b	1.69078e-172	-1.3187	0.005	0.317	4.62715e-168	0.312	Down
2040	0	Col8a1	3.53269e-64	-1.28059	0.074	0.261	9.66791e-60	0.187	Down
961	0	2610307P16Rik	2.54882e-120	-1.24833	0.059	0.33	6.97536e-116	0.271	Down
306	0	Runx1	1.27795e-170	-1.24748	0.065	0.419	3.49736e-166	0.354	Down
220	0	F3	7.04628e-164	-1.20596	0.17	0.553	1.92835e-159	0.383	Down
858	0	Heph	3.89418e-134	-1.18723	0.035	0.313	1.06572e-129	0.278	Down
425	0	Mmp11	6.65779e-143	-1.1671	0.097	0.429	1.82204e-138	0.332	Down
760	0	Ednra	1.49277e-119	-1.10808	0.089	0.378	4.08526e-115	0.289	Down
321	0	Sned1	1.95496e-135	-1.10775	0.34	0.691	5.35014e-131	0.351	Down
1004	0	Gda	9.04726e-93	-1.07003	0.225	0.492	2.47596e-88	0.267	Down
778	0	Slc6a6	6.71736e-151	-1.06753	0.01	0.297	1.83834e-146	0.287	Down
634	0	Tanc2	2.16198e-128	-1.05204	0.101	0.403	5.9167e-124	0.302	Down
129	0	Gm17167	5.82064e-163	-1.02155	0.195	0.6	1.59294e-158	0.405	Down
1863	0	2600014E21Rik	2.25857e-81	-0.999771	0.043	0.242	6.18103e-77	0.199	Down
2847	0	Bmper	2.65989e-100	-0.98875	0.787	0.922	7.27931e-96	0.135	Down
1446	0	Prrg1	1.10258e-93	-0.97938	0.066	0.296	3.01744e-89	0.23	Down
287	0	Robo1	6.24733e-143	-0.959014	0.4	0.761	1.70971e-138	0.361	Down
666	0	Fmr1	1.33186e-128	-0.952216	0.074	0.373	3.6449e-124	0.299	Down
930	0	Hacd2	4.58547e-143	-0.931354	0.011	0.285	1.25491e-138	0.274	Down
868	0	Gsta3	2.55259e-115	-0.930997	0.072	0.35	6.98568e-111	0.278	Down
574	0	Gcnt2	1.38471e-117	-0.930127	0.13	0.438	3.78954e-113	0.308	Down
528	0	Myo6	2.3892e-126	-0.926588	0.118	0.433	6.53852e-122	0.315	Down
446	0	Slc4a4	1.20357e-139	-0.923356	0.458	0.786	3.2938e-135	0.328	Down
3135	0	Chl1	1.49153e-54	-0.921687	0.006	0.123	4.08188e-50	0.117	Down
1447	0	Col18a1	3.85083e-78	-0.919092	0.118	0.348	1.05386e-73	0.23	Down
510	0	Mycbp2	2.51952e-172	-0.901087	0.593	0.91	6.89517e-168	0.317	Down
1130	0	Abhd2	4.68769e-129	-0.887105	0.018	0.274	1.28288e-124	0.256	Down
2281	0	Fgf10	1.03512e-36	-0.880191	0.276	0.45	2.83281e-32	0.174	Down
413	0	Fn1	2.38025e-111	-0.876364	0.28	0.615	6.51403e-107	0.335	Down
2396	0	Cyp4b1	1.0159e-59	-0.875657	0.059	0.225	2.78022e-55	0.166	Down
749	0	Itsn1	1.91857e-113	-0.873841	0.477	0.767	5.25056e-109	0.29	Down
748	0	Canx	6.87928e-116	-0.868685	0.104	0.394	1.88265e-111	0.29	Down
1862	0	Foxp2	1.10515e-56	-0.865316	0.144	0.343	3.02447e-52	0.199	Down
1184	0	Dnajc10	4.48867e-133	-0.858502	0.003	0.253	1.22841e-128	0.25	Down
1124	0	Chst11	1.02895e-90	-0.858053	0.11	0.367	2.81594e-86	0.257	Down
1515	0	Fbn1	3.28452e-84	-0.850493	0.605	0.829	8.98874e-80	0.224	Down
1029	0	Adamts15	2.67932e-85	-0.849131	0.17	0.435	7.33248e-81	0.265	Down
428	0	Rftn1	1.17372e-111	-0.842174	0.338	0.669	3.21211e-107	0.331	Down
1343	0	Pmepa1	1.90855e-105	-0.833772	0.039	0.276	5.22313e-101	0.237	Down
1419	0	Enah	2.47607e-119	-0.833685	0.008	0.24	6.77625e-115	0.232	Down
1313	0	Cyp7b1	4.61777e-60	-0.829721	0.278	0.518	1.26374e-55	0.24	Down
765	0	Ahnak2	4.16537e-107	-0.828894	0.113	0.401	1.13994e-102	0.288	Down
1041	0	Phf8	5.41618e-108	-0.826485	0.073	0.337	1.48225e-103	0.264	Down
787	0	Kalrn	9.7537e-89	-0.805128	0.28	0.567	2.6693e-84	0.287	Down
1545	0	Tln2	6.54655e-92	-0.798966	0.053	0.275	1.7916e-87	0.222	Down
974	0	Grina	2.32303e-99	-0.795049	0.108	0.378	6.35743e-95	0.27	Down
412	0	Hnrnpa2b1	4.48585e-115	-0.793813	0.254	0.589	1.22764e-110	0.335	Down
872	0	Arid5b	5.79182e-81	-0.791749	0.348	0.625	1.58505e-76	0.277	Down
1696	0	Lgr4	1.96002e-90	-0.7855	0.039	0.251	5.36399e-86	0.212	Down
826	0	Nedd4l	4.06894e-92	-0.781645	0.455	0.737	1.11355e-87	0.282	Down
1049	0	Mgst1	1.9301e-114	-0.778706	0.05	0.313	5.2821e-110	0.263	Down
1140	0	Ocrl	6.3688e-99	-0.774781	0.081	0.336	1.74295e-94	0.255	Down
1003	0	Cnot6	7.70879e-110	-0.774266	0.066	0.333	2.10967e-105	0.267	Down
1072	0	Magi1	1.60901e-85	-0.765638	0.415	0.676	4.40338e-81	0.261	Down
779	0	Atp8b1	7.66681e-93	-0.753226	0.463	0.75	2.09818e-88	0.287	Down
2740	0	Setbp1	7.76409e-86	-0.752885	0.77	0.912	2.1248e-81	0.142	Down
648	0	Tanc1	6.57743e-95	-0.747573	0.281	0.582	1.80005e-90	0.301	Down
1731	0	Slc22a5	3.36794e-101	-0.746614	0.016	0.225	9.21704e-97	0.209	Down
766	0	Myh9	4.57888e-86	-0.730246	0.248	0.536	1.2531e-81	0.288	Down
1658	0	Sema3a	4.64879e-63	-0.729381	0.131	0.345	1.27223e-58	0.214	Down
1825	0	Abcc4	3.9732e-48	-0.728703	0.272	0.475	1.08734e-43	0.203	Down
859	0	Tns3	4.12672e-84	-0.72665	0.204	0.482	1.12936e-79	0.278	Down
1248	0	Dst	2.77581e-114	-0.725122	0.602	0.847	7.59655e-110	0.245	Down
1530	0	Angptl4	3.83742e-99	-0.717495	0.031	0.254	1.05019e-94	0.223	Down
1290	0	Emp1	1.36923e-69	-0.70841	0.201	0.443	3.74718e-65	0.242	Down
1005	0	Plekha6	1.00997e-80	-0.702628	0.18	0.447	2.76399e-76	0.267	Down
1178	0	Acox1	4.18451e-76	-0.702062	0.196	0.447	1.14517e-71	0.251	Down
2787	0	Ngf	2.65239e-36	-0.701446	0.103	0.242	7.25878e-32	0.139	Down
2459	0	Nav1	4.06354e-132	-0.700054	0.8	0.962	1.11207e-127	0.162	Down
1017	0	Runx2	9.77134e-76	-0.691944	0.218	0.484	2.67412e-71	0.266	Down
1497	0	4833422C13Rik	7.75404e-71	-0.68912	0.122	0.348	2.12205e-66	0.226	Down
3338	0	Pde7b	1.66592e-16	-0.683581	0.182	0.283	4.55913e-12	0.101	Down
2250	0	Mthfd1l	4.2609e-90	-0.679617	0.002	0.178	1.16608e-85	0.176	Down
1827	0	Cyb5b	1.68603e-91	-0.673394	0.024	0.226	4.61415e-87	0.202	Down
947	0	Srgap1	2.91683e-87	-0.673273	0.539	0.811	7.98249e-83	0.272	Down
743	0	Syne2	1.39112e-86	-0.673262	0.194	0.485	3.80708e-82	0.291	Down
2214	0	Ugcg	3.67238e-49	-0.668523	0.117	0.295	1.00502e-44	0.178	Down
1214	0	Epb41l3	1.50752e-83	-0.668361	0.108	0.356	4.12562e-79	0.248	Down
1061	0	B4galt5	2.99159e-81	-0.667569	0.155	0.417	8.18708e-77	0.262	Down
1765	0	Slc39a14	2.20221e-64	-0.658248	0.117	0.324	6.02677e-60	0.207	Down
417	0	Ddx5	1.96794e-100	-0.65721	0.459	0.793	5.38567e-96	0.334	Down
2270	0	Pgap2	9.71711e-86	-0.656047	0.008	0.183	2.65928e-81	0.175	Down
1425	0	Col15a1	3.35559e-57	-0.653689	0.287	0.518	9.18324e-53	0.231	Down
3377	0	Lrmda	3.41321e-79	-0.650566	0.838	0.935	9.34094e-75	0.097	Down
1081	0	Palld	4.05134e-69	-0.648007	0.243	0.503	1.10873e-64	0.26	Down
3149	0	Myo16	5.3071e-55	-0.647058	0.007	0.123	1.45239e-50	0.116	Down
1690	0	Abr	9.96793e-65	-0.643434	0.118	0.33	2.72792e-60	0.212	Down
2448	0	Plcl1	8.84955e-71	-0.642635	0.666	0.829	2.42186e-66	0.163	Down
1074	0	Bbx	4.59121e-73	-0.641706	0.219	0.48	1.25648e-68	0.261	Down
1851	0	Pdia3	4.50367e-84	-0.641639	0.037	0.237	1.23252e-79	0.2	Down
1457	0	Smurf2	9.46621e-77	-0.631502	0.565	0.794	2.59062e-72	0.229	Down
1799	0	Olfm2	1.81639e-54	-0.62308	0.151	0.355	4.97092e-50	0.204	Down
1168	0	Olfr1033	3.26762e-73	-0.623015	0.508	0.76	8.94251e-69	0.252	Down
1908	0	Tcf7l2	4.65769e-60	-0.622871	0.639	0.836	1.27467e-55	0.197	Down
1525	0	Adam23	2.2684e-60	-0.622088	0.428	0.651	6.20793e-56	0.223	Down
900	0	Zswim6	2.24381e-70	-0.621854	0.357	0.632	6.14063e-66	0.275	Down
2025	0	Uggt1	1.42158e-75	-0.621074	0.041	0.229	3.89044e-71	0.188	Down
1448	0	Aebp1	7.82793e-57	-0.617565	0.253	0.483	2.14227e-52	0.23	Down
992	0	Lrp1	1.49489e-96	-0.616633	0.585	0.853	4.09106e-92	0.268	Down
2026	0	Cmah	2.29515e-55	-0.61527	0.105	0.293	6.28113e-51	0.188	Down
1401	0	Pla1a	4.17641e-58	-0.614932	0.244	0.477	1.14296e-53	0.233	Down
2012	0	Pde7a	3.54844e-57	-0.614063	0.117	0.306	9.71102e-53	0.189	Down
1864	0	Lpin1	2.70716e-75	-0.611775	0.058	0.257	7.40868e-71	0.199	Down
672	0	Fmn1	1.48394e-83	-0.611244	0.344	0.642	4.0611e-79	0.298	Down
2714	0	Shroom3	1.72296e-53	-0.609094	0.038	0.182	4.71522e-49	0.144	Down
1989	0	Pamr1	3.96908e-47	-0.608266	0.192	0.382	1.08622e-42	0.19	Down
1474	0	Mmp2	1.26729e-55	-0.60698	0.247	0.475	3.46818e-51	0.228	Down
2118	0	Apobec3	3.16075e-79	-0.606352	0.025	0.207	8.65002e-75	0.182	Down
2443	0	Ptma	7.72828e-75	-0.603262	0.014	0.177	2.115e-70	0.163	Down
1277	0	Clcn5	1.00113e-58	-0.602265	0.294	0.536	2.73981e-54	0.242	Down
962	0	Cux1	3.52025e-72	-0.597642	0.276	0.547	9.63386e-68	0.271	Down
3093	0	Ext1	2.16601e-82	-0.594043	0.846	0.966	5.92771e-78	0.12	Down
1311	0	Baz1a	2.16988e-68	-0.592271	0.159	0.399	5.9383e-64	0.24	Down
2147	0	Lpgat1	8.02181e-87	-0.592153	0.012	0.193	2.19533e-82	0.181	Down
1845	0	Lrba	8.70323e-57	-0.591773	0.473	0.673	2.38181e-52	0.2	Down
1537	0	Uhrf2	7.80363e-59	-0.590051	0.505	0.728	2.13562e-54	0.223	Down
2100	0	Frk	3.16299e-46	-0.589578	0.187	0.371	8.65616e-42	0.184	Down
1376	0	Cdh11	1.17179e-55	-0.588981	0.236	0.471	3.20684e-51	0.235	Down
948	0	Gas7	3.57784e-65	-0.588805	0.344	0.616	9.79148e-61	0.272	Down
2187	0	Mtch1	1.83572e-76	-0.588668	0.028	0.207	5.02382e-72	0.179	Down
1257	0	Tgfbr1	1.04267e-57	-0.583234	0.281	0.525	2.85347e-53	0.244	Down
1766	0	Ank	1.39176e-61	-0.580812	0.119	0.326	3.80882e-57	0.207	Down
2751	0	Gpr176	6.31711e-42	-0.580515	0.071	0.212	1.7288e-37	0.141	Down
2682	0	Eya4	5.20165e-46	-0.571151	0.065	0.212	1.42353e-41	0.147	Down
2546	0	Acot9	2.26353e-65	-0.570272	0.025	0.18	6.19461e-61	0.155	Down
2149	0	Itm2b	2.91665e-71	-0.56703	0.041	0.222	7.98199e-67	0.181	Down
1183	0	Osmr	6.5174e-61	-0.563448	0.434	0.684	1.78362e-56	0.25	Down
729	0	Rufy3	5.88493e-76	-0.562405	0.316	0.608	1.61053e-71	0.292	Down
1742	0	Clic4	1.55259e-61	-0.561491	0.127	0.335	4.24898e-57	0.208	Down
1233	0	Plod2	1.25865e-55	-0.560594	0.338	0.585	3.44456e-51	0.247	Down
1380	0	Csmd1	2.02589e-50	-0.560241	0.326	0.56	5.54424e-46	0.234	Down
2843	0	Gm867	4.01732e-60	-0.558399	0.014	0.15	1.09942e-55	0.136	Down
3249	0	Piezo2	3.90582e-38	-0.557054	0.033	0.142	1.06891e-33	0.109	Down
2529	0	Carnmt1	3.32908e-62	-0.553986	0.032	0.188	9.1107e-58	0.156	Down
2148	0	Acsl4	3.61164e-76	-0.550424	0.029	0.21	9.88399e-72	0.181	Down
1554	0	Tlk1	2.79749e-52	-0.549527	0.273	0.495	7.6559e-48	0.222	Down
2331	0	Vdac2	1.30099e-69	-0.548064	0.031	0.201	3.56042e-65	0.17	Down
3774	0	Ebf1	2.38032e-92	-0.545825	0.97	0.999	6.51423e-88	0.029	Down
2488	0	Vipr2	2.00224e-60	-0.545703	0.038	0.197	5.47954e-56	0.159	Down
3248	0	Rere	1.93183e-112	-0.54532	0.861	0.97	5.28683e-108	0.109	Down
2421	0	Anapc15	2.0927e-60	-0.545261	0.044	0.208	5.7271e-56	0.164	Down
2821	0	Cmya5	4.45038e-41	-0.544082	0.069	0.206	1.21794e-36	0.137	Down
1200	0	Fndc3a	2.77198e-61	-0.542637	0.517	0.766	7.58609e-57	0.249	Down
1503	0	Mat2a	7.60328e-60	-0.53773	0.178	0.403	2.08079e-55	0.225	Down
1302	0	4930402H24Rik	2.33738e-69	-0.537342	0.561	0.802	6.39672e-65	0.241	Down
2910	0	Gm34907	7.06255e-51	-0.536509	0.031	0.162	1.93281e-46	0.131	Down
2530	0	Slc7a2	1.44484e-50	-0.536324	0.063	0.219	3.9541e-46	0.156	Down
2987	0	Gm16263	3.92106e-27	-0.534767	0.132	0.259	1.07308e-22	0.127	Down
2560	0	Kif1a	2.04591e-72	-0.534323	0.009	0.163	5.59904e-68	0.154	Down
2597	0	Traf5	3.02497e-64	-0.533071	0.023	0.174	8.27843e-60	0.151	Down
2384	0	Cat	9.30068e-53	-0.531545	0.077	0.244	2.54532e-48	0.167	Down
2143	0	Serinc3	1.27919e-80	-0.531112	0.02	0.201	3.50076e-76	0.181	Down
1818	0	Sept9	1.64196e-54	-0.53111	0.148	0.351	4.49354e-50	0.203	Down
1271	0	Gm44511	1.72097e-61	-0.527582	0.422	0.665	4.70977e-57	0.243	Down
1481	0	Pdzrn3	2.81406e-47	-0.526986	0.434	0.661	7.70124e-43	0.227	Down
1728	0	Dclk1	2.52735e-49	-0.526021	0.552	0.762	6.91659e-45	0.21	Down
2422	0	Pltp	2.11217e-54	-0.525395	0.071	0.235	5.78036e-50	0.164	Down
2671	0	Adamtsl3	6.67778e-37	-0.521584	0.112	0.259	1.82751e-32	0.147	Down
2067	0	Eif5	1.21024e-49	-0.521369	0.135	0.32	3.31205e-45	0.185	Down
2772	0	Lhfpl2	4.92475e-48	-0.519745	0.052	0.192	1.34776e-43	0.14	Down
933	0	Rnf150	8.64856e-66	-0.519452	0.267	0.54	2.36685e-61	0.273	Down
2561	0	H3f3a	2.44308e-58	-0.515482	0.038	0.192	6.68599e-54	0.154	Down
2931	0	Enpp2	1.66186e-22	-0.51527	0.262	0.392	4.54801e-18	0.13	Down
2569	0	Pank3	4.39324e-57	-0.514595	0.041	0.194	1.2023e-52	0.153	Down
1637	0	Rai14	5.80849e-50	-0.513881	0.214	0.429	1.58961e-45	0.215	Down
1727	0	Csnk1a1	3.07925e-60	-0.513547	0.608	0.818	8.42698e-56	0.21	Down
2340	0	Hnrnpk	2.31255e-48	-0.513189	0.112	0.282	6.32876e-44	0.17	Down
2626	0	Hmcn1	1.27221e-35	-0.51238	0.126	0.275	3.48165e-31	0.149	Down
3089	0	Lypd1	1.65146e-49	-0.509992	0.018	0.138	4.51955e-45	0.12	Down
1415	0	Bmp1	9.89366e-55	-0.508071	0.226	0.458	2.7076e-50	0.232	Down
2280	0	Kif16b	4.58378e-41	-0.507729	0.186	0.36	1.25444e-36	0.174	Down
1059	0	Sept11	1.91568e-57	-0.506954	0.448	0.711	5.24263e-53	0.263	Down
2323	0	Prtg	2.31934e-45	-0.505951	0.112	0.283	6.34733e-41	0.171	Down
2551	0	Sumf1	6.38963e-69	-0.505535	0.017	0.172	1.74865e-64	0.155	Down
1614	0	Adamts2	2.4585e-55	-0.505476	0.588	0.804	6.72817e-51	0.216	Down
2752	0	Gclc	6.62702e-42	-0.502303	0.074	0.215	1.81362e-37	0.141	Down
3628	0	Gm37240	3.52781e-14	0.501056	0.309	0.245	9.65456e-10	0.064	Up
3749	0	Arhgap6	6.37201e-58	0.501972	0.904	0.868	1.74383e-53	0.036	Up
3775	0	Zhx3	6.56522e-18	0.501995	0.562	0.533	1.7967e-13	0.029	Up
3369	0	Armh4	7.30968e-36	0.505398	0.148	0.05	2.00044e-31	0.098	Up
3553	0	Arhgap28	3.90314e-16	0.505495	0.329	0.251	1.06817e-11	0.078	Up
3649	0	Myh11	4.33978e-18	0.509007	0.112	0.051	1.18767e-13	0.061	Up
3752	0	Dock9	1.68229e-13	0.510667	0.531	0.496	4.60392e-09	0.035	Up
3821	0	Osbpl9	1.86732e-21	0.511431	0.623	0.632	5.11029e-17	0.009	Up
3742	0	Dock4	6.65625e-19	0.511774	0.576	0.536	1.82161e-14	0.04	Up
3502	0	Agtr1a	7.98634e-21	0.511778	0.193	0.108	2.18562e-16	0.085	Up
3465	0	Fam102b	3.18637e-20	0.512379	0.403	0.314	8.72015e-16	0.089	Up
3558	0	Pard3bos1	1.12663e-16	0.512763	0.304	0.226	3.08325e-12	0.078	Up
3503	0	Adgrl2	8.37282e-40	0.513469	0.11	0.025	2.29139e-35	0.085	Up
3489	0	Pced1b	2.43341e-19	0.513553	0.329	0.242	6.65952e-15	0.087	Up
3523	0	Hoxc5	1.64327e-24	0.514787	0.158	0.076	4.49713e-20	0.082	Up
3621	0	Gm14211	2.34456e-18	0.515215	0.126	0.061	6.41637e-14	0.065	Up
3637	0	Rab30	4.2249e-13	0.516208	0.299	0.236	1.15623e-08	0.063	Up
3616	0	5330438D12Rik	2.47476e-15	0.516298	0.354	0.288	6.77268e-11	0.066	Up
3588	0	Rab8b	9.40193e-16	0.516396	0.245	0.174	2.57303e-11	0.071	Up
3853	0	Plpp3	1.88729e-16	0.517605	0.661	0.661	5.16495e-12	0	Up
3636	0	Tfdp2	7.42364e-14	0.517907	0.319	0.256	2.03163e-09	0.063	Up
3548	0	Sh3kbp1	1.06573e-18	0.518522	0.28	0.201	2.91658e-14	0.079	Up
3413	0	Pcsk5	1.51561e-24	0.519381	0.532	0.438	4.14778e-20	0.094	Up
3770	0	Ifi205	3.95001e-10	0.522026	0.42	0.389	1.081e-05	0.031	Up
3733	0	Reps2	2.44016e-20	0.523186	0.535	0.492	6.67798e-16	0.043	Up
3416	0	Ap1s2	1.80519e-50	0.530707	0.114	0.02	4.94027e-46	0.094	Up
3201	0	Abcd2	1.31403e-72	0.531246	0.122	0.01	3.59612e-68	0.112	Up
3712	0	Esr1	1.73296e-09	0.532523	0.312	0.262	4.7426e-05	0.05	Up
3847	0	Lama2	2.7514e-73	0.533411	0.975	0.974	7.52976e-69	0.001	Up
3622	0	Klhl2	3.37646e-16	0.533421	0.356	0.291	9.24036e-12	0.065	Up
3771	0	Col3a1	4.84216e-51	0.535145	0.891	0.861	1.32515e-46	0.03	Up
3582	0	Asph	4.07791e-22	0.535311	0.413	0.34	1.116e-17	0.073	Up
3379	0	Adm	1.31348e-43	0.535887	0.129	0.032	3.5946e-39	0.097	Up
3629	0	Kazn	6.12339e-14	0.536309	0.217	0.153	1.67579e-09	0.064	Up
3039	0	Atp2b4	1.1534e-33	0.537092	0.264	0.141	3.15651e-29	0.123	Up
3613	0	Gm20275	1.33061e-14	0.540353	0.3	0.233	3.64149e-10	0.067	Up
3456	0	Mme	9.50752e-24	0.541524	0.196	0.106	2.60192e-19	0.09	Up
3515	0	Galnt16	1.82468e-32	0.542545	0.122	0.039	4.99361e-28	0.083	Up
3829	0	Tspan5	1.68702e-24	0.550631	0.688	0.681	4.61688e-20	0.007	Up
3455	0	Slc1a3	8.37945e-33	0.552882	0.139	0.049	2.2932e-28	0.09	Up
3300	0	Gm4258	1.53818e-39	0.553073	0.159	0.055	4.20954e-35	0.104	Up
3833	0	Ank2	5.98309e-45	0.554517	0.811	0.816	1.63739e-40	0.005	Up
3555	0	mt-Co1	1.94194e-27	0.55764	0.122	0.044	5.31452e-23	0.078	Up
3620	0	mt-Atp6	3.8734e-23	0.557719	0.101	0.036	1.06003e-18	0.065	Up
3151	0	Fbln5	6.77749e-44	0.559097	0.175	0.059	1.85479e-39	0.116	Up
3619	0	Lpar1	6.85871e-29	0.561733	0.618	0.552	1.87702e-24	0.066	Up
3286	0	Pkia	4.55291e-29	0.56471	0.203	0.098	1.24599e-24	0.105	Up
3498	0	Galnt17	1.03386e-19	0.566984	0.473	0.387	2.82937e-15	0.086	Up
3261	0	Phka2	3.69627e-39	0.570509	0.177	0.069	1.01156e-34	0.108	Up
3663	0	Pla2r1	1.67486e-23	0.573091	0.541	0.482	4.58359e-19	0.059	Up
3444	0	Plce1	1.19535e-37	0.573443	0.713	0.621	3.27131e-33	0.092	Up
3511	0	Gm12296	5.89166e-27	0.573791	0.143	0.059	1.61237e-22	0.084	Up
3786	0	Plcl2	5.99866e-19	0.579049	0.525	0.503	1.64165e-14	0.022	Up
2877	0	Ablim1	1.10501e-43	0.581095	0.614	0.481	3.02409e-39	0.133	Up
2861	0	BC005537	5.0366e-45	0.581567	0.257	0.123	1.37837e-40	0.134	Up
2986	0	Ldb2	7.43829e-32	0.581607	0.505	0.378	2.03564e-27	0.127	Up
3267	0	Arhgef28	1.28561e-26	0.581909	0.255	0.148	3.51834e-22	0.107	Up
3439	0	Gm26632	4.57002e-24	0.584396	0.226	0.134	1.25068e-19	0.092	Up
3822	0	Flrt2	3.84762e-16	0.585331	0.628	0.619	1.05298e-11	0.009	Up
3254	0	Inmt	3.8281e-31	0.589197	0.203	0.095	1.04764e-26	0.108	Up
3225	0	Steap4	7.23474e-29	0.595079	0.268	0.158	1.97993e-24	0.11	Up
3587	0	Atp2b1	2.13695e-22	0.597518	0.405	0.334	5.84818e-18	0.071	Up
3034	0	Slco2b1	4.18346e-31	0.598204	0.419	0.295	1.14489e-26	0.124	Up
3820	0	Arhgap24	1.53437e-95	0.599201	0.968	0.977	4.1991e-91	0.009	Up
3477	0	Jazf1	1.26137e-21	0.599729	0.38	0.292	3.45198e-17	0.088	Up
3552	0	Mllt3	1.85783e-17	0.602061	0.387	0.309	5.08432e-13	0.078	Up
3446	0	Samhd1	1.37576e-24	0.616293	0.302	0.211	3.76505e-20	0.091	Up
3589	0	Kcnt2	2.98993e-25	0.620009	0.596	0.525	8.18254e-21	0.071	Up
3547	0	Deptor	8.91209e-27	0.622337	0.55	0.471	2.43897e-22	0.079	Up
3183	0	Adap2os	3.66483e-39	0.626922	0.193	0.08	1.00296e-34	0.113	Up
1843	0	Abi3bp	6.49037e-81	0.639403	0.755	0.554	1.77622e-76	0.201	Up
3136	0	Sema3c	1.20775e-42	0.646831	0.181	0.064	3.30526e-38	0.117	Up
2609	0	Adk	1.26563e-76	0.648716	0.704	0.553	3.46364e-72	0.151	Up
3170	0	Ntn1	4.00352e-32	0.649793	0.234	0.12	1.09564e-27	0.114	Up
2793	0	Wwp1	7.02454e-44	0.650177	0.304	0.165	1.92241e-39	0.139	Up
3094	0	Prr16	3.54191e-33	0.655519	0.247	0.127	9.69314e-29	0.12	Up
3780	0	Atrnl1	5.14838e-49	0.656427	0.766	0.74	1.40896e-44	0.026	Up
2742	0	Carmil1	4.02111e-49	0.657565	0.522	0.38	1.10046e-44	0.142	Up
3199	0	E330013P04Rik	1.82196e-57	0.660623	0.138	0.026	4.98615e-53	0.112	Up
3544	0	Sorbs1	8.21563e-25	0.664803	0.142	0.062	2.24837e-20	0.08	Up
3287	0	Nrep	1.78097e-26	0.666495	0.31	0.205	4.87399e-22	0.105	Up
2859	0	Hmcn2	1.83135e-31	0.671206	0.341	0.207	5.01187e-27	0.134	Up
3224	0	Hsd11b1	5.39824e-30	0.674232	0.256	0.146	1.47734e-25	0.11	Up
3371	0	Papss2	1.06191e-25	0.688241	0.367	0.269	2.90612e-21	0.098	Up
2397	0	Osbpl8	1.02721e-59	0.690307	0.321	0.155	2.81116e-55	0.166	Up
3152	0	Anxa1	1.3673e-32	0.690477	0.298	0.182	3.74189e-28	0.116	Up
2946	0	Stard8	6.30665e-82	0.690581	0.143	0.013	1.72594e-77	0.13	Up
3059	0	Ebf3	3.05344e-36	0.691083	0.287	0.164	8.35634e-32	0.123	Up
3118	0	Cadps2	1.65655e-39	0.692382	0.204	0.085	4.53348e-35	0.119	Up
2871	0	Atp1a2	6.46005e-64	0.69407	0.175	0.041	1.76792e-59	0.134	Up
3631	0	Ehbp1	1.07751e-88	0.694428	0.855	0.791	2.94882e-84	0.064	Up
2414	0	Cpeb4	6.73105e-64	0.69641	0.279	0.115	1.84209e-59	0.164	Up
3088	0	Gm44129	9.3019e-54	0.701342	0.164	0.044	2.54565e-49	0.12	Up
3381	0	Zdhhc14	4.40706e-27	0.702551	0.216	0.119	1.20608e-22	0.097	Up
3004	0	Gm29237	3.05836e-36	0.713214	0.312	0.186	8.36982e-32	0.126	Up
3301	0	Greb1l	1.26743e-27	0.718256	0.232	0.128	3.46858e-23	0.104	Up
3826	0	Agmo	2.29494e-71	0.719505	0.863	0.87	6.28056e-67	0.007	Up
3157	0	Fam129a	5.90067e-46	0.721129	0.553	0.438	1.61484e-41	0.115	Up
2845	0	Abca6	1.31151e-39	0.730779	0.416	0.28	3.58921e-35	0.136	Up
3233	0	Atp10d	2.33404e-32	0.735526	0.382	0.272	6.38757e-28	0.11	Up
3759	0	Peak1	1.2305e-95	0.73978	0.851	0.818	3.36752e-91	0.033	Up
3148	0	Fyb2	1.38149e-61	0.74003	0.141	0.025	3.78073e-57	0.116	Up
2741	0	Nckap5	2.17621e-67	0.741965	0.712	0.57	5.95563e-63	0.142	Up
2849	0	Myof	1.32299e-39	0.744057	0.388	0.253	3.62062e-35	0.135	Up
3815	0	Egfr	2.58206e-114	0.748505	0.963	0.953	7.06633e-110	0.01	Up
3015	0	Gm34408	1.40068e-38	0.75752	0.29	0.164	3.83325e-34	0.126	Up
3337	0	Thrb	2.1782e-44	0.759753	0.598	0.497	5.96107e-40	0.101	Up
2846	0	Gnai1	1.87636e-104	0.760586	0.136	0.001	5.13503e-100	0.135	Up
3463	0	Tenm3	1.17591e-18	0.765895	0.291	0.201	3.21811e-14	0.09	Up
2950	0	Amph	2.40023e-51	0.766102	0.189	0.06	6.5687e-47	0.129	Up
2516	0	Clec3b	3.41404e-48	0.772703	0.363	0.206	9.3432e-44	0.157	Up
3177	0	Pi15	4.50544e-54	0.779842	0.148	0.034	1.233e-49	0.114	Up
2481	0	Gm37340	3.77284e-51	0.781183	0.354	0.194	1.03251e-46	0.16	Up
3513	0	Nhsl1	2.06693e-24	0.784526	0.406	0.323	5.65657e-20	0.083	Up
3501	0	Ankrd44	3.31309e-33	0.785062	0.464	0.379	9.06694e-29	0.085	Up
3332	0	Col4a3	3.8108e-57	0.785512	0.118	0.017	1.0429e-52	0.101	Up
3106	0	Ppp2r3a	8.00374e-72	0.790727	0.68	0.561	2.19038e-67	0.119	Up
3063	0	Col1a1	9.14124e-39	0.796699	0.414	0.292	2.50168e-34	0.122	Up
2621	0	Egfros	9.67804e-48	0.812017	0.418	0.268	2.64859e-43	0.15	Up
2771	0	Arhgap18	1.06541e-49	0.812914	0.403	0.263	2.9157e-45	0.14	Up
3485	0	Zbtb16	3.21576e-101	0.813127	0.887	0.799	8.80057e-97	0.088	Up
2297	0	Ptprd	4.90179e-53	0.820252	0.455	0.283	1.34147e-48	0.172	Up
2894	0	Snx24	4.04361e-46	0.82346	0.417	0.285	1.10661e-41	0.132	Up
3150	0	Plcxd2	2.13036e-54	0.824156	0.154	0.038	5.83016e-50	0.116	Up
2339	0	Tnik	5.2255e-61	0.824686	0.302	0.132	1.43006e-56	0.17	Up
2169	0	Cphx3	7.7667e-59	0.824823	0.434	0.254	2.12551e-54	0.18	Up
3299	0	Pappa	6.50731e-40	0.832583	0.158	0.054	1.78086e-35	0.104	Up
2639	0	Anxa3	1.66287e-67	0.83596	0.204	0.055	4.55077e-63	0.149	Up
3571	0	Ism1	1.39701e-20	0.836156	0.153	0.078	3.82319e-16	0.075	Up
2827	0	Qk	5.7293e-106	0.839566	0.745	0.609	1.56794e-101	0.136	Up
2848	0	Ralgps2	2.38806e-58	0.842023	0.188	0.053	6.5354e-54	0.135	Up
2753	0	Zfp385b	1.33677e-41	0.849571	0.276	0.135	3.65835e-37	0.141	Up
2695	0	Cp	3.17924e-55	0.85187	0.569	0.423	8.70062e-51	0.146	Up
3076	0	Vgll3	9.39363e-40	0.853006	0.476	0.355	2.57075e-35	0.121	Up
3462	0	Scn7a	1.84768e-84	0.854867	0.773	0.683	5.05654e-80	0.09	Up
3275	0	Dmd	3.69064e-27	0.857429	0.307	0.2	1.01002e-22	0.107	Up
2330	0	Mef2c	1.65425e-103	0.866035	0.193	0.023	4.5272e-99	0.17	Up
3380	0	Apod	2.52587e-35	0.867701	0.151	0.054	6.91254e-31	0.097	Up
2860	0	Frmd6	5.19241e-76	0.884644	0.676	0.542	1.42101e-71	0.134	Up
2531	0	Sema5a	1.18023e-46	0.888964	0.366	0.21	3.22994e-42	0.156	Up
3274	0	mt-Co3	2.03338e-46	0.894528	0.147	0.04	5.56475e-42	0.107	Up
2011	0	Acer3	3.79683e-120	0.895178	0.211	0.022	1.03908e-115	0.189	Up
2188	0	Ptprk	5.6523e-67	0.896014	0.298	0.119	1.54687e-62	0.179	Up
2306	0	Gm15261	4.1125e-60	0.896045	0.481	0.309	1.12547e-55	0.172	Up
2579	0	Stim1	1.80008e-81	0.91114	0.644	0.492	4.92627e-77	0.152	Up
2505	0	Col4a5	4.41681e-51	0.913417	0.295	0.137	1.20875e-46	0.158	Up
2952	0	Adap2	1.16777e-39	0.9151	0.394	0.265	3.19583e-35	0.129	Up
3042	0	Mecom	2.87761e-82	0.917124	0.132	0.009	7.87516e-78	0.123	Up
3062	0	Dennd4a	3.63055e-47	0.920247	0.495	0.373	9.93571e-43	0.122	Up
3353	0	Chrdl1	1.87045e-66	0.934155	0.105	0.006	5.11885e-62	0.099	Up
2338	0	Vit	4.44416e-94	0.959229	0.205	0.035	1.21623e-89	0.17	Up
2720	0	Ccbe1	4.20252e-53	0.959675	0.559	0.416	1.1501e-48	0.143	Up
2545	0	Col4a4	9.17819e-85	0.962251	0.188	0.033	2.5118e-80	0.155	Up
2383	0	Dchs2	6.54427e-83	0.964395	0.214	0.047	1.79097e-78	0.167	Up
2979	0	Opcml	2.87637e-32	0.974703	0.293	0.165	7.87177e-28	0.128	Up
1586	0	Ogn	2.03619e-91	0.97492	0.351	0.132	5.57243e-87	0.219	Up
2509	0	Syn3	4.07448e-67	0.974991	0.23	0.073	1.11506e-62	0.157	Up
1988	0	Eda	8.19286e-76	0.978702	0.633	0.443	2.24214e-71	0.19	Up
1460	0	Elmo1	7.91498e-94	0.985649	0.441	0.212	2.16609e-89	0.229	Up
1700	0	Cyp27a1	1.36926e-85	0.987829	0.349	0.137	3.74726e-81	0.212	Up
2951	0	Prickle1	1.37292e-45	0.988664	0.489	0.36	3.75726e-41	0.129	Up
2263	0	Xkr4	2.5319e-60	1.00921	0.316	0.141	6.92906e-56	0.175	Up
2968	0	Col6a6	1.05731e-36	1.01079	0.322	0.194	2.89354e-32	0.128	Up
3545	0	Gm29683	1.04926e-21	1.01285	0.178	0.098	2.87152e-17	0.08	Up
3075	0	Zfhx4	7.62631e-48	1.02148	0.488	0.367	2.08709e-43	0.121	Up
3378	0	Kcnq5	1.42417e-55	1.02501	0.112	0.015	3.89753e-51	0.097	Up
2670	0	Nalcn	2.40539e-67	1.03053	0.196	0.049	6.58283e-63	0.147	Up
2378	0	Vegfc	4.92828e-56	1.03532	0.321	0.154	1.34872e-51	0.167	Up
2984	0	Gsn	6.19209e-111	1.03569	0.832	0.705	1.69459e-106	0.127	Up
2349	0	Gm13052	2.33787e-106	1.04058	0.188	0.019	6.39805e-102	0.169	Up
556	0	Gm42418	6.58849e-130	1.04488	0.543	0.233	1.80307e-125	0.31	Up
2625	0	Egflam	7.55786e-52	1.04544	0.281	0.132	2.06836e-47	0.149	Up
2930	0	Kcnab1	4.73149e-45	1.04679	0.245	0.115	1.29487e-40	0.13	Up
1817	0	Ntrk2	1.17228e-90	1.05516	0.298	0.095	3.20818e-86	0.203	Up
2186	0	Gm46323	2.28835e-88	1.08174	0.238	0.059	6.26254e-84	0.179	Up
1270	0	Klf12	9.31726e-101	1.08512	0.476	0.232	2.54985e-96	0.244	Up
2985	0	Rad51b	1.69644e-40	1.09334	0.452	0.325	4.64265e-36	0.127	Up
1647	0	Gria3	4.00859e-112	1.10838	0.664	0.45	1.09703e-107	0.214	Up
1421	0	Aff3	5.80807e-91	1.11412	0.42	0.188	1.5895e-86	0.232	Up
1793	0	Gpc3	6.14357e-102	1.12991	0.262	0.058	1.68131e-97	0.204	Up
3134	0	Nkain2	3.15949e-86	1.13137	0.12	0.003	8.64657e-82	0.117	Up
1445	0	Arhgap15	9.87123e-106	1.14035	0.355	0.125	2.70146e-101	0.23	Up
2721	0	mt-Rnr2	1.25312e-59	1.17677	0.202	0.059	3.42942e-55	0.143	Up
3107	0	Kcnd3	4.68051e-63	1.18558	0.146	0.027	1.28092e-58	0.119	Up
2596	0	Col4a6	9.31747e-84	1.19492	0.179	0.028	2.54991e-79	0.151	Up
1399	0	Prkd1	1.02498e-117	1.19817	0.632	0.399	2.80505e-113	0.233	Up
2168	0	Ctnna3	3.74195e-100	1.21089	0.221	0.041	1.02406e-95	0.18	Up
1648	0	Cdh13	1.90171e-90	1.22194	0.319	0.105	5.20441e-86	0.214	Up
3451	0	Aldh1a1	6.06555e-301	1.28014	0.96	0.869	1.65996e-296	0.091	Up
1256	0	Timp3	1.47922e-102	1.29016	0.424	0.18	4.04819e-98	0.244	Up
1123	0	C730002L08Rik	4.10697e-123	1.29281	0.534	0.277	1.12395e-118	0.257	Up
913	0	Gpnmb	1.35182e-214	1.29756	0.28	0.006	3.69953e-210	0.274	Up
361	0	Acss3	2.92216e-204	1.31524	0.747	0.405	7.99707e-200	0.342	Up
2249	0	Epha3	7.32324e-120	1.34881	0.189	0.013	2.00415e-115	0.176	Up
463	0	Dock10	8.49279e-166	1.37461	0.534	0.209	2.32422e-161	0.325	Up
256	0	Prex2	1.14666e-184	1.37939	0.556	0.188	3.13806e-180	0.368	Up
545	0	Tmtc1	1.12365e-156	1.38099	0.595	0.283	3.0751e-152	0.312	Up
1080	0	Tox	2.27706e-147	1.39273	0.322	0.062	6.23163e-143	0.26	Up
1289	0	Hpgd	1.14035e-115	1.39677	0.353	0.111	3.12078e-111	0.242	Up
2746	0	Gria4	4.51964e-69	1.40742	0.181	0.039	1.23689e-64	0.142	Up
797	0	Chrm3	9.58294e-127	1.40936	0.43	0.145	2.62256e-122	0.285	Up
3242	0	Rtl4	1.32288e-75	1.42032	0.114	0.005	3.62031e-71	0.109	Up
1182	0	Dpyd	9.17736e-117	1.45138	0.579	0.328	2.51157e-112	0.251	Up
2269	0	Lrrtm3	1.34643e-124	1.46816	0.185	0.01	3.68477e-120	0.175	Up
419	0	Adamtsl1	1.11537e-162	1.47643	0.584	0.25	3.05243e-158	0.334	Up
3043	0	Lsamp	6.55315e-80	1.57433	0.133	0.01	1.7934e-75	0.123	Up
2806	0	Nlgn1	6.31226e-66	1.5828	0.18	0.042	1.72748e-61	0.138	Up
1002	0	Tbx15	8.59988e-195	1.58969	0.286	0.018	2.35353e-190	0.268	Up
262	0	Arhgef3	1.82742e-212	1.59326	0.504	0.137	5.0011e-208	0.367	Up
258	0	Smoc2	5.81832e-216	1.59957	0.494	0.126	1.5923e-211	0.368	Up
282	0	Itgbl1	1.02553e-198	1.64135	0.696	0.333	2.80656e-194	0.363	Up
991	0	Thsd7a	3.10337e-264	1.65241	0.879	0.611	8.49298e-260	0.268	Up
1882	0	Sult1e1	4.72977e-125	1.72638	0.222	0.024	1.2944e-120	0.198	Up
788	0	Fmo2	2.07031e-145	1.7792	0.447	0.161	5.66582e-141	0.286	Up
699	0	Lvrn	1.14919e-194	1.79632	0.334	0.039	3.14498e-190	0.295	Up
1842	0	Plcxd3	1.73316e-92	1.80796	0.283	0.082	4.74314e-88	0.201	Up
1400	0	Pde11a	1.59605e-105	1.82449	0.37	0.137	4.36792e-101	0.233	Up
237	0	Sgip1	5.20405e-233	1.84746	0.609	0.232	1.42419e-228	0.377	Up
1326	0	L3mbtl4	1.94627e-181	1.8926	0.247	0.008	5.32635e-177	0.239	Up
1420	0	C7	4.81187e-117	2.17415	0.598	0.366	1.31686e-112	0.232	Up
53	0	Pid1	0	2.18261	0.822	0.293	0	0.529	Up
2854	0	Il1rapl1	8.65106e-91	2.39938	0.145	0.01	2.36753e-86	0.135	Up

## Sheet: Endothelial
AL / IF	cellType	gene	p_val	avg_log2FC	pct.1	pct.2	p_val_adj	diff_pct	regulation
66	7	Mpp7	1.58938e-50	-1.78383	0.044	0.512	4.34967e-46	0.468	Down
112	7	Chd9	2.3867e-33	-1.24155	0.191	0.602	6.53168e-29	0.411	Down
540	7	Mctp1	3.14412e-21	-1.20432	0.42	0.733	8.60452e-17	0.313	Down
806	7	9530026P05Rik	1.37426e-24	-1.1917	0.527	0.811	3.76093e-20	0.284	Down
267	7	Syne2	3.10231e-26	-1.08775	0.249	0.616	8.4901e-22	0.367	Down
772	7	Bbx	1.83593e-19	-1.06596	0.168	0.456	5.02438e-15	0.288	Down
596	7	Adk	6.60194e-21	-1.04746	0.156	0.462	1.80675e-16	0.306	Down
141	7	Mycbp2	1.56207e-26	-0.969524	0.368	0.765	4.27493e-22	0.397	Down
491	7	Itm2b	5.02149e-22	-0.96887	0.138	0.459	1.37423e-17	0.321	Down
1295	7	Phf8	3.22113e-26	-0.963465	0.005	0.247	8.81527e-22	0.242	Down
1441	7	Mamld1	9.41586e-16	-0.931807	0.093	0.323	2.57684e-11	0.23	Down
1477	7	Col15a1	1.34782e-16	-0.923886	0.077	0.305	3.68858e-12	0.228	Down
447	7	Hnrnpa2b1	6.41415e-20	-0.882649	0.303	0.631	1.75536e-15	0.328	Down
1022	7	Laptm4a	3.24452e-22	-0.853415	0.054	0.32	8.87927e-18	0.266	Down
1903	7	Aox1	1.69443e-18	-0.847711	0.021	0.218	4.63715e-14	0.197	Down
1761	7	Pdxdc1	7.28157e-15	-0.841459	0.077	0.285	1.99275e-10	0.208	Down
2061	7	Ints6l	1.48954e-18	-0.821675	0.012	0.198	4.07641e-14	0.186	Down
1504	7	Fmr1	1.21142e-17	-0.78761	0.051	0.276	3.3153e-13	0.225	Down
1220	7	Runx1t1	2.90121e-13	-0.782944	0.182	0.43	7.93975e-09	0.248	Down
2177	7	Acaca	2.72504e-18	-0.771002	0.009	0.189	7.45763e-14	0.18	Down
986	7	Arid5b	8.46038e-14	-0.764931	0.42	0.689	2.31535e-09	0.269	Down
997	7	Myo6	2.14889e-13	-0.751397	0.273	0.541	5.88086e-09	0.268	Down
850	7	B2m	5.32751e-14	-0.747572	0.221	0.5	1.45798e-09	0.279	Down
1906	7	Ern1	7.21091e-13	-0.746972	0.091	0.288	1.97341e-08	0.197	Down
1687	7	Slf2	2.71696e-14	-0.742388	0.084	0.297	7.4355e-10	0.213	Down
2248	7	Rprd1a	3.49195e-11	-0.726338	0.091	0.267	9.55641e-07	0.176	Down
2503	7	Lnpk	1.44864e-12	-0.71395	0.037	0.195	3.96448e-08	0.158	Down
1370	7	Dysf	3.42463e-11	-0.680602	0.354	0.59	9.37218e-07	0.236	Down
2409	7	Pgap2	1.26841e-13	-0.67971	0.03	0.195	3.47126e-09	0.165	Down
2487	7	Dpy19l4	4.96774e-12	-0.670347	0.044	0.203	1.35952e-07	0.159	Down
1453	7	Fbn1	2.84711e-12	-0.656844	0.473	0.703	7.79169e-08	0.23	Down
2116	7	St3gal4	2.5353e-14	-0.655896	0.716	0.898	6.93835e-10	0.182	Down
1815	7	Casp4	2.85148e-09	-0.648239	0.198	0.401	7.80364e-05	0.203	Down
2522	7	Vkorc1l1	8.48027e-11	-0.645707	0.061	0.218	2.32079e-06	0.157	Down
1868	7	Canx	7.89451e-15	-0.644401	0.051	0.25	2.16049e-10	0.199	Down
2768	7	Comt	1.71951e-14	-0.640873	0.007	0.148	4.70579e-10	0.141	Down
2184	7	Uggt1	3.02671e-13	-0.637803	0.051	0.23	8.28319e-09	0.179	Down
2888	7	Vegfd	1.83361e-13	-0.632305	0.007	0.14	5.01803e-09	0.133	Down
1276	7	Calcrl	1.52807e-14	-0.629553	0.569	0.811	4.18188e-10	0.242	Down
1699	7	Cnot6	2.69991e-13	-0.628147	0.093	0.305	7.38885e-09	0.212	Down
2433	7	H3f3b	4.46085e-09	-0.623788	0.11	0.273	0.00012208	0.163	Down
1521	7	Dock11	1.363e-09	-0.622523	0.273	0.497	3.73013e-05	0.224	Down
2504	7	Ergic2	1.99505e-11	-0.618325	0.051	0.209	5.45985e-07	0.158	Down
2398	7	Srsf10	3.66048e-08	-0.617751	0.154	0.32	0.00100176	0.166	Down
2963	7	Tmbim4	1.22589e-11	-0.61544	0.019	0.148	3.3549e-07	0.129	Down
1223	7	Nuak1	6.41154e-10	-0.614955	0.422	0.669	1.75465e-05	0.247	Down
3000	7	Nme7	3.99031e-10	-0.604548	0.03	0.157	1.09203e-05	0.127	Down
1918	7	Rassf9	1.08355e-08	-0.604433	0.231	0.427	0.000296535	0.196	Down
2890	7	Ddah1	1.44403e-10	-0.60409	0.03	0.163	3.95189e-06	0.133	Down
2875	7	Abhd2	1.16846e-12	-0.599766	0.014	0.148	3.19772e-08	0.134	Down
2978	7	Rnf11	6.50062e-11	-0.598561	0.023	0.151	1.77902e-06	0.128	Down
2667	7	Chka	1.381e-11	-0.595922	0.035	0.183	3.77938e-07	0.148	Down
2680	7	Pcca	1.86094e-13	-0.595474	0.016	0.163	5.09283e-09	0.147	Down
2980	7	Yipf4	7.45436e-12	-0.593036	0.014	0.142	2.04004e-07	0.128	Down
2744	7	Apex2	2.06497e-10	-0.586674	0.044	0.186	5.65121e-06	0.142	Down
2036	7	Cald1	5.76075e-10	-0.584573	0.126	0.314	1.57654e-05	0.188	Down
2904	7	Slc30a5	9.36185e-11	-0.584341	0.028	0.16	2.56206e-06	0.132	Down
1328	7	Mast2	1.15783e-09	-0.579446	0.345	0.584	3.16863e-05	0.239	Down
3011	7	Wipf3	2.91737e-07	-0.574534	0.075	0.201	0.00798398	0.126	Down
2037	7	Chd4	1.20705e-09	-0.57192	0.138	0.326	3.30333e-05	0.188	Down
1424	7	AW554918	2.2595e-09	-0.56151	0.399	0.631	6.18358e-05	0.232	Down
2054	7	St6galnac3	9.11509e-11	-0.55506	0.718	0.904	2.49453e-06	0.186	Down
2769	7	Tasp1	8.47156e-09	-0.553969	0.068	0.209	0.000231841	0.141	Down
2713	7	Btg1	5.98705e-13	-0.553201	0.019	0.163	1.63848e-08	0.144	Down
3156	7	Hspa9	1.16788e-09	-0.55255	0.026	0.142	3.19614e-05	0.116	Down
1055	7	A4galt	3.32755e-11	-0.549545	0.254	0.517	9.10651e-07	0.263	Down
1408	7	P3h2	3.34164e-10	-0.544375	0.473	0.706	9.14508e-06	0.233	Down
3306	7	Hsp90ab1	8.48039e-09	-0.538722	0.021	0.125	0.000232083	0.104	Down
3741	7	Prex2	2.68731e-18	-0.53201	0.953	0.994	7.35436e-14	0.041	Down
2924	7	Rps14	6.07101e-09	-0.531081	0.049	0.18	0.000166145	0.131	Down
1303	7	Tmem135	2.0052e-09	-0.530432	0.401	0.642	5.48762e-05	0.241	Down
3186	7	Uxs1	3.8864e-11	-0.527809	0.009	0.122	1.06359e-06	0.113	Down
1877	7	Tnfrsf11a	1.89113e-09	-0.526055	0.159	0.358	5.17545e-05	0.199	Down
2334	7	Pik3r5	5.1257e-12	-0.525257	0.051	0.221	1.40275e-07	0.17	Down
1670	7	Gm37376	1.28153e-09	-0.521127	0.196	0.41	3.50718e-05	0.214	Down
3130	7	Xpo5	7.23862e-11	-0.519692	0.014	0.131	1.98099e-06	0.117	Down
3165	7	Kirrel	3.69921e-10	-0.519004	0.016	0.131	1.01236e-05	0.115	Down
3058	7	Efemp1	2.62787e-13	-0.518075	0.002	0.125	7.19169e-09	0.123	Down
2891	7	Acot9	1.30592e-09	-0.517824	0.044	0.177	3.57392e-05	0.133	Down
2889	7	Lztfl1	1.40725e-10	-0.51458	0.03	0.163	3.85121e-06	0.133	Down
1073	7	Eps8	6.17443e-10	-0.5093	0.408	0.669	1.68976e-05	0.261	Down
1797	7	Srsf5	2.13241e-08	-0.506534	0.34	0.544	0.000583578	0.204	Down
1371	7	Atp8b1	2.92948e-09	-0.505251	0.494	0.73	8.0171e-05	0.236	Down
3241	7	Itsn1	1.23751e-07	0.506556	0.138	0.029	0.00338669	0.109	Up
3600	7	Fmo2	1.31315e-09	0.549791	0.846	0.776	3.5937e-05	0.07	Up
3334	7	Cipc	6.372e-09	0.563441	0.107	0.006	0.000174383	0.101	Up
3351	7	Arhgap10	5.465e-08	0.566661	0.114	0.015	0.00149561	0.099	Up
3187	7	Grina	1.24034e-08	0.573052	0.133	0.02	0.000339443	0.113	Up
3345	7	Dusp1	1.08339e-07	0.573116	0.117	0.017	0.00296491	0.1	Up
2456	7	Cpeb4	2.12991e-10	0.605868	0.217	0.055	5.82892e-06	0.162	Up
3030	7	Fgfr1	5.20264e-11	0.627924	0.131	0.006	1.42381e-06	0.125	Up
3092	7	Pnpla7	8.95135e-10	0.65741	0.135	0.015	2.44972e-05	0.12	Up
2784	7	Atp6v1b2	6.37029e-12	0.698369	0.149	0.009	1.74336e-07	0.14	Up
2610	7	Limch1	4.60601e-10	0.700237	0.709	0.558	1.26053e-05	0.151	Up
3147	7	Psap	4.99549e-09	0.705847	0.133	0.017	0.000136712	0.116	Up
1787	7	Gm14211	6.13424e-10	0.710603	0.564	0.358	1.67876e-05	0.206	Up
2804	7	Samd8	1.25388e-10	0.732031	0.161	0.023	3.43148e-06	0.138	Up
1559	7	Neat1	4.43936e-17	0.737628	0.734	0.512	1.21492e-12	0.222	Up
2381	7	Frmd4b	5.6552e-10	0.748382	0.254	0.087	1.54766e-05	0.167	Up
2796	7	Cldn5	8.32417e-10	0.76969	0.177	0.038	2.27808e-05	0.139	Up
3237	7	Timp3	8.32231e-08	0.772529	0.548	0.439	0.00227757	0.109	Up
2389	7	mt-Co1	6.89029e-08	0.781862	0.469	0.302	0.00188567	0.167	Up
3105	7	Slc22a23	1.40944e-07	0.788059	0.168	0.049	0.00385723	0.119	Up
3714	7	Pde7b	8.05339e-10	0.837058	0.776	0.727	2.20397e-05	0.049	Up
3160	7	Dapk1	1.75352e-08	0.855187	0.138	0.023	0.000479886	0.115	Up
3720	7	Kirrel3	1.13349e-08	0.859043	0.848	0.799	0.000310203	0.049	Up
2373	7	Mtss1	8.40333e-11	0.882559	0.238	0.07	2.29974e-06	0.168	Up
2335	7	Ly6c1	1.83187e-09	0.88596	0.336	0.166	5.01328e-05	0.17	Up
2220	7	Gpihbp1	2.00632e-11	0.888716	0.254	0.076	5.4907e-07	0.178	Up
2495	7	Tmem252	5.60979e-09	0.895502	0.266	0.108	0.000153523	0.158	Up
2146	7	Fnip2	9.16159e-11	0.900123	0.338	0.157	2.50725e-06	0.181	Up
2353	7	Shroom2	1.56562e-09	0.905674	0.338	0.169	4.28462e-05	0.169	Up
2594	7	Adamtsl1	2.77367e-12	0.914907	0.166	0.015	7.5907e-08	0.151	Up
2327	7	Ccdc85a	1.2541e-09	0.917394	0.578	0.407	3.43211e-05	0.171	Up
2347	7	Lnx1	9.7464e-11	0.939236	0.559	0.39	2.6673e-06	0.169	Up
3322	7	Ablim3	2.90113e-09	1.01032	0.625	0.523	7.93954e-05	0.102	Up
2023	7	Aqp1	5.43389e-22	1.10717	0.758	0.57	1.48709e-17	0.188	Up
653	7	Gm42418	2.17779e-19	1.1344	0.559	0.259	5.95995e-15	0.3	Up
3389	7	Reln	6.1884e-09	1.14064	0.1	0.003	0.000169358	0.097	Up
2737	7	D5Ertd615e	4.81358e-08	1.14442	0.242	0.099	0.00131733	0.143	Up

## Sheet: PVMs
AL / IF	cellType	gene	p_val	avg_log2FC	pct.1	pct.2	p_val_adj	diff_pct	regulation
51	5	Airn	8.9483e-88	-2.1655	0.107	0.638	2.44888e-83	0.531	Down
118	5	St18	4.12749e-49	-1.59899	0.239	0.648	1.12957e-44	0.409	Down
281	5	Cnrip1	2.08329e-45	-1.49444	0.167	0.53	5.70135e-41	0.363	Down
822	5	Atp6v0d2	9.44729e-34	-1.4783	0.09	0.372	2.58544e-29	0.282	Down
405	5	Aopep	7.07148e-64	-1.45417	0.545	0.881	1.93525e-59	0.336	Down
566	5	Gm14461	2.93662e-51	-1.33149	0.02	0.329	8.03664e-47	0.309	Down
266	5	Cat	1.66358e-47	-1.32798	0.134	0.501	4.55272e-43	0.367	Down
259	5	Cacna1a	2.14593e-43	-1.29589	0.16	0.528	5.87278e-39	0.368	Down
821	5	Prrg1	2.34099e-39	-1.20802	0.053	0.335	6.40658e-35	0.282	Down
567	5	Clec4d	1.40988e-49	-1.20629	0.026	0.335	3.85841e-45	0.309	Down
227	5	Cd84	1.5566e-55	-1.17598	0.477	0.857	4.25996e-51	0.38	Down
394	5	Adk	2.10933e-40	-1.17248	0.135	0.472	5.7726e-36	0.337	Down
410	5	Syne2	1.59779e-49	-1.13345	0.052	0.387	4.37268e-45	0.335	Down
253	5	Lipa	6.09661e-39	-1.08073	0.255	0.624	1.66846e-34	0.369	Down
1913	5	Fat3	2.85235e-27	-1.05106	0.029	0.225	7.80603e-23	0.196	Down
690	5	Apbb1ip	2.29456e-40	-1.0313	0.541	0.838	6.27951e-36	0.297	Down
1218	5	Pde7b	7.99085e-27	-1.0149	0.519	0.767	2.18686e-22	0.248	Down
1979	5	Tenm4	1.7562e-28	-1.00715	0.02	0.211	4.8062e-24	0.191	Down
1227	5	Rnf217	6.29359e-32	-1.00302	0.056	0.303	1.72237e-27	0.247	Down
206	5	Arl15	1.33416e-39	-1.00158	0.281	0.671	3.65119e-35	0.39	Down
3464	5	Cd36	3.11744e-13	-0.98508	0.675	0.765	8.53151e-09	0.09	Down
1086	5	Bcar3	2.9942e-29	-0.984714	0.102	0.362	8.19423e-25	0.26	Down
271	5	Sat1	7.21324e-43	-0.978324	0.133	0.499	1.97405e-38	0.366	Down
1404	5	Nav2	1.08005e-26	-0.96818	0.072	0.305	2.95577e-22	0.233	Down
2006	5	Cd55	2.75139e-30	-0.950751	0.014	0.204	7.52974e-26	0.19	Down
1403	5	Arid5b	6.47286e-29	-0.949416	0.597	0.83	1.77143e-24	0.233	Down
489	5	Arhgap22	8.30014e-33	-0.946179	0.15	0.472	2.2715e-28	0.322	Down
1060	5	2210408I21Rik	2.14922e-21	-0.939065	0.318	0.581	5.88178e-17	0.263	Down
1932	5	Alcam	6.30324e-14	-0.93027	0.228	0.423	1.72501e-09	0.195	Down
862	5	Gramd1b	3.11274e-26	-0.92687	0.178	0.456	8.51863e-22	0.278	Down
1113	5	Phf8	4.56373e-43	-0.909118	0.012	0.27	1.24895e-38	0.258	Down
791	5	Fnip2	1.37936e-32	-0.909008	0.577	0.863	3.7749e-28	0.286	Down
1824	5	Mthfd1l	4.32472e-34	-0.893516	0.008	0.211	1.18355e-29	0.203	Down
1998	5	Gclm	1.68373e-30	-0.892152	0.012	0.202	4.60785e-26	0.19	Down
849	5	Slc25a3	4.00797e-40	-0.883914	0.04	0.319	1.09686e-35	0.279	Down
1693	5	Nr6a1	4.81545e-20	-0.882489	0.123	0.335	1.31784e-15	0.212	Down
575	5	Specc1	1.91495e-26	-0.872857	0.316	0.624	5.24063e-22	0.308	Down
337	5	Soat1	3.4458e-32	-0.869548	0.279	0.626	9.43012e-28	0.347	Down
1608	5	Cpeb1	6.27895e-34	-0.86669	0.018	0.235	1.71836e-29	0.217	Down
2407	5	Glis3	1.21775e-21	-0.866407	0.031	0.196	3.3326e-17	0.165	Down
966	5	Slc11a1	1.01627e-25	-0.854109	0.148	0.419	2.78123e-21	0.271	Down
952	5	Gnas	1.05285e-34	-0.848219	0.061	0.333	2.88133e-30	0.272	Down
1148	5	Npc2	1.5218e-41	-0.841921	0.014	0.268	4.16472e-37	0.254	Down
1757	5	Cgnl1	3.37797e-37	-0.836183	0.001	0.209	9.2445e-33	0.208	Down
1511	5	Eepd1	5.53133e-29	-0.835764	0.046	0.27	1.51376e-24	0.224	Down
835	5	Abr	1.61304e-24	-0.82739	0.191	0.472	4.4144e-20	0.281	Down
2111	5	Rapgef5	1.06939e-30	-0.824236	0.007	0.19	2.92659e-26	0.183	Down
539	5	Dtnbp1	4.01237e-26	-0.822453	0.313	0.626	1.09806e-21	0.313	Down
1197	5	Gm50020	9.15959e-22	-0.814053	0.157	0.407	2.5067e-17	0.25	Down
3067	5	Zdhhc14	3.10319e-33	-0.812331	0.839	0.961	8.4925e-29	0.122	Down
1513	5	Hexb	9.85939e-31	-0.811325	0.036	0.26	2.69822e-26	0.224	Down
736	5	Laptm4a	1.58526e-27	-0.810774	0.153	0.444	4.33838e-23	0.291	Down
1075	5	Gm37376	1.79943e-26	-0.807767	0.115	0.376	4.92451e-22	0.261	Down
1566	5	Cyb5b	2.47119e-31	-0.799708	0.031	0.252	6.76292e-27	0.221	Down
687	5	Snx27	8.47616e-26	-0.798625	0.413	0.71	2.31967e-21	0.297	Down
1634	5	Anapc15	4.12416e-20	-0.795451	0.116	0.331	1.12866e-15	0.215	Down
1031	5	Ankrd33b	4.28168e-26	-0.795314	0.126	0.391	1.17177e-21	0.265	Down
1956	5	Acot9	9.83108e-29	-0.794322	0.02	0.213	2.69047e-24	0.193	Down
902	5	Cpeb3	4.45487e-22	-0.790908	0.351	0.626	1.21916e-17	0.275	Down
920	5	Bbx	6.38376e-22	-0.79005	0.272	0.546	1.74704e-17	0.274	Down
1244	5	Gas2l3	2.66434e-22	-0.787067	0.152	0.397	7.29149e-18	0.245	Down
1774	5	Ivns1abp	1.57106e-34	-0.77788	0.008	0.215	4.29951e-30	0.207	Down
1044	5	Canx	5.00446e-24	-0.776977	0.161	0.425	1.36957e-19	0.264	Down
1149	5	Ddhd1	2.72604e-19	-0.773516	0.366	0.62	7.46036e-15	0.254	Down
2123	5	Sort1	1.26362e-31	-0.770651	0.004	0.186	3.45814e-27	0.182	Down
1097	5	Adgrl2	1.93977e-22	-0.76697	0.158	0.417	5.30858e-18	0.259	Down
1340	5	Cd44	6.90431e-19	-0.759976	0.171	0.409	1.8895e-14	0.238	Down
953	5	Fmn1	1.19287e-25	-0.757127	0.489	0.761	3.26453e-21	0.272	Down
2158	5	Zc3h12c	4.6942e-29	-0.752864	0.011	0.192	1.28466e-24	0.181	Down
560	5	Chd9	1.32263e-28	-0.746633	0.342	0.652	3.61963e-24	0.31	Down
1251	5	Lrp12	1.72454e-20	-0.738493	0.164	0.409	4.71954e-16	0.245	Down
1096	5	Ocrl	1.07813e-22	-0.733837	0.168	0.427	2.95053e-18	0.259	Down
1316	5	Ermard	6.28774e-18	-0.727164	0.253	0.493	1.72077e-13	0.24	Down
1333	5	Thoc2	1.80713e-21	-0.725716	0.443	0.681	4.94558e-17	0.238	Down
816	5	Mthfs	5.46417e-20	-0.725151	0.324	0.607	1.49538e-15	0.283	Down
1134	5	Apobec1	3.62419e-24	-0.722183	0.587	0.843	9.91831e-20	0.256	Down
1272	5	Fmnl2	4.44075e-16	-0.719659	0.295	0.538	1.2153e-11	0.243	Down
1387	5	Hpse	2.47634e-18	-0.71163	0.193	0.427	6.777e-14	0.234	Down
834	5	Hpgds	8.00116e-25	-0.711527	0.484	0.765	2.18968e-20	0.281	Down
3436	5	Gpnmb	1.2216e-13	-0.705508	0.011	0.104	3.34316e-09	0.093	Down
3647	5	Neat1	4.14168e-23	-0.704529	0.889	0.951	1.13345e-18	0.062	Down
1519	5	Sypl	6.54187e-26	-0.702981	0.064	0.288	1.79031e-21	0.224	Down
1437	5	Erc1	3.59026e-22	-0.702961	0.109	0.339	9.82546e-18	0.23	Down
2729	5	St3gal5	4.52831e-19	-0.702407	0.025	0.168	1.23926e-14	0.143	Down
2289	5	Igf2r	1.31125e-19	-0.7014	0.052	0.225	3.58851e-15	0.173	Down
1859	5	Slc40a1	1.9774e-12	-0.697083	0.281	0.481	5.41155e-08	0.2	Down
1032	5	Pam	2.70559e-19	-0.696714	0.281	0.546	7.40438e-15	0.265	Down
1520	5	Uggt1	4.35699e-25	-0.689019	0.068	0.292	1.19238e-20	0.224	Down
2117	5	Stau2	5.91407e-17	-0.686203	0.09	0.272	1.6185e-12	0.182	Down
1848	5	Por	3.38818e-22	-0.682574	0.064	0.264	9.27242e-18	0.2	Down
711	5	Vwa8	6.75739e-22	-0.676457	0.324	0.618	1.84929e-17	0.294	Down
1405	5	Tmem65	5.63179e-17	-0.676216	0.266	0.499	1.54125e-12	0.233	Down
2103	5	Vkorc1l1	2.30428e-19	-0.67485	0.072	0.256	6.30613e-15	0.184	Down
1730	5	Sumf1	3.06052e-22	-0.670832	0.078	0.288	8.37573e-18	0.21	Down
3779	5	Lrmda	2.14402e-24	-0.667469	0.93	0.957	5.86755e-20	0.027	Down
1156	5	Nceh1	7.58612e-18	-0.666366	0.301	0.554	2.07609e-13	0.253	Down
1581	5	Slc16a10	1.29474e-15	-0.666084	0.469	0.689	3.54332e-11	0.22	Down
1250	5	Grina	1.77217e-32	-0.665037	0.041	0.286	4.84989e-28	0.245	Down
2536	5	Apex2	1.51942e-19	-0.664435	0.036	0.192	4.15819e-15	0.156	Down
2802	5	Megf9	1.77563e-24	-0.664342	0.001	0.139	4.85936e-20	0.138	Down
1279	5	Znrf1	4.7215e-17	-0.661087	0.286	0.528	1.29213e-12	0.242	Down
2587	5	Myo1e	2.32619e-10	-0.656467	0.149	0.301	6.36608e-06	0.152	Down
1280	5	Ubash3b	1.02715e-15	-0.65414	0.288	0.53	2.811e-11	0.242	Down
1367	5	Plek	2.95816e-15	-0.653165	0.261	0.497	8.0956e-11	0.236	Down
1892	5	Cipc	5.69352e-19	-0.652514	0.09	0.288	1.55815e-14	0.198	Down
1423	5	Cspp1	2.40313e-18	-0.652059	0.189	0.421	6.57666e-14	0.232	Down
1011	5	Stxbp5	1.95701e-21	-0.651836	0.508	0.775	5.35576e-17	0.267	Down
2303	5	Mamld1	2.2656e-15	-0.651828	0.098	0.27	6.20027e-11	0.172	Down
2380	5	Pgap2	2.79773e-29	-0.649237	0.003	0.17	7.65656e-25	0.167	Down
481	5	Ddx5	1.01085e-23	-0.647056	0.505	0.828	2.76639e-19	0.323	Down
1406	5	AW554918	2.95092e-16	-0.642862	0.376	0.609	8.07577e-12	0.233	Down
2403	5	Ednrb	2.10795e-13	-0.641374	0.552	0.718	5.76881e-09	0.166	Down
2519	5	Ell2	5.85716e-20	-0.637546	0.031	0.188	1.60293e-15	0.157	Down
1567	5	Ikbke	1.33058e-22	-0.636614	0.086	0.307	3.6414e-18	0.221	Down
1719	5	Fry	2.17358e-14	-0.636253	0.314	0.524	5.94843e-10	0.21	Down
921	5	Blnk	9.86127e-22	-0.634417	0.493	0.767	2.69873e-17	0.274	Down
1381	5	Dock4	1.30576e-15	-0.629129	0.29	0.524	3.57347e-11	0.234	Down
1948	5	Tfrc	9.52095e-13	-0.625158	0.403	0.597	2.6056e-08	0.194	Down
2124	5	Cd93	9.27302e-22	-0.624015	0.045	0.227	2.53775e-17	0.182	Down
2457	5	Enpp1	2.39584e-19	-0.622394	0.042	0.204	6.5567e-15	0.162	Down
1775	5	Srsf10	1.42634e-20	-0.616478	0.092	0.299	3.90346e-16	0.207	Down
1548	5	Kif16b	2.71058e-14	-0.613868	0.443	0.665	7.41804e-10	0.222	Down
2365	5	Ergic2	6.87969e-18	-0.607372	0.061	0.229	1.88277e-13	0.168	Down
1666	5	Samd4	3.18584e-16	-0.607179	0.551	0.765	8.71869e-12	0.214	Down
1070	5	Cd200r1	5.56149e-19	-0.603998	0.454	0.716	1.52201e-14	0.262	Down
3181	5	Lama3	6.60859e-15	-0.600501	0.022	0.135	1.80857e-10	0.113	Down
1739	5	Rasa4	5.57888e-17	-0.59958	0.139	0.348	1.52677e-12	0.209	Down
1294	5	Cd300a	9.44137e-14	-0.597206	0.355	0.597	2.58382e-09	0.242	Down
1854	5	Myo10	3.44633e-15	-0.596039	0.15	0.35	9.43157e-11	0.2	Down
1281	5	Pirb	1.28937e-15	-0.595833	0.298	0.54	3.52861e-11	0.242	Down
2535	5	Adam8	1.14091e-22	-0.594965	0.018	0.174	3.12233e-18	0.156	Down
1198	5	Ncoa7	5.28287e-17	-0.591682	0.458	0.708	1.44576e-12	0.25	Down
2749	5	Carnmt1	6.89021e-25	-0.591128	0.003	0.145	1.88564e-20	0.142	Down
1805	5	Snx24	1.10229e-17	-0.59073	0.641	0.845	3.01665e-13	0.204	Down
888	5	Sgpl1	6.00793e-19	-0.590276	0.35	0.626	1.64419e-14	0.276	Down
3373	5	Gab2	1.19488e-22	-0.588931	0.873	0.971	3.27003e-18	0.098	Down
967	5	Anxa3	2.56319e-19	-0.585685	0.236	0.507	7.0147e-15	0.271	Down
2528	5	Ly9	7.66717e-18	-0.585065	0.044	0.2	2.09827e-13	0.156	Down
2046	5	Wdr91	8.17443e-13	-0.583551	0.195	0.382	2.2371e-08	0.187	Down
1595	5	Cd300lb	2.28387e-14	-0.57796	0.23	0.448	6.25027e-10	0.218	Down
2351	5	Syngr1	1.98151e-21	-0.575751	0.033	0.202	5.4228e-17	0.169	Down
1219	5	Kif13b	1.6355e-17	-0.575094	0.523	0.771	4.47586e-13	0.248	Down
2607	5	Sqstm1	8.71693e-11	-0.574471	0.137	0.288	2.38556e-06	0.151	Down
3845	5	Malat1	5.70557e-11	-0.572602	1	0.998	1.56144e-06	0.002	Down
3068	5	Plxdc1	3.47243e-20	-0.572029	0.005	0.127	9.50299e-16	0.122	Down
1242	5	Pi4ka	4.21757e-16	-0.571698	0.313	0.558	1.15422e-11	0.245	Down
3681	5	Aoah	4.25133e-10	-0.571691	0.787	0.845	1.16346e-05	0.058	Down
2159	5	Acox3	2.47177e-23	-0.567118	0.034	0.215	6.7645e-19	0.181	Down
2183	5	Ppfibp1	1.73228e-16	-0.564189	0.089	0.268	4.74074e-12	0.179	Down
1974	5	Txnrd1	5.42182e-18	-0.564058	0.087	0.278	1.48379e-13	0.191	Down
2631	5	Ttc39c	5.97659e-21	-0.561217	0.019	0.168	1.63561e-16	0.149	Down
1347	5	Dock10	1.0281e-14	-0.561108	0.477	0.714	2.81359e-10	0.237	Down
1407	5	Srpk2	6.04929e-14	-0.56095	0.391	0.624	1.65551e-09	0.233	Down
2735	5	Tnfaip2	1.09482e-22	-0.560403	0.01	0.153	2.99619e-18	0.143	Down
3146	5	Gm15675	1.51673e-17	-0.55837	0.011	0.127	4.15083e-13	0.116	Down
1620	5	Sirpa	1.83073e-13	-0.552516	0.436	0.652	5.01015e-09	0.216	Down
2563	5	Lgals3	9.57375e-09	-0.549457	0.214	0.368	0.000262005	0.154	Down
1464	5	Frrs1	1.20923e-16	-0.547758	0.182	0.411	3.3093e-12	0.229	Down
2525	5	Msi2	1.49472e-11	-0.545426	0.131	0.288	4.09059e-07	0.157	Down
1621	5	Cybb	1.32537e-12	-0.544796	0.32	0.536	3.62714e-08	0.216	Down
1703	5	Cerk	6.24322e-15	-0.54367	0.5	0.712	1.70858e-10	0.212	Down
1782	5	Cd180	4.54934e-14	-0.537134	0.189	0.395	1.24502e-09	0.206	Down
1741	5	2610203C22Rik	1.47485e-12	-0.534044	0.346	0.554	4.03621e-08	0.208	Down
2098	5	Ms4a6d	8.25415e-10	-0.532577	0.366	0.55	2.25891e-05	0.184	Down
2290	5	Taco1	2.16039e-12	-0.531765	0.152	0.325	5.91235e-08	0.173	Down
2009	5	Myo1f	3.18887e-13	-0.530882	0.65	0.84	8.72698e-09	0.19	Down
2490	5	Rprd1a	1.74346e-15	-0.529955	0.068	0.227	4.77134e-11	0.159	Down
1205	5	Atp6v1a	3.17646e-16	-0.526715	0.369	0.618	8.69301e-12	0.249	Down
2645	5	Ahnak2	5.05292e-20	-0.524078	0.025	0.174	1.38283e-15	0.149	Down
2557	5	Srsf1	1.41314e-22	-0.523857	0.016	0.17	3.86733e-18	0.154	Down
2959	5	Fas	1.19517e-15	-0.522922	0.031	0.16	3.27081e-11	0.129	Down
2692	5	Akr1b8	2.73728e-16	-0.519424	0.042	0.188	7.49113e-12	0.146	Down
1440	5	Arhgap19	1.02084e-15	-0.519109	0.212	0.442	2.79372e-11	0.23	Down
2312	5	Pde8a	3.82729e-11	-0.519025	0.18	0.352	1.04741e-06	0.172	Down
2903	5	Cadm1	3.09168e-11	-0.518921	0.072	0.204	8.46101e-07	0.132	Down
1121	5	Abl2	4.95879e-17	-0.51795	0.458	0.716	1.35707e-12	0.258	Down
2375	5	Resf1	2.98937e-09	-0.511996	0.359	0.526	8.181e-05	0.167	Down
1239	5	Plekhm2	2.86056e-14	-0.509997	0.361	0.607	7.82849e-10	0.246	Down
1667	5	Cers6	4.53511e-11	-0.50864	0.496	0.71	1.24112e-06	0.214	Down
2056	5	Clcn7	5.05044e-13	-0.508315	0.153	0.339	1.38215e-08	0.186	Down
2940	5	Tecr	5.11516e-23	-0.507279	0.001	0.131	1.39987e-18	0.13	Down
2072	5	Oxct1	1.36922e-10	-0.504195	0.253	0.438	3.74714e-06	0.185	Down
2275	5	Sash1	1.90975e-18	-0.503666	0.709	0.883	5.22642e-14	0.174	Down
2537	5	Esyt2	2.3618e-10	-0.503549	0.167	0.323	6.46353e-06	0.156	Down
1570	5	B2m	2.11661e-17	-0.503184	0.137	0.358	5.79253e-13	0.221	Down
2299	5	Atxn1	3.72124e-19	-0.501634	0.736	0.908	1.01839e-14	0.172	Down
1896	5	Gm44511	2.71952e-15	-0.501424	0.508	0.706	7.44252e-11	0.198	Down
1986	5	Bcas3	3.24459e-14	-0.500976	0.612	0.802	8.87946e-10	0.19	Down
3247	5	Jup	2.69309e-08	0.509223	0.189	0.08	0.000737018	0.109	Up
3415	5	Fcrls	5.38411e-08	0.509228	0.139	0.045	0.00147347	0.094	Up
3656	5	Dse	1.96419e-09	0.517054	0.724	0.663	5.37541e-05	0.061	Up
3755	5	Herc4	2.22923e-12	0.519428	0.831	0.796	6.10072e-08	0.035	Up
3512	5	Ccnd3	8.97717e-14	0.53266	0.873	0.789	2.45678e-09	0.084	Up
3349	5	H2-DMb1	1.87765e-10	0.534746	0.117	0.018	5.13856e-06	0.099	Up
3683	5	Fgfr1	1.76933e-08	0.538825	0.687	0.63	0.000484212	0.057	Up
3484	5	Gm39469	9.30914e-09	0.540148	0.113	0.025	0.000254763	0.088	Up
3506	5	Txnip	1.27257e-07	0.540381	0.544	0.46	0.00348264	0.084	Up
3492	5	Rcsd1	1.13633e-07	0.552761	0.57	0.483	0.0031098	0.087	Up
3408	5	Egfros	8.11535e-09	0.555811	0.13	0.035	0.000222093	0.095	Up
3340	5	Ctsh	3.38964e-07	0.557802	0.44	0.339	0.00927643	0.101	Up
3246	5	Smo	1.14184e-13	0.560324	0.111	0.002	3.12488e-09	0.109	Up
3184	5	Zeb1	1.05743e-08	0.56317	0.193	0.08	0.000289388	0.113	Up
2876	5	Ptpro	1.90083e-10	0.566141	0.546	0.413	5.20201e-06	0.133	Up
3736	5	Ppp1r21	2.79261e-08	0.566867	0.622	0.579	0.000764253	0.043	Up
2835	5	Hdac9	2.80199e-15	0.568221	0.809	0.673	7.6682e-11	0.136	Up
3203	5	Arhgef10	3.97618e-10	0.569592	0.157	0.045	1.08816e-05	0.112	Up
2976	5	Serinc3	1.66376e-22	0.572828	0.903	0.775	4.55322e-18	0.128	Up
3583	5	Ndfip1	3.3181e-09	0.574283	0.635	0.562	9.08063e-05	0.073	Up
3368	5	Ston1	2.76979e-08	0.576295	0.149	0.051	0.000758008	0.098	Up
3277	5	Igf1r	2.50339e-10	0.578512	0.72	0.613	6.85104e-06	0.107	Up
2977	5	Itgb2	1.69165e-13	0.581987	0.148	0.02	4.62954e-09	0.128	Up
3666	5	Gm12353	4.52226e-10	0.58566	0.765	0.706	1.23761e-05	0.059	Up
3374	5	Clec10a	9.3283e-09	0.587707	0.654	0.556	0.000255287	0.098	Up
3751	5	March1	1.37858e-18	0.588542	0.885	0.849	3.77277e-14	0.036	Up
3086	5	Oas2	2.92261e-08	0.589218	0.287	0.166	0.00079983	0.121	Up
3272	5	Ascc1	1.62523e-07	0.596671	0.224	0.117	0.00444776	0.107	Up
3754	5	Rnf169	9.24994e-15	0.596744	0.859	0.824	2.53143e-10	0.035	Up
3467	5	Slc41a2	3.73408e-08	0.605996	0.549	0.46	0.00102191	0.089	Up
3176	5	Ly6e	2.60304e-14	0.60733	0.116	0.002	7.12375e-10	0.114	Up
2836	5	Coro2a	8.61013e-13	0.61248	0.179	0.043	2.35633e-08	0.136	Up
3256	5	Mgl2	6.47413e-11	0.618825	0.133	0.025	1.77178e-06	0.108	Up
3590	5	Ap2a2	4.69581e-20	0.622701	0.883	0.812	1.2851e-15	0.071	Up
3488	5	Arhgef3	2.15899e-22	0.625073	0.907	0.82	5.90852e-18	0.087	Up
3143	5	Il1rl1	7.26387e-10	0.628441	0.169	0.053	1.9879e-05	0.116	Up
2633	5	Fcgrt	1.68663e-09	0.63932	0.392	0.243	4.61581e-05	0.149	Up
2884	5	C4b	7.27446e-09	0.639323	0.325	0.192	0.00019908	0.133	Up
2839	5	Cd38	1.03874e-07	0.644284	0.422	0.286	0.00284272	0.136	Up
3069	5	Tmod1	7.04189e-09	0.64477	0.443	0.321	0.000192716	0.122	Up
2997	5	Ifi202b	1.546e-10	0.645324	0.19	0.063	4.23095e-06	0.127	Up
3027	5	Ssbp2	9.50715e-09	0.645568	0.444	0.319	0.000260182	0.125	Up
3142	5	Gm31243	4.99237e-10	0.647371	0.169	0.053	1.36626e-05	0.116	Up
2586	5	Cyba	6.70654e-15	0.649625	0.193	0.041	1.83538e-10	0.152	Up
3665	5	Apba1	2.47136e-11	0.653568	0.762	0.703	6.76336e-07	0.059	Up
3428	5	Deptor	2.18093e-07	0.654962	0.443	0.35	0.00596856	0.093	Up
3194	5	St3gal6	1.87131e-10	0.655922	0.154	0.041	5.12121e-06	0.113	Up
3070	5	Hlcs	4.16824e-08	0.658944	0.4	0.278	0.00114072	0.122	Up
3047	5	Cd209b	2.55168e-08	0.65948	0.231	0.108	0.000698319	0.123	Up
3443	5	mt-Atp6	3.00434e-09	0.661053	0.112	0.02	8.22198e-05	0.092	Up
2838	5	Slc44a1	2.69225e-09	0.664714	0.318	0.182	7.36788e-05	0.136	Up
3520	5	Cblb	6.20698e-11	0.666379	0.635	0.552	1.69866e-06	0.083	Up
3581	5	Fam117b	5.28107e-08	0.66813	0.523	0.45	0.00144527	0.073	Up
3073	5	Cd68	1.2571e-13	0.67006	0.135	0.014	3.4403e-09	0.121	Up
3810	5	Rbpj	1.88183e-33	0.670709	0.997	0.982	5.14999e-29	0.015	Up
2711	5	C1qtnf1	3.73398e-12	0.679265	0.216	0.072	1.02188e-07	0.144	Up
2693	5	Lrrc8c	3.29167e-10	0.680913	0.31	0.164	9.00832e-06	0.146	Up
2803	5	Cd209f	1.37632e-09	0.681396	0.257	0.119	3.76657e-05	0.138	Up
2710	5	Kmo	3.21045e-12	0.681889	0.224	0.08	8.78603e-08	0.144	Up
3317	5	Zfp36l1	8.45317e-09	0.681928	0.536	0.434	0.000231338	0.102	Up
3144	5	Gm35154	1.25729e-07	0.684423	0.257	0.141	0.00344082	0.116	Up
3114	5	Atp10d	2.35912e-09	0.685524	0.489	0.37	6.45622e-05	0.119	Up
2550	5	Sema4a	2.72814e-11	0.687431	0.321	0.166	7.46609e-07	0.155	Up
2941	5	Gm17276	1.23979e-09	0.692336	0.236	0.106	3.39294e-05	0.13	Up
2424	5	Trf	6.65362e-12	0.708071	0.352	0.188	1.8209e-07	0.164	Up
2666	5	Mboat1	8.84887e-12	0.717221	0.242	0.094	2.42167e-07	0.148	Up
2115	5	Ppp1r9a	3.67561e-13	0.718041	0.56	0.378	1.0059e-08	0.182	Up
2657	5	Frmd4a	4.11462e-12	0.719315	0.277	0.129	1.12605e-07	0.148	Up
2494	5	Apobec3	1.66176e-12	0.734936	0.561	0.403	4.54773e-08	0.158	Up
2902	5	Adgrg6	7.98629e-14	0.736871	0.631	0.499	2.18561e-09	0.132	Up
3209	5	Tsc22d3	1.47808e-10	0.73731	0.568	0.456	4.04506e-06	0.112	Up
2736	5	Afap1l1	1.61117e-10	0.745718	0.305	0.162	4.40929e-06	0.143	Up
3113	5	Ifi213	2.44753e-12	0.75225	0.141	0.022	6.69814e-08	0.119	Up
2520	5	A4galt	9.07668e-14	0.753046	0.22	0.063	2.48401e-09	0.157	Up
2837	5	Celf4	2.18041e-10	0.75402	0.234	0.098	5.96712e-06	0.136	Up
2114	5	Galnt10	4.82179e-15	0.777764	0.542	0.36	1.31958e-10	0.182	Up
2942	5	Sema6a	4.8157e-08	0.778935	0.318	0.188	0.00131791	0.13	Up
2408	5	Slc14a1	7.74262e-13	0.784925	0.306	0.141	2.11892e-08	0.165	Up
1674	5	Lyz2	9.28081e-18	0.787048	0.505	0.292	2.53988e-13	0.213	Up
2675	5	Filip1l	3.54457e-12	0.789055	0.251	0.104	9.70044e-08	0.147	Up
3399	5	Prkg1	5.82698e-10	0.803539	0.116	0.02	1.59467e-05	0.096	Up
2616	5	Cd209d	3.3047e-15	0.816407	0.187	0.037	9.04397e-11	0.15	Up
2553	5	Cd209c	5.33283e-15	0.819847	0.204	0.049	1.45944e-10	0.155	Up
2267	5	Pf4	1.49195e-19	0.829426	0.197	0.022	4.08301e-15	0.175	Up
3010	5	Nfatc2	1.67649e-14	0.832406	0.602	0.476	4.58804e-10	0.126	Up
3407	5	mt-Rnr1	7.83572e-11	0.837063	0.105	0.01	2.1444e-06	0.095	Up
2791	5	Cmss1	1.46955e-12	0.837128	0.19	0.051	4.02171e-08	0.139	Up
2834	5	Ctsc	9.95839e-28	0.841274	0.858	0.722	2.72531e-23	0.136	Up
2542	5	Epsti1	8.05659e-20	0.841495	0.762	0.607	2.20485e-15	0.155	Up
3154	5	Iigp1	9.39886e-12	0.84734	0.145	0.029	2.57218e-07	0.116	Up
3080	5	mt-Co1	8.97076e-12	0.84998	0.152	0.031	2.45503e-07	0.121	Up
1829	5	Stxbp6	2.88005e-15	0.851201	0.523	0.321	7.88185e-11	0.202	Up
2632	5	Mpp6	3.07326e-12	0.853198	0.505	0.356	8.41059e-08	0.149	Up
2160	5	Pbx3	2.33692e-16	0.858003	0.615	0.434	6.39545e-12	0.181	Up
1665	5	Gm4951	1.27399e-17	0.859596	0.564	0.35	3.48652e-13	0.214	Up
3221	5	F13a1	3.87962e-57	0.862242	0.999	0.888	1.06174e-52	0.111	Up
2444	5	Lpar1	6.43616e-13	0.871434	0.286	0.123	1.76139e-08	0.163	Up
1612	5	Cd86	2.70322e-17	0.87447	0.567	0.35	7.3979e-13	0.217	Up
2573	5	Ciita	3.9442e-14	0.881335	0.208	0.055	1.07941e-09	0.153	Up
2211	5	Hpgd	2.40258e-13	0.905258	0.403	0.225	6.57514e-09	0.178	Up
2311	5	Fam118a	8.74154e-15	0.905595	0.284	0.112	2.3923e-10	0.172	Up
3266	5	Eda	1.78517e-08	0.909685	0.178	0.07	0.000488546	0.108	Up
2874	5	Kctd16	9.61302e-13	0.913455	0.173	0.039	2.63079e-08	0.134	Up
2366	5	Slc15a2	5.66957e-13	0.916723	0.336	0.168	1.55159e-08	0.168	Up
2960	5	mt-Co3	6.92931e-13	0.928411	0.16	0.031	1.89635e-08	0.129	Up
2033	5	Cst3	1.5292e-22	0.943962	0.198	0.01	4.18497e-18	0.188	Up
2395	5	C1qc	3.36656e-15	0.944041	0.463	0.297	9.21327e-11	0.166	Up
2328	5	Immp2l	1.40404e-35	0.972555	0.91	0.74	3.84244e-31	0.17	Up
3182	5	Mamdc2	5.05284e-08	0.991787	0.262	0.149	0.00138281	0.113	Up
1594	5	Nhsl2	4.22217e-19	1.01031	0.38	0.162	1.15548e-14	0.218	Up
1603	5	Gm49144	6.0344e-20	1.01448	0.458	0.241	1.65143e-15	0.217	Up
2209	5	Fkbp5	3.7715e-37	1.01906	0.884	0.706	1.03215e-32	0.178	Up
1885	5	C030034L19Rik	1.60243e-17	1.03048	0.376	0.178	4.38537e-13	0.198	Up
1895	5	Gm20663	3.8795e-16	1.04069	0.478	0.28	1.0617e-11	0.198	Up
1285	5	Gfra2	1.24142e-21	1.08202	0.402	0.16	3.39739e-17	0.242	Up
2145	5	Rtn1	8.73785e-21	1.13609	0.199	0.018	2.39129e-16	0.181	Up
661	5	Grn	3.66466e-30	1.18522	0.463	0.164	1.00291e-25	0.299	Up
1726	5	Vcam1	1.19901e-25	1.25699	0.22	0.01	3.28134e-21	0.21	Up
823	5	Bank1	2.42071e-27	1.28369	0.511	0.229	6.62476e-23	0.282	Up
1160	5	Lifr	1.44718e-57	1.28599	0.873	0.62	3.9605e-53	0.253	Up
542	5	Gm30489	2.03232e-40	1.2923	0.695	0.382	5.56186e-36	0.313	Up
1315	5	C1qa	1.90759e-25	1.3372	0.475	0.235	5.22049e-21	0.24	Up
603	5	H2-Ab1	1.87417e-35	1.34899	0.355	0.049	5.12905e-31	0.306	Up
3155	5	Rad51b	9.45717e-09	1.36592	0.365	0.249	0.000258814	0.116	Up
143	5	Nrg2	6.40977e-48	1.39764	0.704	0.307	1.75416e-43	0.397	Up
854	5	Cd163	1.32956e-34	1.42662	0.708	0.429	3.63861e-30	0.279	Up
1707	5	Gm42418	2.37776e-16	1.49153	0.403	0.192	6.50723e-12	0.211	Up
149	5	P3h2	1.53633e-45	1.57268	0.669	0.274	4.20448e-41	0.395	Up
439	5	Prkce	9.73706e-38	1.57895	0.451	0.121	2.66474e-33	0.33	Up
214	5	H2-Aa	5.59027e-48	1.58733	0.46	0.074	1.52989e-43	0.386	Up
714	5	Apoe	4.94274e-46	1.60936	0.769	0.476	1.35268e-41	0.293	Up
305	5	H2-Eb1	2.12537e-43	1.62048	0.414	0.059	5.81651e-39	0.355	Up
1386	5	Ccl8	1.22142e-25	1.63949	0.287	0.053	3.34266e-21	0.234	Up
477	5	Aff3	3.22723e-35	1.67716	0.538	0.215	8.83196e-31	0.323	Up
1213	5	Negr1	4.18986e-25	1.68309	0.336	0.088	1.14664e-20	0.248	Up
155	5	Egfr	6.51674e-64	1.68901	0.798	0.405	1.78344e-59	0.393	Up
2232	5	mt-Rnr2	1.62496e-16	1.78148	0.238	0.061	4.44702e-12	0.177	Up
116	5	Zbtb16	2.39097e-79	1.79036	0.831	0.421	6.54336e-75	0.41	Up
490	5	Mcc	5.51003e-39	1.8233	0.366	0.045	1.50793e-34	0.321	Up
1025	5	Retnla	3.72143e-32	1.88529	0.288	0.022	1.01844e-27	0.266	Up
35	5	Cd74	1.77963e-82	2.16127	0.658	0.092	4.87031e-78	0.566	Up

## Sheet: LAMs
AL / IF	cellType	gene	p_val	avg_log2FC	pct.1	pct.2	p_val_adj	diff_pct	regulation
25	1	Mamdc2	1.93378e-118	-2.51801	0.221	0.805	5.29218e-114	0.584	Down
408	2	Mmp12	2.31708e-96	-2.498	0.038	0.373	6.34116e-92	0.335	Down
54	2	Gpnmb	1.43866e-168	-2.24073	0.096	0.614	3.93717e-164	0.518	Down
131	2	Mamdc2	3.46981e-120	-2.12398	0.059	0.463	9.49584e-116	0.404	Down
64	1	Mmp12	3.98087e-102	-1.88991	0.404	0.889	1.08944e-97	0.485	Down
109	2	Prdx1	3.22365e-117	-1.84561	0.099	0.512	8.82216e-113	0.413	Down
101	2	Rnf128	4.51412e-134	-1.67257	0.029	0.45	1.23538e-129	0.421	Down
243	2	Cd36	1.02661e-147	-1.63472	0.519	0.893	2.80951e-143	0.374	Down
50	2	Airn	1.40773e-206	-1.63021	0.37	0.912	3.85253e-202	0.542	Down
60	2	Apbb2	1.61188e-150	-1.60719	0.11	0.606	4.41122e-146	0.496	Down
140	1	Prdx1	3.4955e-88	-1.60615	0.454	0.852	9.56615e-84	0.398	Down
11	2	Atp6v0d2	1.00271e-195	-1.59636	0.266	0.869	2.74411e-191	0.603	Down
1043	2	Neat1	6.89926e-205	-1.5951	0.694	0.958	1.88812e-200	0.264	Down
100	2	Anxa1	3.50281e-121	-1.5899	0.102	0.524	9.58614e-117	0.422	Down
310	1	Plpp3	8.16292e-53	-1.50913	0.018	0.371	2.23395e-48	0.353	Down
84	1	Cgnl1	3.84261e-72	-1.49864	0.054	0.497	1.05161e-67	0.443	Down
91	1	Gm15726	9.63102e-62	-1.45525	0.205	0.635	2.63572e-57	0.43	Down
328	2	Gclm	8.0086e-107	-1.44782	0.017	0.366	2.19171e-102	0.349	Down
62	2	Lgals3	3.33991e-158	-1.3745	0.35	0.838	9.14034e-154	0.488	Down
433	2	Cacna1a	1.93319e-82	-1.35538	0.092	0.423	5.29057e-78	0.331	Down
117	1	Layn	4.05872e-64	-1.34884	0.04	0.449	1.11075e-59	0.409	Down
121	2	Fam129b	9.55377e-106	-1.34833	0.158	0.566	2.61458e-101	0.408	Down
55	2	Lipa	2.03148e-162	-1.30079	0.323	0.84	5.55954e-158	0.517	Down
345	2	Clec4d	4.96344e-102	-1.29996	0.025	0.371	1.35834e-97	0.346	Down
278	1	Prkcb	1.71216e-84	-1.2904	0.544	0.907	4.68567e-80	0.363	Down
154	1	Gm21860	1.10791e-53	-1.27617	0.185	0.579	3.03201e-49	0.394	Down
336	2	Esd	9.5368e-95	-1.27493	0.065	0.412	2.60994e-90	0.347	Down
230	2	Aopep	5.78188e-162	-1.27409	0.54	0.919	1.58233e-157	0.379	Down
641	1	Arhgap24	1.03224e-42	-1.26864	0.018	0.319	2.82492e-38	0.301	Down
1789	2	Pcdh7	2.92108e-40	-1.25825	0.103	0.308	7.99412e-36	0.205	Down
81	1	Esd	1.49017e-79	-1.23956	0.309	0.753	4.07815e-75	0.444	Down
769	2	Fth1	9.38958e-78	-1.23568	0.034	0.322	2.56965e-73	0.288	Down
409	2	Cat	2.91025e-89	-1.23452	0.067	0.402	7.96447e-85	0.335	Down
82	2	Chd9	4.66866e-117	-1.21832	0.221	0.664	1.27767e-112	0.443	Down
125	2	2210408F21Rik	1.5296e-103	-1.19733	0.135	0.541	4.18605e-99	0.406	Down
225	2	Fnip2	1.01159e-116	-1.1967	0.487	0.867	2.76841e-112	0.38	Down
429	1	Sptbn1	7.98124e-46	-1.17409	0.044	0.375	2.18423e-41	0.331	Down
1312	2	Gm47507	3.13933e-62	-1.16907	0.031	0.271	8.5914e-58	0.24	Down
583	2	Mamld1	8.8898e-82	-1.15933	0.056	0.363	2.43287e-77	0.307	Down
119	1	Gpnmb	3.26495e-80	-1.15821	0.542	0.951	8.93518e-76	0.409	Down
322	2	Cd84	3.05365e-156	-1.13578	0.59	0.94	8.35692e-152	0.35	Down
124	2	Pam	6.26237e-104	-1.1334	0.271	0.677	1.71382e-99	0.406	Down
473	2	Sort1	3.4355e-85	-1.13274	0.062	0.386	9.40194e-81	0.324	Down
3849	2	Malat1	9.90838e-125	-1.12674	0.999	1	2.71163e-120	0.001	Down
275	2	Lpl	2.33697e-81	-1.11094	0.326	0.691	6.39558e-77	0.365	Down
1961	2	Dnm3	1.48595e-52	-1.10084	0.012	0.205	4.06661e-48	0.193	Down
300	2	Large1	3.72832e-79	-1.08863	0.271	0.628	1.02033e-74	0.357	Down
362	2	Fat3	2.65808e-71	-1.07388	0.163	0.505	7.27438e-67	0.342	Down
1157	2	Wfs1	9.46064e-66	-1.07241	0.036	0.289	2.58909e-61	0.253	Down
241	1	Adk	1.69005e-51	-1.06673	0.161	0.535	4.62516e-47	0.374	Down
475	1	Dapk1	7.82542e-64	-1.06632	0.53	0.854	2.14158e-59	0.324	Down
462	2	2210408I21Rik	3.24731e-72	-1.05637	0.147	0.473	8.88692e-68	0.326	Down
546	2	Ahnak2	1.2821e-81	-1.05469	0.048	0.36	3.50874e-77	0.312	Down
1110	1	Serpinb9b	5.72729e-36	-1.05049	0.01	0.268	1.56739e-31	0.258	Down
78	2	St18	2.06737e-110	-1.04444	0.376	0.825	5.65776e-106	0.449	Down
333	1	Rnf128	3.31659e-50	-1.0423	0.388	0.736	9.0765e-46	0.348	Down
263	1	Gclm	8.5774e-47	-1.04227	0.157	0.524	2.34738e-42	0.367	Down
212	2	Myo1e	2.53043e-86	-1.04226	0.348	0.735	6.92502e-82	0.387	Down
402	2	Adk	1.73269e-83	-1.04192	0.094	0.43	4.74185e-79	0.336	Down
251	1	Lrba	2.71129e-54	-1.03748	0.04	0.41	7.41998e-50	0.37	Down
754	1	Arap2	1.21715e-41	-1.03418	0.008	0.298	3.33097e-37	0.29	Down
426	2	Gpr137b	2.34123e-79	-1.03196	0.096	0.428	6.40723e-75	0.332	Down
114	1	Clec4d	2.54807e-53	-1.02457	0.106	0.516	6.97332e-49	0.41	Down
798	2	Tnfaip2	1.8353e-77	-1.02374	0.032	0.317	5.02266e-73	0.285	Down
1253	2	Akr1b8	2.84693e-64	-1.0199	0.028	0.272	7.79118e-60	0.244	Down
209	2	Tcirg1	3.58221e-88	-1.017	0.174	0.563	9.80344e-84	0.389	Down
643	2	Npc2	1.22563e-85	-1.00435	0.023	0.324	3.35417e-81	0.301	Down
364	2	Adam8	2.2487e-77	-0.99817	0.126	0.467	6.15401e-73	0.341	Down
530	1	Morrbid	1.07505e-38	-0.997258	0.096	0.411	2.94209e-34	0.315	Down
915	2	Erc1	1.11338e-73	-0.990308	0.036	0.31	3.047e-69	0.274	Down
88	2	Itm2b	1.11752e-103	-0.98426	0.299	0.736	3.05831e-99	0.437	Down
1128	2	Lhfpl2	8.58145e-67	-0.980078	0.036	0.293	2.34848e-62	0.257	Down
1083	2	Mitf	9.37674e-130	-0.979887	0.723	0.983	2.56613e-125	0.26	Down
312	1	Slc22a4	9.58673e-45	-0.979843	0.124	0.477	2.6236e-40	0.353	Down
85	2	Ddx5	6.08346e-113	-0.979627	0.41	0.853	1.66486e-108	0.443	Down
283	1	Lhfpl2	6.03326e-45	-0.977569	0.323	0.685	1.65112e-40	0.362	Down
982	2	Phf8	4.06434e-71	-0.976738	0.036	0.305	1.11229e-66	0.269	Down
558	1	Dst	3.46347e-40	-0.976152	0.06	0.37	9.47847e-36	0.31	Down
1788	2	Efr3b	2.68296e-47	-0.974075	0.049	0.254	7.34245e-43	0.205	Down
1660	2	Slc40a1	1.09613e-43	-0.970977	0.071	0.285	2.99977e-39	0.214	Down
398	2	Gm37376	2.26447e-76	-0.967202	0.13	0.466	6.19717e-72	0.336	Down
384	2	Cpeb3	2.29987e-71	-0.966971	0.173	0.51	6.29405e-67	0.337	Down
1314	1	Acss2	2.79753e-27	-0.96522	0.082	0.322	7.65599e-23	0.24	Down
414	2	Arhgap25	1.82897e-68	-0.965163	0.405	0.74	5.00535e-64	0.335	Down
290	1	Ankrd33b	1.83118e-41	-0.962696	0.203	0.563	5.01139e-37	0.36	Down
252	2	Mtss1	1.20432e-103	-0.96169	0.514	0.884	3.29585e-99	0.37	Down
261	1	Ptk2	5.15687e-47	-0.955827	0.293	0.66	1.41128e-42	0.367	Down
1212	2	C77080	3.80482e-68	-0.955215	0.021	0.269	1.04127e-63	0.248	Down
803	2	Cipc	1.51818e-68	-0.951553	0.068	0.353	4.1548e-64	0.285	Down
799	2	Gm14636	2.81308e-61	-0.946698	0.11	0.395	7.69855e-57	0.285	Down
767	1	Ralgapa2	1.13603e-45	-0.93403	0.504	0.792	3.10898e-41	0.288	Down
1532	2	Cgnl1	8.11406e-63	-0.933426	0.011	0.234	2.22057e-58	0.223	Down
461	1	Rassf8	6.87202e-48	-0.931809	0.496	0.822	1.88066e-43	0.326	Down
438	1	C77080	5.23175e-40	-0.927899	0.124	0.454	1.43177e-35	0.33	Down
244	2	Blvrb	5.66998e-83	-0.927035	0.169	0.542	1.5517e-78	0.373	Down
142	2	Atp6v0a1	2.21563e-91	-0.925446	0.44	0.837	6.06352e-87	0.397	Down
916	2	Ankrd33b	6.21502e-65	-0.92527	0.06	0.334	1.70086e-60	0.274	Down
138	1	Chd9	9.95156e-51	-0.925103	0.275	0.674	2.72344e-46	0.399	Down
132	2	Prkn	1.22234e-99	-0.92326	0.459	0.863	3.34518e-95	0.404	Down
245	1	Bbx	6.18962e-49	-0.922435	0.118	0.49	1.69391e-44	0.372	Down
479	2	Bbx	4.87458e-68	-0.921689	0.148	0.471	1.33403e-63	0.323	Down
1040	1	Pls3	5.55975e-36	-0.919	0.018	0.283	1.52154e-31	0.265	Down
248	2	Esyt2	1.21446e-83	-0.91681	0.177	0.548	3.32361e-79	0.371	Down
242	1	2210408F21Rik	3.61256e-45	-0.912632	0.281	0.655	9.88649e-41	0.374	Down
874	2	Stau2	1.71664e-60	-0.911283	0.098	0.375	4.69794e-56	0.277	Down
115	2	Fmn1	2.9148e-90	-0.903633	0.377	0.787	7.97695e-86	0.41	Down
2911	1	Dach1	7.70092e-17	-0.903371	0.008	0.139	2.10751e-12	0.131	Down
550	1	Esyt2	1.42013e-44	-0.891369	0.508	0.82	3.88648e-40	0.312	Down
385	2	Cpeb2	2.65889e-68	-0.889848	0.192	0.529	7.27658e-64	0.337	Down
135	2	Soat1	4.32675e-83	-0.888937	0.306	0.707	1.1841e-78	0.401	Down
2110	2	Ctsk	6.02533e-45	-0.886943	0.026	0.209	1.64895e-40	0.183	Down
229	1	Txnrd1	1.03092e-44	-0.88477	0.253	0.632	2.82133e-40	0.379	Down
1069	2	Rnf217	1.0156e-57	-0.884725	0.085	0.347	2.77939e-53	0.262	Down
936	2	Txnrd1	1.35405e-58	-0.880464	0.101	0.374	3.70563e-54	0.273	Down
204	2	Cpeb4	1.1021e-77	-0.877206	0.289	0.68	3.01612e-73	0.391	Down
538	2	Pgap1	3.80821e-65	-0.876613	0.141	0.454	1.04219e-60	0.313	Down
819	2	Ocrl	5.91181e-63	-0.876257	0.096	0.378	1.61788e-58	0.282	Down
392	1	Rhob	2.4469e-41	-0.865146	0.096	0.433	6.69644e-37	0.337	Down
1365	2	Adgrl2	3.14868e-53	-0.864129	0.06	0.296	8.61699e-49	0.236	Down
334	1	Tcirg1	6.1924e-49	-0.864095	0.484	0.832	1.69467e-44	0.348	Down
1555	2	Plxna2	3.51046e-60	-0.861048	0.017	0.239	9.60708e-56	0.222	Down
203	2	Atp6v1a	4.17472e-84	-0.858947	0.299	0.691	1.14249e-79	0.392	Down
800	2	Nav2	5.46898e-51	-0.853317	0.204	0.489	1.49669e-46	0.285	Down
572	1	Fth1	3.67045e-32	-0.852858	0.237	0.545	1.00449e-27	0.308	Down
458	2	Dmxl2	1.0286e-65	-0.848325	0.174	0.5	2.81497e-61	0.326	Down
1155	1	Mthfd1l	4.73205e-34	-0.847468	0.028	0.282	1.29502e-29	0.254	Down
735	2	Anxa2	9.98549e-56	-0.846851	0.174	0.465	2.73273e-51	0.291	Down
331	1	Pcyt1a	1.17159e-39	-0.846334	0.289	0.637	3.2063e-35	0.348	Down
1576	2	Sptbn1	4.33352e-55	-0.841105	0.032	0.252	1.18595e-50	0.22	Down
311	1	Gpr137b	8.18365e-47	-0.839963	0.406	0.759	2.23962e-42	0.353	Down
518	1	Lpgat1	4.30231e-44	-0.839259	0.024	0.34	1.17741e-39	0.316	Down
1992	1	Gm6209	9.47835e-23	-0.837511	0.03	0.22	2.59394e-18	0.19	Down
205	2	Arhgap10	2.43736e-84	-0.837284	0.434	0.825	6.67033e-80	0.391	Down
692	2	Mfsd12	1.24185e-63	-0.8364	0.108	0.404	3.39858e-59	0.296	Down
1050	1	Plekha5	8.26446e-30	-0.83476	0.098	0.361	2.26174e-25	0.263	Down
1146	1	Tanc2	1.02369e-52	-0.831861	0.655	0.909	2.80153e-48	0.254	Down
745	2	Resf1	1.23175e-50	-0.829923	0.331	0.622	3.37094e-46	0.291	Down
1019	2	Klf9	4.24129e-55	-0.826829	0.107	0.373	1.16072e-50	0.266	Down
335	1	Gsr	2.13388e-39	-0.825744	0.181	0.528	5.83978e-35	0.347	Down
346	2	Tulp4	3.84291e-66	-0.82468	0.257	0.603	1.05169e-61	0.346	Down
2423	2	Ednrb	1.61254e-34	-0.822236	0.046	0.21	4.41303e-30	0.164	Down
744	2	Canx	8.53547e-59	-0.821629	0.131	0.422	2.3359e-54	0.291	Down
681	1	Ocrl	1.74065e-36	-0.81718	0.086	0.383	4.76365e-32	0.297	Down
1018	2	Actn1	1.35828e-62	-0.817005	0.06	0.326	3.71722e-58	0.266	Down
1170	2	Plscr4	2.88623e-56	-0.816642	0.071	0.323	7.89874e-52	0.252	Down
1426	2	Emp1	1.30347e-45	-0.81323	0.108	0.339	3.5672e-41	0.231	Down
691	1	2510009E07Rik	8.2183e-32	-0.811114	0.151	0.447	2.2491e-27	0.296	Down
330	1	Gm37376	5.24148e-42	-0.809807	0.291	0.639	1.43444e-37	0.348	Down
404	2	Tmem165	1.19251e-65	-0.808753	0.23	0.566	3.26355e-61	0.336	Down
599	1	Aldh2	5.32189e-35	-0.807092	0.135	0.441	1.45644e-30	0.306	Down
592	1	Tns1	5.51922e-33	-0.806689	0.217	0.523	1.51044e-28	0.306	Down
353	2	Vmp1	2.53668e-64	-0.806412	0.286	0.63	6.94212e-60	0.344	Down
619	1	Akr1b8	7.17527e-36	-0.803005	0.082	0.386	1.96366e-31	0.304	Down
532	2	Dennd4c	1.20708e-88	-0.801634	0.585	0.899	3.30343e-84	0.314	Down
963	2	Ppfibp1	9.05814e-55	-0.800988	0.127	0.398	2.47894e-50	0.271	Down
380	2	Igf1	2.24714e-57	-0.800129	0.32	0.658	6.14974e-53	0.338	Down
2058	2	1500015L24Rik	8.69786e-40	-0.798829	0.057	0.243	2.38034e-35	0.186	Down
680	1	Gbe1	4.12958e-32	-0.795525	0.404	0.702	1.13014e-27	0.298	Down
1890	2	Slc22a4	3.85491e-55	-0.794772	0.008	0.206	1.05497e-50	0.198	Down
3693	1	Neat1	1.55582e-66	-0.792845	0.942	0.997	4.25781e-62	0.055	Down
1337	2	Cnot6	3.81966e-55	-0.79147	0.058	0.296	1.04533e-50	0.238	Down
1562	2	Nr6a1	4.68301e-42	-0.790821	0.115	0.336	1.2816e-37	0.221	Down
1429	2	Il7r	3.48903e-46	-0.786674	0.096	0.327	9.54842e-42	0.231	Down
600	2	Dapk1	9.70584e-62	-0.785158	0.458	0.764	2.6562e-57	0.306	Down
1977	2	Fbxo32	3.28645e-38	-0.783566	0.072	0.263	8.99403e-34	0.191	Down
1179	2	Rassf8	8.37977e-48	-0.782736	0.128	0.379	2.29329e-43	0.251	Down
1482	2	Eepd1	5.42459e-44	-0.781601	0.114	0.341	1.48455e-39	0.227	Down
360	2	Igf2r	5.69552e-64	-0.780395	0.217	0.559	1.55869e-59	0.342	Down
860	1	Cacna1a	1.11021e-25	-0.779894	0.255	0.533	3.0383e-21	0.278	Down
420	1	Tnfaip2	3.29931e-38	-0.777691	0.147	0.481	9.02921e-34	0.334	Down
1093	2	Ell2	5.78896e-44	-0.776301	0.191	0.45	1.58426e-39	0.259	Down
525	2	Lrp12	1.64868e-60	-0.774756	0.163	0.479	4.51194e-56	0.316	Down
2357	2	Shisa9	1.34573e-31	-0.773108	0.074	0.243	3.68287e-27	0.169	Down
1883	2	Flrt2	1.6447e-38	-0.771562	0.082	0.28	4.50104e-34	0.198	Down
276	2	Cd300lb	9.10409e-67	-0.770791	0.296	0.66	2.49152e-62	0.364	Down
1129	2	Laptm4a	1.89734e-54	-0.770127	0.09	0.347	5.19245e-50	0.257	Down
1585	2	Syne2	3.42787e-53	-0.768476	0.039	0.258	9.38105e-49	0.219	Down
626	1	Cat	4.24012e-32	-0.765656	0.193	0.496	1.16039e-27	0.303	Down
768	1	Ampd3	2.52582e-32	-0.764549	0.108	0.396	6.91241e-28	0.288	Down
1584	2	Serinc1	4.63658e-57	-0.760361	0.025	0.244	1.26889e-52	0.219	Down
386	2	Stxbp5	3.54391e-64	-0.760196	0.328	0.665	9.69861e-60	0.337	Down
1030	2	Hk3	4.00661e-52	-0.76007	0.113	0.378	1.09649e-47	0.265	Down
1681	1	Gk	2.71317e-29	-0.758652	0.004	0.217	7.42513e-25	0.213	Down
1940	2	Apex2	6.27937e-47	-0.758393	0.033	0.227	1.71848e-42	0.194	Down
492	1	Abcc5	2.48372e-41	-0.757931	0.494	0.815	6.79719e-37	0.321	Down
1561	2	Ercc6	1.66048e-49	-0.757213	0.057	0.278	4.54424e-45	0.221	Down
1488	2	Cd9	6.18947e-48	-0.754056	0.07	0.297	1.69387e-43	0.227	Down
1321	1	Tmem267	9.28636e-18	-0.753615	0.325	0.565	2.5414e-13	0.24	Down
622	2	Arl15	3.14123e-54	-0.752852	0.266	0.57	8.5966e-50	0.304	Down
1975	2	Acyp2	1.49332e-45	-0.752325	0.034	0.225	4.08678e-41	0.191	Down
1821	2	Cpd	1.63369e-55	-0.7494	0.011	0.214	4.47093e-51	0.203	Down
236	1	Blvrb	1.4864e-41	-0.748112	0.301	0.678	4.06783e-37	0.377	Down
1322	2	Cspp1	4.24741e-43	-0.746241	0.164	0.403	1.16239e-38	0.239	Down
895	2	Gbe1	1.1705e-47	-0.746009	0.201	0.477	3.2033e-43	0.276	Down
1659	2	Mical2	7.96385e-45	-0.742419	0.07	0.284	2.17947e-40	0.214	Down
403	2	Plin2	2.1815e-81	-0.741203	0.545	0.881	5.97011e-77	0.336	Down
633	1	Gramd1b	5.55172e-28	-0.74026	0.392	0.695	1.51934e-23	0.303	Down
1819	1	Rapgef5	1.96231e-26	-0.739321	0.012	0.215	5.37027e-22	0.203	Down
1125	1	Panx1	1.49141e-33	-0.738475	0.024	0.281	4.08153e-29	0.257	Down
2120	2	Gkap1	3.95891e-49	-0.733746	0.011	0.193	1.08343e-44	0.182	Down
1852	2	Ubc	3.71839e-54	-0.732317	0.012	0.212	1.01761e-49	0.2	Down
1507	2	2510009E07Rik	9.87626e-47	-0.730705	0.074	0.299	2.70284e-42	0.225	Down
1539	2	Fam20c	1.46214e-46	-0.729359	0.075	0.298	4.00145e-42	0.223	Down
2069	2	Rai14	1.87486e-41	-0.729061	0.045	0.23	5.13092e-37	0.185	Down
627	2	Rusc2	3.25921e-60	-0.728329	0.133	0.436	8.91949e-56	0.303	Down
1654	2	Por	2.31104e-43	-0.727687	0.088	0.302	6.32461e-39	0.214	Down
1508	2	Tmlhe	7.55168e-46	-0.726041	0.08	0.305	2.06667e-41	0.225	Down
1053	2	Lamp1	7.80514e-54	-0.725333	0.098	0.361	2.13603e-49	0.263	Down
1320	2	Ncf1	6.88721e-41	-0.724107	0.17	0.41	1.88482e-36	0.24	Down
1744	1	Gm20658	1.96372e-26	-0.72272	0.022	0.23	5.37411e-22	0.208	Down
2829	1	Met	4.66206e-14	-0.722648	0.048	0.184	1.27587e-09	0.136	Down
1132	2	Ptk2	4.35935e-47	-0.720715	0.147	0.403	1.19302e-42	0.256	Down
594	2	Thoc2	2.10578e-53	-0.71954	0.35	0.656	5.7629e-49	0.306	Down
2372	2	Gask1b	4.23495e-37	-0.718677	0.043	0.211	1.15898e-32	0.168	Down
350	1	Itgb2	3.7301e-36	-0.718091	0.329	0.674	1.02082e-31	0.345	Down
780	2	Gpr137b-ps	6.73766e-55	-0.717022	0.138	0.425	1.8439e-50	0.287	Down
677	2	Sat1	8.94149e-54	-0.716731	0.188	0.486	2.44702e-49	0.298	Down
371	2	Anxa3	7.98103e-61	-0.716402	0.252	0.592	2.18417e-56	0.34	Down
2101	2	Pgap2	2.78232e-49	-0.716217	0.012	0.196	7.61437e-45	0.184	Down
307	2	Nceh1	4.95392e-63	-0.715856	0.277	0.631	1.35574e-58	0.354	Down
1158	2	Atf3	3.39019e-51	-0.713124	0.091	0.344	9.27794e-47	0.253	Down
1249	1	Ypel2	2.11245e-23	-0.710982	0.177	0.422	5.78115e-19	0.245	Down
1203	2	Ehbp1	2.54812e-44	-0.709793	0.173	0.422	6.97343e-40	0.249	Down
2341	2	Layn	1.2529e-47	-0.708329	0.004	0.174	3.4288e-43	0.17	Down
2654	1	Fnip2	9.40094e-40	-0.705978	0.817	0.965	2.57275e-35	0.148	Down
638	1	Wfs1	2.80366e-29	-0.703927	0.369	0.67	7.67278e-25	0.301	Down
1560	1	Asmt	1.67881e-25	-0.703286	0.054	0.275	4.59439e-21	0.221	Down
686	2	Ap3s1	5.8584e-54	-0.702508	0.178	0.475	1.60327e-49	0.297	Down
2307	2	Pls3	3.89917e-47	-0.70157	0.007	0.179	1.06709e-42	0.172	Down
832	2	Wdr91	1.93276e-52	-0.699275	0.154	0.435	5.28938e-48	0.281	Down
2915	2	Tmem267	1.53779e-30	-0.697106	0.022	0.153	4.20846e-26	0.131	Down
494	2	Uhrf2	4.77264e-52	-0.696432	0.375	0.696	1.30613e-47	0.321	Down
2252	2	Rhob	7.64576e-48	-0.695935	0.009	0.185	2.09241e-43	0.176	Down
1732	2	Iqsec1	1.1676e-43	-0.693318	0.069	0.278	3.19538e-39	0.209	Down
1489	2	Pgd	9.77191e-47	-0.691034	0.075	0.302	2.67428e-42	0.227	Down
1430	2	Pde8a	8.66679e-40	-0.68598	0.147	0.378	2.37184e-35	0.231	Down
2379	2	Pacrg	8.02162e-34	-0.685834	0.058	0.225	2.19528e-29	0.167	Down
628	2	Vwa8	6.83776e-49	-0.685656	0.284	0.587	1.87129e-44	0.303	Down
1575	1	Cyb5a	1.24989e-23	-0.681921	0.092	0.312	3.42057e-19	0.22	Down
488	2	Atp6v1b2	7.91198e-52	-0.68137	0.414	0.736	2.16527e-47	0.322	Down
1054	2	Pcyt1a	3.68165e-44	-0.680846	0.171	0.434	1.00756e-39	0.263	Down
2533	2	Cnrip1	1.1955e-30	-0.679901	0.055	0.211	3.27174e-26	0.156	Down
1682	2	Afdn	1.13491e-42	-0.679552	0.088	0.301	3.10591e-38	0.213	Down
387	2	Lrrfip2	3.62817e-56	-0.678521	0.341	0.678	9.92921e-52	0.337	Down
493	2	Arhgef12	4.15559e-55	-0.674548	0.244	0.565	1.13726e-50	0.321	Down
1923	2	Cyb5b	2.22498e-42	-0.672458	0.057	0.252	6.0891e-38	0.195	Down
2029	2	Tacc2	2.06558e-43	-0.670613	0.039	0.227	5.65288e-39	0.188	Down
914	1	Klf9	3.54536e-26	-0.66939	0.259	0.533	9.7026e-22	0.274	Down
356	1	Pirb	1.97288e-36	-0.668965	0.315	0.658	5.39918e-32	0.343	Down
511	1	Mycbp2	6.23164e-41	-0.666084	0.596	0.913	1.70541e-36	0.317	Down
818	1	Gm40645	3.85115e-27	-0.666052	0.217	0.499	1.05394e-22	0.282	Down
1463	1	Acyp2	4.35862e-23	-0.663984	0.12	0.349	1.19282e-18	0.229	Down
616	2	Anxa4	1.11678e-52	-0.663262	0.221	0.525	3.05629e-48	0.304	Down
747	2	Srsf2	6.11297e-46	-0.662884	0.273	0.564	1.67294e-41	0.291	Down
2547	2	Acss2	7.4627e-35	-0.662504	0.032	0.187	2.04232e-30	0.155	Down
1235	1	Ecpas	3.59158e-38	-0.662125	0.643	0.889	9.82908e-34	0.246	Down
949	1	Tulp4	1.37002e-30	-0.660979	0.518	0.79	3.74933e-26	0.272	Down
1527	2	Slc25a3	4.53054e-42	-0.659076	0.109	0.332	1.23987e-37	0.223	Down
1209	2	Abcc1	7.06568e-38	-0.658541	0.227	0.476	1.93367e-33	0.249	Down
2469	1	Ptgr1	2.04786e-20	-0.658506	0.012	0.173	5.60439e-16	0.161	Down
1042	1	Pgd	2.37034e-24	-0.657309	0.205	0.469	6.4869e-20	0.264	Down
1236	1	Serinc1	8.54661e-29	-0.656954	0.066	0.312	2.33895e-24	0.246	Down
1291	1	Grina	5.24702e-28	-0.654897	0.064	0.306	1.43595e-23	0.242	Down
541	2	BC005537	6.76013e-60	-0.654203	0.531	0.844	1.85004e-55	0.313	Down
615	2	Myof	7.45395e-57	-0.652642	0.537	0.842	2.03992e-52	0.305	Down
2271	2	Atpif1	1.11157e-41	-0.652627	0.031	0.206	3.04202e-37	0.175	Down
1185	1	Txnip	1.50867e-26	-0.652568	0.102	0.352	4.12877e-22	0.25	Down
309	2	Nrp2	4.37676e-60	-0.651131	0.312	0.665	1.19779e-55	0.353	Down
1006	1	Taldo1	4.81553e-27	-0.650385	0.133	0.4	1.31787e-22	0.267	Down
1751	1	Cpeb1	1.70224e-21	-0.650368	0.086	0.294	4.65852e-17	0.208	Down
831	2	Gm44511	4.42967e-50	-0.649819	0.406	0.688	1.21227e-45	0.282	Down
734	1	Fam129b	3.90297e-39	-0.649558	0.61	0.901	1.06813e-34	0.291	Down
1538	1	Zfyve9	4.81852e-25	-0.64878	0.062	0.285	1.31869e-20	0.223	Down
2872	2	Enpp1	4.19317e-34	-0.648091	0.012	0.146	1.14754e-29	0.134	Down
2028	1	Mpp7	6.18163e-25	-0.646695	0.008	0.196	1.69173e-20	0.188	Down
2254	2	Hmox1	2.30247e-37	-0.64649	0.047	0.223	6.30118e-33	0.176	Down
2762	2	Gm21860	5.03696e-36	-0.645033	0.012	0.153	1.37846e-31	0.141	Down
3834	1	Malat1	8.19085e-56	-0.644735	0.996	1	2.24159e-51	0.004	Down
1777	2	Pkp4	5.86062e-35	-0.643695	0.14	0.347	1.60388e-30	0.207	Down
593	1	Itm2b	8.78803e-29	-0.642414	0.357	0.663	2.40502e-24	0.306	Down
279	2	Zfp704	2.28168e-60	-0.641063	0.365	0.728	6.24428e-56	0.363	Down
2253	2	Sypl	5.1592e-42	-0.640973	0.029	0.205	1.41192e-37	0.176	Down
2355	2	Dnajc10	1.42578e-46	-0.640481	0.005	0.174	3.90193e-42	0.169	Down
2702	2	Gm15726	5.35561e-39	-0.639874	0.006	0.151	1.46567e-34	0.145	Down
1625	1	Ankrd28	2.35189e-28	-0.638734	0.014	0.23	6.43641e-24	0.216	Down
1563	2	Capg	8.33769e-41	-0.638417	0.103	0.324	2.28178e-36	0.221	Down
2350	2	Txn1	7.82757e-43	-0.638389	0.018	0.187	2.14217e-38	0.169	Down
1111	1	Large1	4.26367e-28	-0.63768	0.574	0.832	1.16684e-23	0.258	Down
1283	2	Clcn7	2.97756e-41	-0.636999	0.146	0.388	8.14869e-37	0.242	Down
761	2	Ahnak	1.18939e-51	-0.636608	0.522	0.811	3.25501e-47	0.289	Down
2190	2	Mthfd1l	4.99811e-43	-0.636188	0.029	0.208	1.36783e-38	0.179	Down
452	2	Abcc5	1.45283e-52	-0.635221	0.3	0.627	3.97596e-48	0.327	Down
1282	1	Mid1	5.24488e-21	-0.634426	0.225	0.467	1.43537e-16	0.242	Down
553	2	Snx27	4.17139e-48	-0.634243	0.318	0.629	1.14158e-43	0.311	Down
1875	2	Ypel2	1.4031e-30	-0.633874	0.156	0.355	3.83987e-26	0.199	Down
1449	1	Slc8a1	9.55563e-26	-0.633244	0.661	0.891	2.61509e-21	0.23	Down
512	2	A330023F24Rik	1.958e-50	-0.632617	0.335	0.652	5.35846e-46	0.317	Down
1987	1	Pbx1	5.04358e-15	-0.632563	0.209	0.399	1.38028e-10	0.19	Down
1216	2	Rasal2	1.28006e-43	-0.632509	0.134	0.382	3.50315e-39	0.248	Down
2170	1	Lims2	5.44055e-22	-0.631987	0.028	0.208	1.48892e-17	0.18	Down
1697	2	Lmna	7.53229e-39	-0.630431	0.097	0.309	2.06136e-34	0.212	Down
945	2	Ralgapa2	1.96892e-39	-0.629057	0.294	0.567	5.38835e-35	0.273	Down
1292	2	Aldh2	4.00441e-44	-0.628641	0.117	0.359	1.09589e-39	0.242	Down
805	2	Gas2l3	3.48375e-47	-0.627489	0.21	0.494	9.53398e-43	0.284	Down
2947	2	Gm46401	9.33189e-33	-0.625341	0.013	0.143	2.55386e-28	0.13	Down
1995	2	Mindy1	1.28999e-37	-0.625099	0.068	0.258	3.53032e-33	0.19	Down
2144	1	Tnfrsf26	1.17767e-22	-0.624479	0.018	0.199	3.22293e-18	0.181	Down
1293	2	Vim	2.02928e-36	-0.624218	0.203	0.445	5.55353e-32	0.242	Down
2042	1	Mvb12b	1.3268e-22	-0.623606	0.032	0.219	3.63106e-18	0.187	Down
2363	2	Cyb5a	4.19456e-40	-0.622671	0.029	0.197	1.14793e-35	0.168	Down
2319	2	Dag1	3.85156e-36	-0.6221	0.052	0.223	1.05406e-31	0.171	Down
2068	1	Frk	2.29722e-21	-0.621174	0.04	0.225	6.28681e-17	0.185	Down
2293	2	Rprd1a	5.11267e-35	-0.619807	0.064	0.237	1.39918e-30	0.173	Down
1202	1	Plk2	4.04949e-22	-0.619656	0.243	0.492	1.10822e-17	0.249	Down
917	2	Dop1b	2.19853e-43	-0.61964	0.208	0.482	6.0167e-39	0.274	Down
1963	2	Ttyh2	3.25662e-40	-0.619519	0.057	0.249	8.9124e-36	0.192	Down
2417	1	Dtnb	3.59882e-20	-0.619412	0.02	0.184	9.84889e-16	0.164	Down
934	1	Npc2	2.05453e-27	-0.61914	0.133	0.406	5.62265e-23	0.273	Down
2292	2	Lmbr1	1.59971e-36	-0.618843	0.048	0.221	4.37793e-32	0.173	Down
1826	2	Zwint	1.0541e-39	-0.618742	0.079	0.282	2.88476e-35	0.203	Down
1924	2	Ftl1	1.0741e-33	-0.618685	0.111	0.306	2.93948e-29	0.195	Down
1498	2	Samd8	1.49177e-39	-0.618471	0.126	0.352	4.08252e-35	0.226	Down
789	1	Ahnak2	8.20909e-25	-0.61562	0.349	0.635	2.24658e-20	0.286	Down
1583	1	Hipk2	1.0379e-34	-0.615578	0.691	0.91	2.84043e-30	0.219	Down
695	1	Klf6	3.21068e-27	-0.61484	0.341	0.637	8.78666e-23	0.296	Down
1945	2	Mpp5	2.99629e-35	-0.613061	0.096	0.29	8.19994e-31	0.194	Down
2121	2	Ttc39c	3.20445e-38	-0.612231	0.053	0.235	8.76963e-34	0.182	Down
918	2	Dennd2a	5.33097e-43	-0.609252	0.211	0.485	1.45893e-38	0.274	Down
451	2	Abl2	3.88604e-51	-0.607693	0.357	0.684	1.06349e-46	0.327	Down
2466	1	Cd200	7.80323e-17	-0.607564	0.058	0.219	2.13551e-12	0.161	Down
2191	2	Ifrd1	1.23908e-39	-0.60704	0.041	0.22	3.39098e-35	0.179	Down
1259	1	Ncf1	1.73176e-22	-0.604779	0.179	0.423	4.7393e-18	0.244	Down
1991	1	Tkt	8.34987e-25	-0.604654	0.01	0.2	2.28511e-20	0.19	Down
964	2	Klf6	3.15083e-42	-0.603806	0.211	0.482	8.62288e-38	0.271	Down
1215	1	Fry	1.62303e-22	-0.603673	0.243	0.491	4.44173e-18	0.248	Down
1781	2	Pkm	2.39953e-41	-0.603509	0.068	0.274	6.5668e-37	0.206	Down
1416	2	Tfec	3.67834e-44	-0.602973	0.092	0.324	1.00665e-39	0.232	Down
2189	1	Ptges	3.70967e-21	-0.602611	0.034	0.213	1.01523e-16	0.179	Down
1082	1	Mctp1	8.4729e-34	-0.602031	0.635	0.895	2.31878e-29	0.26	Down
2453	2	Snx7	3.4362e-35	-0.601749	0.041	0.203	9.40384e-31	0.162	Down
513	2	Dip2c	9.25275e-47	-0.60006	0.464	0.781	2.5322e-42	0.317	Down
944	2	Srsf5	1.83519e-41	-0.599576	0.316	0.589	5.02237e-37	0.273	Down
533	2	Lrp1	2.22833e-48	-0.597862	0.476	0.79	6.09827e-44	0.314	Down
2477	2	Ppp2r3a	8.85997e-35	-0.596465	0.042	0.202	2.42471e-30	0.16	Down
1994	2	Taldo1	9.73178e-42	-0.595913	0.046	0.236	2.6633e-37	0.19	Down
644	2	Pirb	1.5626e-44	-0.594488	0.311	0.612	4.27637e-40	0.301	Down
1976	2	Adamtsl5	1.01864e-40	-0.594213	0.052	0.243	2.7877e-36	0.191	Down
381	2	Sash1	2.40098e-55	-0.594175	0.498	0.836	6.57077e-51	0.338	Down
595	2	Agap1	3.37252e-45	-0.594086	0.365	0.671	9.22959e-41	0.306	Down
2041	1	Nckap1	3.23737e-24	-0.593849	0.01	0.197	8.8597e-20	0.187	Down
2662	2	Lpgat1	6.36994e-42	-0.592766	0.002	0.15	1.74326e-37	0.148	Down
1716	1	Tanc1	3.13732e-22	-0.592021	0.082	0.293	8.5859e-18	0.211	Down
2916	2	Ctsl	1.72913e-26	-0.591942	0.044	0.175	4.73211e-22	0.131	Down
2171	1	E230032D23Rik	1.33918e-18	-0.591552	0.07	0.25	3.66494e-14	0.18	Down
2109	1	Gadd45g	1.11359e-18	-0.591503	0.076	0.259	3.04757e-14	0.183	Down
2865	2	Nxpe4	1.96492e-26	-0.589157	0.047	0.181	5.3774e-22	0.134	Down
1126	1	Itgax	3.1129e-21	-0.588539	0.363	0.62	8.51908e-17	0.257	Down
771	2	Kcnk13	1.46903e-38	-0.58822	0.388	0.676	4.02028e-34	0.288	Down
2411	2	Slc36a4	1.23852e-34	-0.588174	0.047	0.212	3.38946e-30	0.165	Down
1722	1	Ttc12	1.75887e-21	-0.58814	0.09	0.3	4.81351e-17	0.21	Down
629	2	Fam219a	1.50952e-45	-0.585571	0.31	0.613	4.1311e-41	0.303	Down
2991	2	Prrg1	5.98115e-32	-0.585157	0.012	0.139	1.63686e-27	0.127	Down
2241	2	Plxdc1	5.67359e-30	-0.584316	0.093	0.269	1.55269e-25	0.176	Down
1579	1	Rubcnl	1.03825e-23	-0.581643	0.062	0.282	2.84138e-19	0.22	Down
1900	2	Plec	1.92985e-32	-0.581503	0.115	0.312	5.28142e-28	0.197	Down
1591	1	Pstpip1	3.28191e-21	-0.581041	0.108	0.326	8.98162e-17	0.218	Down
1996	2	Cdc37l1	4.96094e-36	-0.579988	0.077	0.267	1.35766e-31	0.19	Down
1768	2	Vkorc1l1	2.58783e-34	-0.57935	0.127	0.334	7.08212e-30	0.207	Down
1972	1	Ckb	1.34724e-18	-0.578774	0.088	0.279	3.687e-14	0.191	Down
2435	2	Grina	8.21436e-39	-0.577871	0.025	0.188	2.24802e-34	0.163	Down
2794	2	Fabp5	1.22618e-37	-0.577789	0.005	0.144	3.35569e-33	0.139	Down
2264	2	Fhit	3.99293e-22	-0.577685	0.229	0.404	1.09274e-17	0.175	Down
1898	1	S100a6	3.22925e-24	-0.577007	0.024	0.221	8.83749e-20	0.197	Down
1078	1	Tspan14	3.36922e-23	-0.573899	0.434	0.695	9.22056e-19	0.261	Down
894	1	Arl15	2.55472e-23	-0.57383	0.287	0.563	6.99151e-19	0.276	Down
1007	1	Psmd11	2.14467e-23	-0.573683	0.273	0.54	5.86933e-19	0.267	Down
2291	2	Rhoj	1.11295e-37	-0.573589	0.04	0.213	3.04581e-33	0.173	Down
2663	2	Acot9	1.11117e-39	-0.572811	0.008	0.156	3.04093e-35	0.148	Down
2151	2	Mcoln2	2.82716e-35	-0.570738	0.065	0.246	7.73709e-31	0.181	Down
1052	1	Ptpn1	3.58934e-21	-0.570716	0.365	0.628	9.82296e-17	0.263	Down
3017	1	Aopep	5.23883e-43	-0.569533	0.851	0.976	1.43371e-38	0.125	Down
1394	2	Ms4a6d	4.58823e-36	-0.568852	0.169	0.402	1.25566e-31	0.233	Down
2776	2	Rgs1	1.15952e-26	-0.567103	0.051	0.191	3.17326e-22	0.14	Down
705	2	Syne1	2.97453e-42	-0.56559	0.351	0.645	8.14039e-38	0.294	Down
2879	2	Rapgef5	9.65458e-33	-0.565497	0.016	0.149	2.64217e-28	0.133	Down
1258	1	Apbb2	2.40638e-32	-0.565204	0.665	0.909	6.58554e-28	0.244	Down
983	2	Mertk	3.62954e-45	-0.56319	0.593	0.862	9.93298e-41	0.269	Down
2150	1	Dnajc10	1.62597e-24	-0.562671	0.002	0.183	4.4498e-20	0.181	Down
750	2	Kif1b	2.71752e-40	-0.562505	0.376	0.666	7.43703e-36	0.29	Down
2864	2	Plk2	4.51214e-31	-0.56048	0.024	0.158	1.23484e-26	0.134	Down
2356	2	Mocos	1.00462e-37	-0.559311	0.037	0.206	2.74934e-33	0.169	Down
935	1	Adamtsl5	6.11625e-26	-0.559046	0.173	0.446	1.67383e-21	0.273	Down
1310	1	Rnf217	6.92417e-21	-0.557235	0.167	0.408	1.89494e-16	0.241	Down
2282	2	Creg1	1.14843e-32	-0.555767	0.07	0.244	3.14292e-28	0.174	Down
1804	2	Fgd4	8.00242e-51	-0.555272	0.737	0.941	2.19002e-46	0.204	Down
2251	1	Abhd2	8.52914e-23	-0.554762	0.012	0.188	2.33417e-18	0.176	Down
620	2	Pdgfc	4.97575e-44	-0.55423	0.334	0.638	1.36171e-39	0.304	Down
2539	2	Dcbld2	2.74706e-31	-0.554193	0.05	0.206	7.51787e-27	0.156	Down
1363	1	Phf8	1.35819e-23	-0.553554	0.112	0.348	3.71696e-19	0.236	Down
1572	1	Adgre5	6.49641e-18	-0.553243	0.183	0.403	1.77787e-13	0.22	Down
795	1	Ptk2b	1.86689e-31	-0.553197	0.542	0.828	5.10912e-27	0.286	Down
2228	2	Ttc12	9.94413e-39	-0.552926	0.042	0.219	2.72141e-34	0.177	Down
1188	2	Lncpint	1.63905e-35	-0.552659	0.535	0.785	4.4856e-31	0.25	Down
950	2	Prkcb	4.59243e-37	-0.552143	0.473	0.745	1.25681e-32	0.272	Down
1167	1	Iqsec1	3.85144e-20	-0.552093	0.323	0.576	1.05402e-15	0.253	Down
2152	2	H3f3b	2.04606e-29	-0.551635	0.118	0.299	5.59945e-25	0.181	Down
1084	2	Psmd1	1.51456e-38	-0.551403	0.208	0.468	4.1449e-34	0.26	Down
2014	1	Gm15247	1.77881e-19	-0.55063	0.07	0.259	4.86808e-15	0.189	Down
2399	2	Abcd3	8.91524e-36	-0.550227	0.046	0.212	2.43983e-31	0.166	Down
1526	1	Cybb	2.26078e-16	-0.549573	0.333	0.556	6.18706e-12	0.223	Down
1982	2	Ampd3	1.32715e-33	-0.549156	0.095	0.286	3.63202e-29	0.191	Down
993	2	Map4k3	7.2526e-36	-0.548296	0.28	0.548	1.98482e-31	0.268	Down
873	1	Rasa3	6.1729e-24	-0.547187	0.39	0.667	1.68934e-19	0.277	Down
1865	2	Acaca	4.00958e-35	-0.546806	0.102	0.301	1.0973e-30	0.199	Down
1897	1	Stim1	1.14384e-16	-0.546716	0.207	0.404	3.13035e-12	0.197	Down
1884	2	Actn4	1.8323e-33	-0.546549	0.111	0.309	5.01445e-29	0.198	Down
1009	2	Mpp1	2.10818e-38	-0.545838	0.229	0.496	5.76946e-34	0.267	Down
2452	2	Acox1	5.6968e-36	-0.545238	0.039	0.201	1.55904e-31	0.162	Down
1131	1	Bnip3l	1.77552e-23	-0.544801	0.169	0.425	4.85907e-19	0.256	Down
1650	2	Mtmr10	1.89313e-34	-0.543978	0.127	0.341	5.18093e-30	0.214	Down
1366	2	Taco1	2.2371e-34	-0.543062	0.195	0.431	6.12226e-30	0.236	Down
1701	1	B430306N03Rik	9.06181e-22	-0.5417	0.082	0.294	2.47995e-17	0.212	Down
3102	2	Frk	6.25527e-30	-0.541356	0.011	0.13	1.71188e-25	0.119	Down
1920	1	Nrp1	3.40693e-21	-0.54126	0.687	0.883	9.32375e-17	0.196	Down
700	2	Cd44	1.72607e-38	-0.540922	0.446	0.741	4.72374e-34	0.295	Down
2332	1	Dnm1	4.74066e-21	-0.540492	0.018	0.188	1.29738e-16	0.17	Down
2153	2	Vcl	2.87623e-27	-0.540206	0.138	0.319	7.87138e-23	0.181	Down
1008	2	Tpcn2	5.45546e-42	-0.539811	0.185	0.452	1.49299e-37	0.267	Down
1638	1	Plscr4	4.58433e-19	-0.539626	0.149	0.364	1.25459e-14	0.215	Down
2823	2	Zfp532	1.94001e-34	-0.539239	0.013	0.15	5.30922e-30	0.137	Down
1516	1	Afdn	4.348e-18	-0.537905	0.271	0.495	1.18992e-13	0.224	Down
2548	2	Syngr1	1.91717e-34	-0.536875	0.033	0.188	5.24673e-30	0.155	Down
1201	1	Gm26740	4.48273e-23	-0.536859	0.524	0.773	1.22679e-18	0.249	Down
2460	1	Lncpint	2.63302e-25	-0.536387	0.753	0.914	7.20579e-21	0.161	Down
1683	1	Frmd4a	4.79174e-17	-0.535434	0.394	0.607	1.31135e-12	0.213	Down
2953	1	Mtss1	4.80243e-33	-0.535293	0.839	0.968	1.31428e-28	0.129	Down
1427	2	Pik3c2a	5.07463e-29	-0.534523	0.316	0.547	1.38877e-24	0.231	Down
770	2	Uhrf1bp1l	4.42634e-41	-0.534097	0.256	0.544	1.21136e-36	0.288	Down
2055	2	Otud7b	2.36496e-33	-0.534017	0.086	0.272	6.4722e-29	0.186	Down
486	2	Xylt1	2.12275e-45	-0.533839	0.35	0.672	5.80932e-41	0.322	Down
1847	1	Gab1	6.17065e-17	-0.533263	0.189	0.389	1.68872e-12	0.2	Down
3019	2	Gsta3	2.14032e-35	-0.529703	0.001	0.126	5.85741e-31	0.125	Down
656	2	Abr	3.0902e-43	-0.528724	0.29	0.59	8.45695e-39	0.3	Down
2499	2	Zbtb38	1.48025e-34	-0.527273	0.039	0.197	4.05101e-30	0.158	Down
2371	1	Plekhg1	4.07011e-13	-0.527161	0.181	0.349	1.11387e-08	0.168	Down
1133	2	Fus	5.6006e-39	-0.526984	0.49	0.746	1.53272e-34	0.256	Down
3171	2	Jag1	1.0405e-25	-0.526614	0.023	0.137	2.84754e-21	0.114	Down
2775	2	Lztfl1	4.43043e-32	-0.525876	0.027	0.167	1.21248e-27	0.14	Down
1709	1	Ppard	6.26711e-20	-0.525849	0.1	0.311	1.71512e-15	0.211	Down
2540	2	Ergic2	8.59011e-28	-0.525657	0.079	0.235	2.35085e-23	0.156	Down
937	2	Serpinb6a	7.89399e-39	-0.525398	0.254	0.527	2.16035e-34	0.273	Down
1601	2	Peak1	4.35101e-25	-0.525177	0.576	0.793	1.19074e-20	0.217	Down
1767	1	Uggt1	1.29949e-21	-0.524618	0.068	0.275	3.55631e-17	0.207	Down
2688	2	Rps9	2.11328e-34	-0.524426	0.023	0.169	5.78342e-30	0.146	Down
2102	2	Mat2a	1.78431e-29	-0.52423	0.119	0.303	4.88312e-25	0.184	Down
2699	2	Dcun1d3	8.74018e-34	-0.52393	0.026	0.171	2.39193e-29	0.145	Down
901	2	Arhgap6	7.5635e-32	-0.523778	0.397	0.672	2.0699e-27	0.275	Down
2215	1	Myl6	5.96646e-20	-0.522421	0.044	0.222	1.63284e-15	0.178	Down
746	1	Gpr137b-ps	1.06091e-24	-0.52236	0.4	0.691	2.90338e-20	0.291	Down
3049	1	Zfp462	1.66246e-15	-0.521953	0.008	0.131	4.54966e-11	0.123	Down
365	2	Specc1	9.16776e-50	-0.521551	0.419	0.76	2.50894e-45	0.341	Down
2370	1	Npas2	6.03577e-14	-0.521462	0.129	0.297	1.65181e-09	0.168	Down
869	2	Tmem87b	4.30334e-36	-0.520927	0.317	0.595	1.17769e-31	0.278	Down
1822	2	Anpep	1.49104e-36	-0.520651	0.091	0.294	4.08053e-32	0.203	Down
2354	1	S100a11	2.06558e-22	-0.51945	0.004	0.173	5.65286e-18	0.169	Down
2592	2	Firre	1.34845e-36	-0.518691	0.019	0.17	3.69029e-32	0.151	Down
1911	1	Zwint	4.12557e-15	-0.51849	0.245	0.441	1.12904e-10	0.196	Down
1301	2	Pcca	3.50377e-32	-0.518128	0.227	0.468	9.58877e-28	0.241	Down
2954	2	Tkt	1.25638e-34	-0.516902	0.006	0.135	3.43835e-30	0.129	Down
1899	2	Baiap2	6.33674e-33	-0.516455	0.106	0.303	1.73418e-28	0.197	Down
2555	1	Grk5	2.42867e-13	-0.516407	0.584	0.738	6.64655e-09	0.154	Down
1169	1	Fmnl2	2.45475e-20	-0.516186	0.482	0.734	6.71792e-16	0.252	Down
2880	2	Zc2hc1a	2.45367e-31	-0.516138	0.023	0.156	6.71497e-27	0.133	Down
673	2	Tbc1d23	9.0364e-39	-0.514959	0.365	0.663	2.47299e-34	0.298	Down
1718	1	Txn1	2.47324e-17	-0.514761	0.175	0.385	6.76851e-13	0.21	Down
3095	2	Gk	2.84751e-32	-0.513567	0.004	0.124	7.79279e-28	0.12	Down
956	2	Zfand5	1.02937e-34	-0.513192	0.304	0.576	2.81707e-30	0.272	Down
2866	2	Sel1l3	6.36906e-25	-0.511401	0.053	0.187	1.74302e-20	0.134	Down
2990	2	Cpeb1	4.44883e-32	-0.511352	0.011	0.138	1.21751e-27	0.127	Down
1402	1	Tfec	5.76556e-21	-0.510336	0.137	0.37	1.57786e-16	0.233	Down
1028	2	Sik2	1.98053e-34	-0.509968	0.286	0.551	5.42012e-30	0.265	Down
975	2	Evl	3.52345e-33	-0.509286	0.383	0.653	9.64262e-29	0.27	Down
2288	2	Adipor2	9.97793e-34	-0.509099	0.061	0.234	2.73066e-29	0.173	Down
2465	1	Pde8b	2.36917e-21	-0.509059	0.004	0.165	6.4837e-17	0.161	Down
2043	2	Ldlr	2.45371e-34	-0.508579	0.079	0.266	6.71508e-30	0.187	Down
1759	1	Nav1	2.52289e-27	-0.507815	0.733	0.941	6.9044e-23	0.208	Down
2723	2	Dst	4.03853e-29	-0.507636	0.043	0.186	1.10523e-24	0.143	Down
883	1	Psmd1	2.5864e-22	-0.507503	0.414	0.691	7.0782e-18	0.277	Down
2813	2	Rnf11	1.62847e-33	-0.507313	0.018	0.155	4.45663e-29	0.137	Down
2406	1	Ctdspl	1.87005e-19	-0.506574	0.024	0.189	5.11776e-15	0.165	Down
2914	2	Jade3	3.7488e-31	-0.506508	0.02	0.151	1.02593e-26	0.131	Down
2933	2	Cdk18	4.66555e-34	-0.506167	0.009	0.139	1.27682e-29	0.13	Down
1993	1	Lamc1	2.87465e-19	-0.506004	0.074	0.264	7.86707e-15	0.19	Down
1436	2	Kif16b	6.64999e-28	-0.50573	0.282	0.512	1.8199e-23	0.23	Down
853	1	1810013L24Rik	5.95289e-22	-0.505521	0.329	0.608	1.62913e-17	0.279	Down
1187	2	Gsr	6.25629e-39	-0.505359	0.173	0.423	1.71216e-34	0.25	Down
1981	1	Hmox1	7.3757e-18	-0.505036	0.096	0.287	2.01851e-13	0.191	Down
2798	2	Tjp2	3.94778e-32	-0.504536	0.024	0.162	1.08039e-27	0.138	Down
1602	2	Txnip	3.13328e-31	-0.504467	0.181	0.398	8.57484e-27	0.217	Down
1051	1	Fam219a	4.86473e-24	-0.503926	0.534	0.797	1.33133e-19	0.263	Down
2672	2	B430306N03Rik	1.25851e-34	-0.503898	0.023	0.17	3.44417e-30	0.147	Down
1186	1	Fbxw7	2.41318e-20	-0.50317	0.496	0.746	6.60416e-16	0.25	Down
861	1	Ncf2	5.73156e-21	-0.50283	0.367	0.645	1.56856e-16	0.278	Down
1475	2	Grk5	5.14914e-32	-0.502778	0.528	0.756	1.40917e-27	0.228	Down
1364	1	Znrf1	1.76243e-18	-0.502148	0.275	0.511	4.82323e-14	0.236	Down
1377	1	Vcl	3.37684e-17	-0.501441	0.404	0.639	9.24141e-13	0.235	Down
2534	2	Acox3	6.29608e-30	-0.500471	0.058	0.214	1.72305e-25	0.156	Down
1810	2	Plekhm1	1.67031e-33	-0.500033	0.124	0.327	4.57113e-29	0.203	Down
3417	1	Stxbp6	1.21028e-31	0.501201	0.11	0.016	3.31216e-27	0.094	Up
3468	1	Pld4	6.20546e-36	0.502276	0.1	0.011	1.69825e-31	0.089	Up
3568	1	A930037H05Rik	2.9083e-10	0.504836	0.143	0.067	7.95913e-06	0.076	Up
3769	1	Snx9	7.42347e-09	0.505754	0.56	0.529	0.000203158	0.031	Up
3576	1	Gm35154	1.07394e-07	0.507362	0.177	0.103	0.00293906	0.074	Up
3789	2	Itch	7.22169e-11	0.507465	0.631	0.651	1.97636e-06	0.02	Up
3382	1	C1qb	2.16244e-10	0.508505	0.227	0.13	5.91796e-06	0.097	Up
3787	1	Tnfrsf11a	5.42164e-08	0.50978	0.635	0.613	0.00148374	0.022	Up
3537	1	Tlr8	9.93935e-08	0.509817	0.247	0.166	0.0027201	0.081	Up
3447	1	Aff3	1.81597e-32	0.511035	0.106	0.015	4.96976e-28	0.091	Up
3645	2	Slfn5	1.24912e-10	0.511682	0.131	0.069	3.41847e-06	0.062	Up
3479	1	E330020D12Rik	1.67848e-11	0.512279	0.167	0.079	4.5935e-07	0.088	Up
3609	1	Fgfr2	5.64971e-20	0.512712	0.783	0.716	1.54616e-15	0.067	Up
3341	1	Abcg3	3.71225e-24	0.516047	0.131	0.031	1.01593e-19	0.1	Up
3414	1	Drg1	7.40398e-11	0.516393	0.454	0.36	2.02625e-06	0.094	Up
3516	1	9030624G23Rik	2.08152e-07	0.520409	0.245	0.162	0.00569649	0.083	Up
3781	2	Mef2c	4.25103e-08	0.520961	0.598	0.624	0.00116338	0.026	Up
3688	2	Nfix	3.91992e-08	0.521926	0.165	0.109	0.00107276	0.056	Up
3440	1	Ciita	7.84864e-36	0.522781	0.104	0.012	2.14794e-31	0.092	Up
3848	1	Igf2r	4.18303e-11	0.522939	0.727	0.728	1.14477e-06	0.001	Up
3526	1	Atrnl1	1.04126e-11	0.523314	0.143	0.061	2.84962e-07	0.082	Up
3624	2	Ntng2	1.94316e-13	0.52531	0.113	0.048	5.31785e-09	0.065	Up
3173	1	C1qc	7.77614e-23	0.527142	0.163	0.049	2.1281e-18	0.114	Up
3677	2	Med12l	1.15648e-09	0.527557	0.126	0.068	3.16493e-05	0.058	Up
3293	1	Gm48968	4.34436e-20	0.527663	0.153	0.048	1.18892e-15	0.105	Up
3721	2	Ptprc	1.42605e-19	0.529069	0.854	0.902	3.90268e-15	0.048	Up
3518	1	Gm20559	1.23828e-08	0.529444	0.408	0.325	0.000338881	0.083	Up
3626	2	Rnd3	6.09488e-10	0.530019	0.154	0.089	1.66799e-05	0.065	Up
3676	2	Gpr34	4.79176e-10	0.530031	0.12	0.062	1.31136e-05	0.058	Up
3680	2	Gm14798	6.26994e-09	0.53154	0.143	0.085	0.000171589	0.058	Up
3831	1	Pvt1	9.25776e-10	0.533317	0.677	0.671	2.53357e-05	0.006	Up
3791	2	Ndfip1	4.38777e-09	0.534525	0.458	0.438	0.00012008	0.02	Up
3519	2	Zfp981	2.14801e-11	0.541703	0.351	0.268	5.87845e-07	0.083	Up
3844	2	Cd47	1.4751e-08	0.543863	0.519	0.521	0.000403691	0.002	Up
3756	1	Gna12	5.0953e-08	0.546313	0.53	0.496	0.00139443	0.034	Up
3554	1	4930444A19Rik	3.48002e-07	0.547214	0.251	0.173	0.00952377	0.078	Up
3694	1	Dip2c	3.07509e-10	0.54853	0.823	0.878	8.4156e-06	0.055	Up
3790	2	Man1a	2.30452e-09	0.548701	0.555	0.535	6.30679e-05	0.02	Up
3470	1	Nfia	7.78299e-11	0.549234	0.181	0.092	2.12997e-06	0.089	Up
3578	1	Gm44686	2.31161e-07	0.549582	0.355	0.281	0.00632619	0.074	Up
3280	1	Gm11713	1.6959e-15	0.5501	0.187	0.081	4.64117e-11	0.106	Up
3717	1	Atp8b4	1.21425e-08	0.550869	0.604	0.555	0.000332303	0.049	Up
3638	1	Ctsz	9.43905e-08	0.551155	0.42	0.357	0.00258318	0.063	Up
3673	2	Disc1	9.80769e-08	0.552011	0.226	0.167	0.00268407	0.059	Up
3354	1	Cass4	3.24664e-13	0.552019	0.183	0.084	8.88508e-09	0.099	Up
3542	2	Gm42031	1.50997e-13	0.556003	0.17	0.09	4.13234e-09	0.08	Up
3642	2	Gm8369	4.1019e-10	0.558736	0.135	0.073	1.12257e-05	0.062	Up
3684	2	Parp11	3.94125e-08	0.559053	0.164	0.107	0.0010786	0.057	Up
3650	2	Il13ra1	2.75626e-13	0.55908	0.1	0.039	7.54306e-09	0.061	Up
3486	1	Gm21188	1.5201e-10	0.560493	0.492	0.404	4.16005e-06	0.088	Up
3541	1	C5ar1	1.32331e-07	0.560835	0.255	0.175	0.00362151	0.08	Up
3695	2	Irf1	3.85548e-09	0.562109	0.12	0.065	0.000105513	0.055	Up
3690	2	Gm15563	1.16403e-07	0.56239	0.212	0.156	0.0031856	0.056	Up
3783	2	Atp2b1	2.537e-23	0.563641	0.804	0.83	6.94302e-19	0.026	Up
3517	1	Gm15738	1.63272e-09	0.563712	0.474	0.391	4.46827e-05	0.083	Up
3295	1	Zbtb7c	2.02074e-10	0.563953	0.293	0.188	5.53015e-06	0.105	Up
3809	2	Zmynd8	3.30341e-07	0.566411	0.432	0.417	0.00904043	0.015	Up
3469	1	Celf4	3.50116e-10	0.570107	0.191	0.102	9.58161e-06	0.089	Up
3731	2	Mrc1	9.3102e-10	0.573336	0.676	0.721	2.54792e-05	0.045	Up
3850	2	Map3k3	3.7161e-12	0.573974	0.553	0.552	1.01698e-07	0.001	Up
3671	2	Gm26936	2.67125e-08	0.574574	0.185	0.126	0.00073104	0.059	Up
3729	2	Ikzf1	6.14945e-08	0.575469	0.621	0.666	0.00168292	0.045	Up
3532	1	Ly86	1.14495e-07	0.576142	0.233	0.152	0.0031334	0.081	Up
3760	2	March1	8.36269e-16	0.576152	0.737	0.77	2.28862e-11	0.033	Up
3824	1	Mbnl1	8.99021e-30	0.576212	0.942	0.95	2.46035e-25	0.008	Up
3672	2	Nos1ap	5.47049e-08	0.576805	0.235	0.176	0.00149711	0.059	Up
3471	1	Gm47167	2.13545e-08	0.576855	0.309	0.22	0.00058441	0.089	Up
3565	2	Sema6d	2.47954e-15	0.579315	0.131	0.055	6.78575e-11	0.076	Up
3686	2	Clec4a3	8.33723e-09	0.583345	0.342	0.286	0.000228165	0.056	Up
3580	1	Itga9	2.56689e-07	0.585884	0.191	0.118	0.0070248	0.073	Up
3002	1	Far1os	4.04406e-15	0.588312	0.287	0.16	1.10674e-10	0.127	Up
3556	2	Rasgrp4	3.77931e-22	0.58841	0.106	0.028	1.03428e-17	0.078	Up
3324	1	Nos1ap	6.28167e-11	0.590595	0.255	0.154	1.7191e-06	0.101	Up
3283	1	Hlcs	9.52925e-11	0.591719	0.307	0.201	2.60787e-06	0.106	Up
3782	2	Zc3hav1	8.77493e-08	0.592142	0.393	0.367	0.00240144	0.026	Up
3601	2	BE692007	3.17431e-14	0.593682	0.12	0.051	8.68715e-10	0.069	Up
3851	2	Fam168a	2.77848e-07	0.594037	0.486	0.487	0.00760387	0.001	Up
3813	2	Actr3	2.59744e-22	0.595099	0.726	0.737	7.10843e-18	0.011	Up
3804	2	Lysmd4	3.13652e-08	0.595134	0.508	0.491	0.000858371	0.017	Up
3725	2	Foxp1	9.3384e-22	0.595468	0.791	0.838	2.55564e-17	0.047	Up
3682	1	Aplp2	1.35829e-11	0.596477	0.556	0.499	3.71723e-07	0.057	Up
3653	2	4930469K13Rik	1.05803e-08	0.596636	0.183	0.122	0.000289551	0.061	Up
3654	2	Vav2	2.61706e-08	0.597647	0.23	0.169	0.00071621	0.061	Up
3698	1	Man2a1	2.08439e-12	0.60179	0.629	0.576	5.70435e-08	0.053	Up
3832	1	Camk1d	1.56742e-16	0.604282	0.813	0.807	4.28956e-12	0.006	Up
3799	2	Rnf169	2.90299e-13	0.60663	0.651	0.669	7.9446e-09	0.018	Up
3403	1	Plxna4	4.97304e-09	0.611074	0.464	0.369	0.000136097	0.095	Up
3843	1	Prkch	4.66754e-14	0.611775	0.711	0.713	1.27737e-09	0.002	Up
3597	2	Clec4a1	2.19674e-09	0.61351	0.238	0.168	6.01181e-05	0.07	Up
3357	1	Ccnh	2.62456e-10	0.613753	0.361	0.262	7.18264e-06	0.099	Up
3767	1	Dock8	9.83873e-14	0.614082	0.711	0.679	2.69257e-09	0.032	Up
3661	2	Fkbp5	3.09261e-15	0.615218	0.586	0.526	8.46353e-11	0.06	Up
3670	2	Ppp1r9a	7.09234e-09	0.615982	0.146	0.087	0.000194096	0.059	Up
3836	1	Tcf4	1.72498e-18	0.616829	0.755	0.751	4.72075e-14	0.004	Up
3734	2	Iqgap2	5.03344e-17	0.617757	0.613	0.57	1.3775e-12	0.043	Up
3678	2	Smad3	7.88559e-09	0.619122	0.146	0.088	0.000215805	0.058	Up
3773	2	Tpk1	2.20208e-08	0.61941	0.435	0.405	0.000602644	0.03	Up
3255	1	Marcks	1.15008e-12	0.619716	0.249	0.141	3.14742e-08	0.108	Up
3383	2	Clec4b1	1.36754e-14	0.620965	0.253	0.156	3.74255e-10	0.097	Up
3454	1	Epsti1	3.39444e-09	0.622895	0.333	0.243	9.28955e-05	0.09	Up
3855	1	Mdfic	1.60778e-19	0.623167	0.829	0.829	4.40002e-15	0	Up
3679	2	C1qc	7.83122e-08	0.62551	0.219	0.161	0.00214317	0.058	Up
3716	2	Cyp27a1	4.58443e-08	0.626527	0.327	0.278	0.00125462	0.049	Up
3430	2	Gpr132	2.27088e-27	0.626811	0.124	0.031	6.21473e-23	0.093	Up
3811	2	Ccnd3	4.20261e-21	0.629191	0.777	0.791	1.15013e-16	0.014	Up
3854	1	Ctsb	8.54609e-24	0.630069	0.859	0.859	2.33881e-19	0	Up
3458	1	Ccl6	8.16361e-09	0.630768	0.255	0.165	0.000223413	0.09	Up
3644	2	Tmem243	8.53703e-11	0.634251	0.354	0.292	2.33633e-06	0.062	Up
3534	2	Ccdc88c	1.15403e-21	0.635064	0.114	0.033	3.15823e-17	0.081	Up
3753	1	Zfp710	7.80352e-12	0.63589	0.616	0.581	2.13559e-07	0.035	Up
3625	2	Rp2	3.54834e-10	0.636422	0.32	0.255	9.71074e-06	0.065	Up
3158	1	Nfatc2	2.57288e-13	0.636677	0.265	0.15	7.04119e-09	0.115	Up
2690	1	Prkce	2.7858e-71	0.636682	0.157	0.011	7.62389e-67	0.146	Up
3090	1	Myh15	9.1855e-18	0.639485	0.197	0.077	2.5138e-13	0.12	Up
3766	2	Gm48678	1.55595e-08	0.640953	0.425	0.393	0.000425817	0.032	Up
3508	2	Sema4a	8.50679e-20	0.641358	0.13	0.046	2.32805e-15	0.084	Up
3198	1	Iqgap2	2.9341e-12	0.641666	0.406	0.294	8.02976e-08	0.112	Up
3704	2	Lcp2	4.20268e-10	0.643038	0.385	0.333	1.15015e-05	0.052	Up
3466	1	Rassf2	3.84365e-09	0.644539	0.331	0.242	0.000105189	0.089	Up
3795	2	Zfp710	3.11386e-11	0.644998	0.589	0.608	8.52171e-07	0.019	Up
3711	2	A930037H05Rik	2.56317e-07	0.645216	0.137	0.087	0.00701462	0.05	Up
3807	1	Frmd4b	1.14412e-19	0.646129	0.823	0.807	3.13112e-15	0.016	Up
3691	2	Plxdc2	1.95713e-14	0.646572	0.564	0.508	5.35609e-10	0.056	Up
3837	1	Cadm1	3.31523e-11	0.649714	0.735	0.731	9.07278e-07	0.004	Up
3524	1	Btbd11	7.87017e-10	0.650894	0.165	0.083	2.15383e-05	0.082	Up
3623	1	Fam168a	4.58778e-10	0.652729	0.532	0.467	1.25554e-05	0.065	Up
3659	1	Immp2l	3.27337e-07	0.653598	0.466	0.406	0.00895823	0.06	Up
3429	2	Ifi209	1.46794e-29	0.655007	0.118	0.025	4.01732e-25	0.093	Up
3696	1	Gm4258	4.62496e-12	0.656173	0.6	0.546	1.26571e-07	0.054	Up
3652	2	1700084C06Rik	1.00202e-08	0.657468	0.228	0.167	0.000274222	0.061	Up
3788	2	Mbnl1	6.4533e-71	0.657673	0.948	0.97	1.76608e-66	0.022	Up
3730	2	Exoc6	7.70195e-08	0.658537	0.319	0.274	0.00210779	0.045	Up
3776	2	Gm20388	7.98094e-40	0.661535	0.883	0.854	2.18414e-35	0.029	Up
3699	2	Ctsh	2.61146e-09	0.664029	0.335	0.282	7.14679e-05	0.053	Up
3005	1	Inpp4b	8.79591e-28	0.664171	0.173	0.047	2.40718e-23	0.126	Up
3818	2	Fchsd2	6.88112e-08	0.664344	0.493	0.483	0.00188316	0.01	Up
3612	2	Dpy19l1	4.72616e-10	0.665004	0.187	0.12	1.29341e-05	0.067	Up
3777	1	Itgav	1.06594e-08	0.665582	0.596	0.569	0.000291715	0.027	Up
3651	1	Slc37a2	8.58366e-09	0.665797	0.514	0.453	0.000234909	0.061	Up
3490	1	Ctsc	1.07942e-10	0.666541	0.183	0.096	2.95404e-06	0.087	Up
2988	1	Gm16541	2.65425e-17	0.667153	0.245	0.118	7.26389e-13	0.127	Up
3487	1	Gmds	6.91514e-09	0.667416	0.369	0.281	0.000189247	0.088	Up
3635	1	Celf2	2.79601e-22	0.669788	0.777	0.714	7.65184e-18	0.063	Up
3827	2	Dock8	6.25819e-33	0.670171	0.788	0.781	1.71268e-28	0.007	Up
3543	2	Kctd12	3.2594e-13	0.670622	0.188	0.108	8.91999e-09	0.08	Up
3575	2	Trim30d	3.9158e-11	0.671164	0.196	0.122	1.07164e-06	0.074	Up
3726	2	Ext1	1.19164e-28	0.672694	0.824	0.87	3.26116e-24	0.046	Up
3808	2	Pid1	1.95889e-49	0.673013	0.953	0.968	5.36088e-45	0.015	Up
3567	2	Gm5127	1.0665e-19	0.673768	0.11	0.034	2.9187e-15	0.076	Up
3577	2	Batf3	5.56659e-12	0.674151	0.179	0.105	1.52341e-07	0.074	Up
3685	2	Abca6	1.03009e-07	0.675191	0.186	0.129	0.00281905	0.057	Up
3596	2	Nfatc2	1.66844e-10	0.675219	0.283	0.213	4.56602e-06	0.07	Up
2878	1	Gm5086	9.24991e-28	0.676658	0.189	0.056	2.53142e-23	0.133	Up
2687	1	Clec4b1	2.10012e-34	0.676759	0.197	0.051	5.74739e-30	0.146	Up
3802	1	Rbpj	1.72667e-11	0.677474	0.733	0.75	4.72537e-07	0.017	Up
3507	2	Cmah	5.17373e-25	0.677709	0.11	0.026	1.41589e-20	0.084	Up
3262	1	Usp50	2.57853e-14	0.679885	0.506	0.398	7.05667e-10	0.108	Up
2624	1	Pcdh7	1.37975e-14	0.68013	0.56	0.411	3.77596e-10	0.149	Up
2970	1	5330438D12Rik	6.57802e-15	0.680503	0.454	0.326	1.80021e-10	0.128	Up
3689	2	Usp50	1.30607e-12	0.681997	0.443	0.387	3.57432e-08	0.056	Up
3839	2	Atf6	1.48624e-16	0.686476	0.621	0.625	4.06738e-12	0.004	Up
3842	2	Lrrk1	1.49819e-07	0.690908	0.408	0.404	0.00410009	0.004	Up
3504	2	Il1rl1	3.33502e-21	0.69103	0.125	0.04	9.12695e-17	0.085	Up
3018	1	Tpk1	2.62869e-15	0.69251	0.484	0.359	7.19392e-11	0.125	Up
2782	1	H2-Eb1	5.43335e-62	0.696164	0.153	0.013	1.48694e-57	0.14	Up
3109	1	Noct	8.24094e-14	0.696596	0.355	0.236	2.2553e-09	0.119	Up
2718	1	Gm48678	1.82359e-22	0.69785	0.586	0.442	4.99062e-18	0.144	Up
3585	2	Nfkbiz	6.35598e-11	0.698514	0.189	0.117	1.73944e-06	0.072	Up
3478	1	Rad51b	1.17367e-11	0.699984	0.165	0.077	3.21199e-07	0.088	Up
3550	2	Oprm1	1.67144e-17	0.700536	0.129	0.05	4.57424e-13	0.079	Up
3188	1	Agmo	2.52096e-12	0.708692	0.365	0.252	6.89912e-08	0.113	Up
2863	1	Slco2b1	2.87597e-15	0.710456	0.514	0.38	7.87066e-11	0.134	Up
3370	2	Sorl1	5.56561e-24	0.71072	0.148	0.05	1.52314e-19	0.098	Up
3639	2	Cd83	2.23618e-08	0.71102	0.2	0.137	0.000611976	0.063	Up
2770	1	Strbp	1.08185e-17	0.711654	0.48	0.339	2.96071e-13	0.141	Up
3664	2	Abca9	1.22467e-16	0.711786	0.544	0.485	3.35156e-12	0.059	Up
3812	2	Lyn	7.16206e-35	0.712388	0.873	0.862	1.96004e-30	0.011	Up
3110	1	Clec12a	5.07539e-12	0.71402	0.357	0.238	1.38898e-07	0.119	Up
3646	1	Tmcc3	5.89792e-21	0.717578	0.721	0.659	1.61408e-16	0.062	Up
3675	2	Prex1	3.77354e-12	0.717891	0.393	0.335	1.03271e-07	0.058	Up
3830	1	Abhd12	3.10115e-21	0.717988	0.785	0.779	8.48693e-17	0.006	Up
3703	2	Otulinl	1.80546e-11	0.718003	0.422	0.37	4.94102e-07	0.052	Up
3394	2	Slc15a2	1.17534e-19	0.718196	0.167	0.071	3.21656e-15	0.096	Up
3617	2	Zbtb46	1.42928e-15	0.719886	0.104	0.038	3.91151e-11	0.066	Up
3794	1	Gm20388	1.32486e-41	0.721168	0.954	0.934	3.62576e-37	0.02	Up
3253	2	Ms4a6c	1.05763e-17	0.722024	0.396	0.288	2.89441e-13	0.108	Up
3602	2	Pbx3	1.31205e-13	0.725086	0.422	0.353	3.5907e-09	0.069	Up
3574	1	1700030F04Rik	1.78575e-08	0.725549	0.163	0.089	0.000488706	0.074	Up
3161	1	Plau	1.3849e-14	0.727404	0.227	0.112	3.79005e-10	0.115	Up
2369	1	CT010467.1	1.91534e-46	0.72851	0.211	0.043	5.2417e-42	0.168	Up
3743	2	Mndal	1.41873e-09	0.730459	0.386	0.348	3.88264e-05	0.038	Up
3313	2	Far1os	3.97921e-19	0.731168	0.223	0.12	1.08899e-14	0.103	Up
3727	2	Cask	3.73595e-29	0.731597	0.7	0.654	1.02242e-24	0.046	Up
3758	2	Trim30a	9.29698e-08	0.735453	0.351	0.317	0.00254431	0.034	Up
3212	2	Rhoh	3.03601e-20	0.736731	0.223	0.112	8.30863e-16	0.111	Up
2969	1	Adap2os	6.23383e-18	0.739341	0.51	0.382	1.70601e-13	0.128	Up
3473	2	Lst1	3.85675e-20	0.739986	0.144	0.055	1.05548e-15	0.089	Up
3594	2	Insyn2b	2.27652e-15	0.742736	0.443	0.373	6.23014e-11	0.07	Up
3040	1	Gm42962	3.8244e-14	0.743283	0.343	0.22	1.04662e-09	0.123	Up
3668	2	Nlrc5	1.20636e-08	0.745049	0.233	0.174	0.000330144	0.059	Up
3586	2	Gm44686	1.34814e-11	0.746106	0.296	0.224	3.68945e-07	0.072	Up
3393	2	Cysltr1	7.50975e-20	0.746864	0.17	0.074	2.05519e-15	0.096	Up
3722	1	Gm15261	2.29679e-09	0.747928	0.572	0.524	6.28563e-05	0.048	Up
2774	1	Sipa1l1	4.4419e-20	0.748529	0.546	0.406	1.21561e-15	0.14	Up
3124	2	H2-DMb1	1.93023e-28	0.752592	0.181	0.063	5.28246e-24	0.118	Up
3077	1	Ptpn22	1.3175e-13	0.753112	0.456	0.335	3.60561e-09	0.121	Up
3361	2	Ccr5	4.97556e-14	0.753859	0.303	0.205	1.36166e-09	0.098	Up
3297	2	Fcgr2b	3.77404e-17	0.754083	0.304	0.199	1.03284e-12	0.105	Up
3715	2	Map3k5	3.69692e-14	0.754603	0.475	0.426	1.01174e-09	0.049	Up
3724	2	Apba1	6.28926e-18	0.754882	0.551	0.504	1.72118e-13	0.047	Up
3658	1	P2rx7	3.09077e-07	0.755576	0.42	0.36	0.0084585	0.06	Up
3618	2	Coro2a	4.46888e-11	0.756962	0.357	0.291	1.223e-06	0.066	Up
3778	2	Slc9a9	8.13718e-28	0.758394	0.77	0.743	2.2269e-23	0.027	Up
2554	1	Lrrc4	5.21374e-21	0.762758	0.524	0.37	1.42684e-16	0.154	Up
3748	2	Plcg2	1.55028e-08	0.764166	0.352	0.315	0.000424265	0.037	Up
3697	1	Arhgap18	1.16071e-17	0.767092	0.673	0.62	3.17652e-13	0.053	Up
3559	2	Sirpb1a	5.10745e-19	0.768953	0.118	0.04	1.39776e-14	0.078	Up
3549	1	Kitl	3.10231e-10	0.769101	0.51	0.431	8.4901e-06	0.079	Up
3816	2	Trps1	9.02546e-44	0.771709	0.85	0.86	2.47e-39	0.01	Up
3442	2	A330040F15Rik	1.18871e-15	0.771952	0.225	0.133	3.25314e-11	0.092	Up
2812	1	Ccr5	6.63051e-18	0.772869	0.267	0.13	1.81457e-13	0.137	Up
3108	1	Insyn2b	7.33521e-23	0.774307	0.647	0.528	2.00743e-18	0.119	Up
2822	1	Gm13684	1.60839e-17	0.777762	0.295	0.158	4.40167e-13	0.137	Up
3566	2	Galnt10	1.0697e-12	0.778264	0.325	0.249	2.92745e-08	0.076	Up
3535	2	Gm26827	1.78456e-13	0.779314	0.198	0.117	4.88382e-09	0.081	Up
3228	2	C1qa	8.8349e-21	0.78288	0.215	0.105	2.41785e-16	0.11	Up
3391	1	Man1a	1.11286e-12	0.784403	0.44	0.343	3.04557e-08	0.097	Up
3288	2	Sla	1.67284e-19	0.787274	0.231	0.126	4.57806e-15	0.105	Up
3050	1	Fgf13	1.42481e-11	0.790456	0.311	0.188	3.89927e-07	0.123	Up
3406	2	Cst3	5.1107e-30	0.791898	0.121	0.026	1.39865e-25	0.095	Up
3404	2	Dapp1	5.5349e-19	0.792297	0.393	0.298	1.51474e-14	0.095	Up
3296	2	Pde4b	5.81786e-30	0.793286	0.143	0.038	1.59217e-25	0.105	Up
3427	2	St3gal4	2.14956e-21	0.795502	0.559	0.466	5.88271e-17	0.093	Up
3669	2	Sp100	3.08685e-13	0.795621	0.407	0.348	8.44779e-09	0.059	Up
2614	1	Gm26936	2.75571e-20	0.797755	0.313	0.163	7.54155e-16	0.15	Up
3533	2	Tbc1d1	5.99578e-17	0.799035	0.426	0.345	1.64087e-12	0.081	Up
3174	2	Adamts6	3.88404e-46	0.799093	0.128	0.014	1.06295e-41	0.114	Up
3702	2	Naaa	2.95718e-08	0.79927	0.13	0.077	0.000809293	0.053	Up
3226	2	Lpar1	1.85406e-50	0.801373	0.116	0.006	5.07402e-46	0.11	Up
3205	1	Gm20663	1.51867e-12	0.80534	0.295	0.183	4.15614e-08	0.112	Up
3514	2	Gm5086	2.16598e-13	0.805671	0.195	0.112	5.92765e-09	0.083	Up
3303	2	BC035044	1.55366e-46	0.806972	0.111	0.007	4.25191e-42	0.104	Up
3633	1	Mir99ahg	5.70131e-09	0.812868	0.574	0.51	0.000156028	0.064	Up
3803	2	Ankrd44	1.08773e-44	0.814264	0.778	0.761	2.97679e-40	0.017	Up
3243	1	Apoe	6.63308e-47	0.815756	0.12	0.011	1.81527e-42	0.109	Up
2992	2	Axl	5.20441e-23	0.81626	0.266	0.139	1.42429e-18	0.127	Up
3395	2	Tg	5.0788e-18	0.827188	0.199	0.103	1.38992e-13	0.096	Up
3307	2	Ptpro	1.35738e-25	0.827313	0.486	0.382	3.71474e-21	0.104	Up
2464	1	Axl	2.21657e-51	0.829059	0.193	0.032	6.06609e-47	0.161	Up
3763	2	Uvrag	2.98336e-43	0.829512	0.74	0.708	8.16455e-39	0.032	Up
2855	2	Nhsl2	2.12878e-57	0.83016	0.148	0.013	5.82582e-53	0.135	Up
1921	1	Cmss1	3.99495e-35	0.833865	0.301	0.106	1.0933e-30	0.195	Up
3238	1	Tnip3	5.80322e-11	0.834122	0.337	0.228	1.58817e-06	0.109	Up
3708	2	Arhgef3	1.11823e-08	0.837051	0.332	0.282	0.000306026	0.05	Up
1846	1	Grk3	1.05113e-33	0.838991	0.335	0.135	2.87663e-29	0.2	Up
3493	1	Slc9a9	8.94701e-13	0.846668	0.504	0.418	2.44853e-08	0.086	Up
3432	2	Ipcef1	1.01464e-15	0.847981	0.223	0.13	2.77677e-11	0.093	Up
3491	2	Ripor2	7.88207e-28	0.848095	0.11	0.023	2.15709e-23	0.087	Up
2623	2	Lyz2	1.82646e-28	0.851747	0.423	0.273	4.99848e-24	0.15	Up
3648	2	Fn1	4.54755e-09	0.852443	0.138	0.077	0.000124453	0.061	Up
1833	1	Gm42418	4.44217e-29	0.853445	0.691	0.489	1.21569e-24	0.202	Up
3103	2	Map2k6	2.86675e-26	0.853784	0.2	0.081	7.84542e-22	0.119	Up
3125	2	Card11	7.08834e-20	0.854657	0.243	0.125	1.93987e-15	0.118	Up
2298	1	Ctsl	4.87844e-20	0.857105	0.522	0.35	1.33508e-15	0.172	Up
3527	2	Cx3cr1	3.1156e-21	0.866572	0.12	0.038	8.52647e-17	0.082	Up
3360	2	Atrnl1	1.28551e-19	0.868875	0.452	0.354	3.51805e-15	0.098	Up
2895	1	Arhgap15	2.19712e-25	0.870572	0.677	0.545	6.01286e-21	0.132	Up
3459	2	Strip2	5.22186e-35	0.87098	0.103	0.013	1.42907e-30	0.09	Up
3060	2	Dexi	2.42977e-29	0.87192	0.194	0.072	6.64954e-25	0.122	Up
3438	2	E230029C05Rik	7.37034e-19	0.874009	0.169	0.077	2.01704e-14	0.092	Up
3347	2	Olfr56	3.82853e-18	0.874097	0.312	0.213	1.04775e-13	0.099	Up
2773	1	Psd3	2.09325e-29	0.881079	0.793	0.653	5.72859e-25	0.14	Up
3593	2	Hivep2	2.11627e-21	0.88442	0.524	0.454	5.79159e-17	0.07	Up
3660	2	Pou2f2	3.96648e-09	0.888265	0.285	0.225	0.000108551	0.06	Up
3630	2	Immp2l	3.77426e-16	0.895039	0.529	0.465	1.0329e-11	0.064	Up
3634	1	Asph	6.82245e-40	0.895157	0.811	0.748	1.8671e-35	0.063	Up
3263	1	Gm5150	2.82787e-12	0.898495	0.247	0.139	7.73904e-08	0.108	Up
3784	2	Foxn3	5.06332e-49	0.902406	0.838	0.815	1.38568e-44	0.023	Up
3007	2	Ssbp2	2.2363e-24	0.906134	0.301	0.175	6.12009e-20	0.126	Up
3325	2	Clec2g	3.58664e-42	0.906789	0.112	0.011	9.81555e-38	0.101	Up
2027	1	Rhoh	1.61366e-41	0.907192	0.263	0.075	4.4161e-37	0.188	Up
3342	2	Arhgef18	9.72422e-20	0.907928	0.192	0.092	2.66123e-15	0.1	Up
2613	1	H2-Aa	2.68633e-68	0.911781	0.163	0.013	7.35167e-64	0.15	Up
3713	2	Jarid2	1.17889e-28	0.91428	0.59	0.54	3.22626e-24	0.05	Up
3279	2	5330438D12Rik	7.87857e-21	0.914382	0.398	0.292	2.15613e-16	0.106	Up
3838	2	Fnbp1	7.32614e-33	0.915451	0.719	0.715	2.00494e-28	0.004	Up
3737	2	Itga4	3.84968e-17	0.921774	0.506	0.463	1.05354e-12	0.043	Up
3705	2	Fam49b	6.39483e-60	0.922697	0.83	0.779	1.75007e-55	0.051	Up
3495	2	Itga9	2.76602e-14	0.922929	0.244	0.158	7.56977e-10	0.086	Up
3162	2	Tmem51	2.55087e-23	0.923156	0.224	0.109	6.98097e-19	0.115	Up
1990	1	Gm20275	5.16556e-29	0.92396	0.438	0.248	1.41366e-24	0.19	Up
2517	1	Clec10a	2.5225e-37	0.926192	0.211	0.054	6.90333e-33	0.157	Up
2862	1	Cacna1d	2.81296e-20	0.927064	0.641	0.507	7.69821e-16	0.134	Up
2210	1	Adam22	7.09419e-34	0.927945	0.271	0.093	1.94147e-29	0.178	Up
3064	1	March3	1.23589e-14	0.928046	0.416	0.294	3.38226e-10	0.122	Up
3227	2	Grap2	7.77805e-42	0.928222	0.127	0.017	2.12862e-37	0.11	Up
1939	1	Zbtb16	7.8916e-93	0.928501	0.209	0.015	2.1597e-88	0.194	Up
2113	1	Filip1l	1.42843e-35	0.937232	0.283	0.1	3.90919e-31	0.183	Up
3400	2	Aoah	1.58788e-16	0.938112	0.423	0.327	4.34556e-12	0.096	Up
2013	1	Cd74	1.10103e-81	0.939836	0.209	0.02	3.01319e-77	0.189	Up
3643	2	Phactr2	1.72211e-22	0.943025	0.508	0.446	4.7129e-18	0.062	Up
3431	2	Srgap3	8.3804e-22	0.943099	0.148	0.055	2.29346e-17	0.093	Up
3020	2	Lsp1	2.99546e-34	0.94521	0.177	0.052	8.19768e-30	0.125	Up
3494	2	Gm20275	1.23287e-15	0.949472	0.339	0.253	3.37399e-11	0.086	Up
2431	2	Pld4	3.84403e-38	0.951858	0.273	0.11	1.05199e-33	0.163	Up
1653	1	Lyz2	2.08037e-88	0.953208	0.239	0.025	5.69335e-84	0.214	Up
1571	1	Mast4	4.00509e-45	0.955169	0.327	0.107	1.09607e-40	0.22	Up
3472	2	Klra2	2.47499e-31	0.961603	0.107	0.018	6.7733e-27	0.089	Up
3817	2	Rbpj	1.73532e-26	0.963306	0.781	0.791	4.74905e-22	0.01	Up
3632	1	Pitpnc1	1.91697e-43	0.969383	0.861	0.797	5.24617e-39	0.064	Up
3614	1	Rasa1	2.63709e-40	0.970587	0.841	0.774	7.21692e-36	0.067	Up
2755	2	Filip1l	2.81668e-31	0.971814	0.268	0.127	7.70841e-27	0.141	Up
1472	1	Pde3b	2.90367e-53	0.974527	0.317	0.089	7.94647e-49	0.228	Up
3772	2	Pip4k2a	1.85948e-82	0.974737	0.871	0.841	5.08883e-78	0.03	Up
3372	1	Pparg	3.5243e-43	0.98218	0.819	0.721	9.64495e-39	0.098	Up
3551	2	Fam129a	2.31825e-17	0.98704	0.411	0.332	6.34434e-13	0.079	Up
3127	2	Egfr	1.02725e-47	0.995243	0.13	0.013	2.81128e-43	0.117	Up
3178	1	Bcar3	1.17005e-22	0.99878	0.703	0.589	3.20209e-18	0.114	Up
3801	1	Wwp1	2.16431e-18	1.00225	0.729	0.746	5.92306e-14	0.017	Up
3087	2	4930444A19Rik	3.36949e-23	1.00613	0.33	0.21	9.22129e-19	0.12	Up
3610	2	Camk1d	2.01185e-91	1.00987	0.911	0.844	5.50583e-87	0.067	Up
3006	2	Atp10d	6.19583e-27	1.01143	0.384	0.258	1.69561e-22	0.126	Up
2828	1	mt-Co3	1.04478e-26	1.01322	0.199	0.063	2.85924e-22	0.136	Up
2461	1	Fnbp1l	1.58781e-22	1.01741	0.446	0.285	4.34535e-18	0.161	Up
2912	2	Vcam1	5.54174e-66	1.02678	0.134	0.003	1.51661e-61	0.131	Up
2722	2	Hlcs	5.95831e-32	1.02909	0.4	0.257	1.63061e-27	0.143	Up
2362	1	Selenop	1.35579e-38	1.03476	0.229	0.061	3.7104e-34	0.168	Up
2538	1	Hdac9	3.42621e-19	1.0433	0.357	0.201	9.37652e-15	0.156	Up
3846	2	Gm12353	3.22429e-16	1.04882	0.563	0.561	8.82391e-12	0.002	Up
3418	2	Tmtc2	2.87808e-34	1.05426	0.111	0.017	7.87645e-30	0.094	Up
1649	2	Zfp36l1	2.39452e-55	1.05503	0.337	0.123	6.55309e-51	0.214	Up
3003	2	Ifi203	4.70771e-25	1.05644	0.268	0.142	1.28836e-20	0.126	Up
3339	2	Lrrc4	5.27124e-20	1.05649	0.373	0.272	1.44258e-15	0.101	Up
2580	1	Abca1	9.58523e-19	1.05899	0.504	0.352	2.62319e-14	0.152	Up
3420	2	mt-Rnr2	2.14655e-13	1.06827	0.246	0.152	5.87446e-09	0.094	Up
2932	2	Gm30489	4.07787e-47	1.06884	0.155	0.025	1.11599e-42	0.13	Up
2691	2	1700025G04Rik	2.02914e-34	1.07084	0.246	0.1	5.55315e-30	0.146	Up
2192	2	Abcg3	7.07798e-37	1.07936	0.364	0.185	1.93703e-32	0.179	Up
1809	1	Gm35188	7.18998e-33	1.08084	0.494	0.291	1.96768e-28	0.203	Up
2324	2	Adam22	4.76157e-35	1.08345	0.437	0.266	1.3031e-30	0.171	Up
3419	2	Rad51b	1.1584e-15	1.09769	0.228	0.134	3.1702e-11	0.094	Up
3206	2	Parp8	1.65753e-36	1.10775	0.587	0.475	4.53615e-32	0.112	Up
1743	1	Gm2245	1.4103e-32	1.1203	0.49	0.282	3.85957e-28	0.208	Up
2934	2	Cbfa2t3	1.50035e-28	1.12284	0.238	0.108	4.10602e-24	0.13	Up
3496	2	Dusp16	3.61088e-14	1.12433	0.214	0.128	9.88189e-10	0.086	Up
1609	1	Smpd3	4.63692e-52	1.12718	0.291	0.074	1.26899e-47	0.217	Up
2850	2	Bach2	6.28449e-27	1.13324	0.332	0.197	1.71988e-22	0.135	Up
3835	1	Pid1	3.67576e-42	1.13328	0.89	0.894	1.00595e-37	0.004	Up
3396	1	mt-Rnr2	6.00657e-12	1.14241	0.189	0.093	1.64382e-07	0.096	Up
3441	2	Samsn1	1.98193e-20	1.14576	0.151	0.059	5.42394e-16	0.092	Up
3111	2	Arhgap26.1	3.48533e-29	1.15026	0.443	0.324	9.53829e-25	0.119	Up
3723	2	Ssh2	1.78225e-25	1.15139	0.571	0.523	4.8775e-21	0.048	Up
1531	1	Gm42836	3.59379e-41	1.15177	0.382	0.159	9.83512e-37	0.223	Up
2566	2	Lrrc8c	6.75699e-36	1.15254	0.268	0.115	1.84919e-31	0.153	Up
2913	2	Rtn1	2.05863e-59	1.16671	0.139	0.008	5.63385e-55	0.131	Up
2698	2	Cytip	8.64416e-39	1.1685	0.216	0.071	2.36565e-34	0.145	Up
2418	2	Zeb1	1.6287e-43	1.17607	0.254	0.09	4.45726e-39	0.164	Up
2754	1	Atp5o	2.67241e-35	1.18093	0.667	0.526	7.31358e-31	0.141	Up
3218	1	Asic2	1.72525e-55	1.18717	0.118	0.007	4.7215e-51	0.111	Up
2172	2	Tbc1d8	2.91995e-46	1.20076	0.292	0.112	7.99103e-42	0.18	Up
2606	1	Gm12353	3.85667e-28	1.2136	0.564	0.413	1.05545e-23	0.151	Up
2622	2	Apobec3	1.35516e-34	1.21555	0.351	0.201	3.70866e-30	0.15	Up
3745	2	Etv6	1.65953e-59	1.21982	0.77	0.733	4.54162e-55	0.037	Up
2532	2	Hpgd	3.13715e-45	1.23058	0.216	0.06	8.58543e-41	0.156	Up
1780	1	Card11	1.1134e-57	1.23984	0.259	0.053	3.04703e-53	0.206	Up
1512	2	Fgd2	5.12612e-60	1.24016	0.375	0.151	1.40286e-55	0.224	Up
2010	1	Frmd6	4.10822e-28	1.2501	0.404	0.215	1.1243e-23	0.189	Up
2989	2	Gm2245	2.05387e-32	1.25035	0.494	0.367	5.62083e-28	0.127	Up
1422	2	Ly86	3.16759e-71	1.25105	0.63	0.398	8.66875e-67	0.232	Up
3269	2	Dpp4	6.76009e-53	1.26519	0.11	0.003	1.85003e-48	0.107	Up
2518	2	Bank1	4.49401e-45	1.26546	0.216	0.059	1.22987e-40	0.157	Up
2498	2	Gm4951	1.83543e-57	1.26843	0.188	0.03	5.02303e-53	0.158	Up
1922	2	Gm35154	9.96785e-47	1.28258	0.398	0.203	2.7279e-42	0.195	Up
2756	2	Apoe	6.59882e-27	1.29883	0.383	0.242	1.8059e-22	0.141	Up
1505	2	Stxbp6	1.74316e-66	1.35442	0.317	0.092	4.7705e-62	0.225	Up
3078	2	Cd163	1.63213e-26	1.39665	0.219	0.098	4.46666e-22	0.121	Up
2570	2	Aff3	3.00225e-50	1.39861	0.193	0.04	8.21626e-46	0.153	Up
2119	2	Plcl1	1.08346e-67	1.41175	0.217	0.035	2.96511e-63	0.182	Up
2500	2	Inpp4b	4.33815e-34	1.41531	0.31	0.152	1.18722e-29	0.158	Up
2262	2	Epsti1	7.32977e-52	1.4238	0.565	0.389	2.00594e-47	0.176	Up
2896	2	Gpr141	1.75346e-48	1.43294	0.155	0.023	4.7987e-44	0.132	Up
1800	2	Nrg2	1.94188e-75	1.4849	0.246	0.042	5.31434e-71	0.204	Up
1820	2	Cd86	6.28409e-60	1.50332	0.291	0.088	1.71977e-55	0.203	Up
1139	2	Ctsc	5.57781e-77	1.5055	0.556	0.301	1.52648e-72	0.255	Up
710	1	Plxdc2	9.80874e-62	1.52629	0.434	0.14	2.68436e-57	0.294	Up
1127	2	Lifr	4.31861e-81	1.55288	0.374	0.117	1.18187e-76	0.257	Up
2661	2	Cd226	6.81459e-65	1.56124	0.16	0.012	1.86495e-60	0.148	Up
1874	2	Plbd1	9.10231e-96	1.56202	0.209	0.01	2.49103e-91	0.199	Up
2216	2	Rap1gap2	1.57293e-58	1.58986	0.228	0.05	4.30464e-54	0.178	Up
755	2	Grk3	9.05037e-88	1.62954	0.488	0.198	2.47682e-83	0.29	Up
1971	2	Arhgap15	3.94073e-174	1.63152	0.901	0.71	1.07846e-169	0.191	Up
3091	2	Itpr1	1.19191e-27	1.64267	0.223	0.103	3.26189e-23	0.12	Up
1794	1	Negr1	5.29983e-92	1.65498	0.223	0.019	1.4504e-87	0.204	Up
534	2	Ciita	2.16591e-106	1.66367	0.449	0.135	5.92744e-102	0.314	Up
642	2	Zbtb16	1.00692e-98	1.70409	0.5	0.199	2.75565e-94	0.301	Up
1838	2	Adgre4	5.07097e-75	1.767	0.24	0.039	1.38777e-70	0.201	Up
1691	2	Gm15987	5.61877e-93	1.79033	0.231	0.019	1.53769e-88	0.212	Up
1092	2	Ccr2	9.18802e-99	1.80305	0.311	0.052	2.51449e-94	0.259	Up
1378	2	P3h2	5.43399e-87	1.80737	0.284	0.049	1.48712e-82	0.235	Up
1344	2	Negr1	1.26528e-79	1.86092	0.304	0.067	3.4627e-75	0.237	Up
1243	2	Gm20663	2.99022e-74	1.87946	0.461	0.216	8.18333e-70	0.245	Up
509	2	Prkce	4.4065e-120	1.88388	0.408	0.09	1.20593e-115	0.318	Up
108	2	H2-Aa	8.41956e-159	1.90932	0.566	0.152	2.30418e-154	0.414	Up
216	2	H2-Ab1	1.962e-154	1.9191	0.479	0.095	5.3694e-150	0.384	Up
70	2	H2-Eb1	2.20584e-187	2.00567	0.599	0.139	6.03673e-183	0.46	Up
401	1	Tenm4	5.56602e-83	2.06222	0.474	0.138	1.52325e-78	0.336	Up
587	2	Hdac9	1.41455e-102	2.1064	0.581	0.274	3.87119e-98	0.307	Up
52	2	Cd74	2.26638e-237	2.26183	0.72	0.19	6.2024e-233	0.53	Up
503	2	F13a1	4.23117e-107	2.4201	0.471	0.152	1.15794e-102	0.319	Up

## Sheet: Adipocytes 
AL / IF	cellType	gene	p_val	avg_log2FC	pct.1	pct.2	p_val_adj	diff_pct	regulation
2665	4	Mmp12	1.78853e-29	-1.82614	0.007	0.155	4.89466e-25	0.148	Down
607	4	Slc9a6	1.96076e-41	-1.41909	0.163	0.469	5.36601e-37	0.306	Down
3740	4	Cacna1e	1.89187e-15	-1.3738	0.631	0.672	5.17749e-11	0.041	Down
884	4	Mageb18	7.62171e-27	-1.26543	0.439	0.716	2.08583e-22	0.277	Down
2715	4	Gpnmb	5.35974e-27	-1.25628	0.011	0.155	1.4668e-22	0.144	Down
284	4	Adamts12	8.08191e-56	-1.22784	0.415	0.777	2.21178e-51	0.362	Down
1729	4	Pcsk5	1.89024e-35	-1.19011	0.526	0.736	5.17302e-31	0.21	Down
782	4	Sh3pxd2a	2.45799e-45	-1.18208	0.433	0.72	6.72679e-41	0.287	Down
2164	4	Acvr1c	1.33223e-45	-1.15809	0.679	0.86	3.64591e-41	0.181	Down
466	4	Ebf2	8.25809e-37	-1.13681	0.317	0.642	2.25999e-32	0.325	Down
1769	4	Pdk4	9.31336e-22	-1.12345	0.245	0.452	2.54879e-17	0.207	Down
2817	4	Cd84	1.84404e-22	-1.12123	0.022	0.159	5.0466e-18	0.137	Down
1483	4	Ephx2	4.44342e-30	-1.11814	0.456	0.683	1.21603e-25	0.227	Down
299	4	Gulp1	2.27665e-45	-1.11793	0.285	0.642	6.23051e-41	0.357	Down
833	4	St3gal4	1.36428e-36	-1.10325	0.367	0.648	3.73363e-32	0.281	Down
500	4	Sctr	3.68097e-53	-1.09475	0.068	0.387	1.00737e-48	0.319	Down
148	4	Itm2b	4.29616e-75	-1.09213	0.04	0.435	1.17573e-70	0.395	Down
3692	4	Cped1	2.22528e-79	-1.0647	0.92	0.976	6.08993e-75	0.056	Down
2899	4	Atp6v0d2	1.75826e-26	-1.04809	0.006	0.138	4.81183e-22	0.132	Down
910	4	Adam23	7.68739e-42	-1.03835	0.074	0.349	2.10381e-37	0.275	Down
2901	4	Dock2	1.9295e-18	-1.03196	0.036	0.168	5.28047e-14	0.132	Down
2900	4	Myo1f	4.75167e-21	-1.0227	0.023	0.155	1.30039e-16	0.132	Down
3260	4	Frmd4b	1.0022e-10	-1.01878	0.077	0.185	2.74271e-06	0.108	Down
3271	4	Mamdc2	2.00132e-21	-0.953453	0.004	0.111	5.47701e-17	0.107	Down
1698	4	Prlr	1.68474e-35	-0.944886	0.035	0.247	4.61063e-31	0.212	Down
3024	4	Fth1	3.58388e-23	-0.928276	0.01	0.135	9.80801e-19	0.125	Down
3121	4	Prkcb	4.29152e-19	-0.882176	0.02	0.138	1.17446e-14	0.118	Down
1881	4	Svep1	5.7545e-35	-0.877585	0.668	0.867	1.57483e-30	0.199	Down
3294	4	Lgals3	2.38174e-12	-0.871473	0.05	0.155	6.51812e-08	0.105	Down
3615	4	Lama4	6.72429e-43	-0.868875	0.857	0.923	1.84024e-38	0.066	Down
1673	4	Irs1	4.8944e-24	-0.86734	0.466	0.679	1.33945e-19	0.213	Down
3819	4	Ghr	1.37338e-38	-0.863205	0.999	0.989	3.75853e-34	0.01	Down
3603	4	Nnat	6.96078e-18	-0.848942	0.769	0.838	1.90496e-13	0.069	Down
3290	4	Arhgap10	4.53352e-12	-0.843861	0.054	0.159	1.24069e-07	0.105	Down
2709	4	Slc27a1	2.81243e-33	-0.836379	0.721	0.865	7.69677e-29	0.144	Down
2704	4	St6galnac5	8.80298e-11	-0.83517	0.226	0.371	2.40911e-06	0.145	Down
2630	4	Psd3	5.14098e-14	-0.833374	0.113	0.262	1.40693e-09	0.149	Down
3522	4	Slc1a3	9.22098e-22	-0.82746	0.717	0.799	2.52351e-17	0.082	Down
2468	4	Col27a1	2.73658e-28	-0.82418	0.018	0.179	7.4892e-24	0.161	Down
3120	4	St18	1.04546e-19	-0.823091	0.017	0.135	2.8611e-15	0.118	Down
1973	4	Thbs2	4.06413e-23	-0.822134	0.086	0.277	1.11223e-18	0.191	Down
1393	4	Adrb3	8.27924e-23	-0.81256	0.284	0.517	2.26578e-18	0.233	Down
3025	4	Cyp4b1	7.19424e-10	-0.812211	0.2	0.325	1.96885e-05	0.125	Down
3367	4	Cadm1	1.88872e-12	-0.801328	0.04	0.138	5.16885e-08	0.098	Down
730	4	B2m	2.47544e-54	-0.791084	0.027	0.319	6.77455e-50	0.292	Down
1840	4	Chrdl1	3.62471e-18	-0.791062	0.229	0.43	9.91973e-14	0.201	Down
3250	4	Smoc1	1.38586e-19	-0.78652	0.677	0.786	3.79269e-15	0.109	Down
3265	4	Fam13a	2.42902e-12	-0.779982	0.731	0.839	6.64749e-08	0.108	Down
3388	4	Myo1e	8.10944e-12	-0.779217	0.041	0.138	2.21931e-07	0.097	Down
965	4	4930578G10Rik	5.87604e-29	-0.777222	0.175	0.446	1.60809e-24	0.271	Down
3128	4	Arhgap25	7.76636e-21	-0.774735	0.012	0.129	2.12542e-16	0.117	Down
2179	4	Fgf10	1.47332e-19	-0.76729	0.538	0.718	4.03204e-15	0.18	Down
1592	4	Thbs1	3.06091e-31	-0.765849	0.055	0.273	8.37679e-27	0.218	Down
3365	4	Mrc1	2.07062e-13	-0.761315	0.029	0.127	5.66666e-09	0.098	Down
1684	4	Pck1	2.53818e-24	-0.758241	0.538	0.751	6.94625e-20	0.213	Down
3298	4	Cd44	6.34032e-14	-0.750008	0.037	0.142	1.73516e-09	0.105	Down
1274	4	Prrx1	2.76897e-29	-0.74728	0.104	0.347	7.57784e-25	0.243	Down
3398	4	Myof	1.42482e-11	-0.740204	0.041	0.137	3.89931e-07	0.096	Down
3405	4	Scd1	2.26638e-08	-0.727943	0.446	0.541	0.000620239	0.095	Down
3806	4	Negr1	3.70925e-18	-0.722935	0.857	0.873	1.01511e-13	0.016	Down
2237	4	Rad51b	8.39352e-16	-0.716974	0.233	0.41	2.29705e-11	0.177	Down
1546	4	Gm17167	1.82866e-32	-0.711327	0.057	0.279	5.0045e-28	0.222	Down
1580	4	Pvt1	2.93868e-20	-0.704517	0.262	0.482	8.04228e-16	0.22	Down
828	4	Olfr1033	4.76656e-31	-0.704067	0.187	0.469	1.30447e-26	0.282	Down
2450	4	Lctl	9.07699e-12	-0.70017	0.362	0.524	2.4841e-07	0.162	Down
2032	4	Nabp1	2.76531e-16	-0.692375	0.203	0.391	7.56781e-12	0.188	Down
1385	4	Npc2	2.80427e-49	-0.687745	0.006	0.24	7.67445e-45	0.234	Down
3328	4	Flrt2	7.00047e-14	-0.68512	0.03	0.131	1.91582e-09	0.101	Down
1941	4	Slc22a23	3.03696e-18	-0.682658	0.299	0.493	8.31124e-14	0.194	Down
1937	4	Rnf125	9.36181e-20	-0.682162	0.142	0.336	2.56205e-15	0.194	Down
1947	4	Gpcpd1	2.51303e-18	-0.676043	0.52	0.714	6.87742e-14	0.194	Down
3282	4	Akt3	1.46064e-10	-0.672834	0.075	0.181	3.99733e-06	0.106	Down
1534	4	Zfp704	6.84144e-22	-0.662689	0.231	0.454	1.8723e-17	0.223	Down
1284	4	Cacna1a	1.20123e-22	-0.658118	0.217	0.459	3.2874e-18	0.242	Down
3220	4	Gas7	2.41243e-15	-0.656853	0.031	0.142	6.60211e-11	0.111	Down
3483	4	Sptlc3	3.16548e-11	-0.656508	0.03	0.118	8.66296e-07	0.088	Down
2166	4	Selenop	3.13881e-17	-0.65402	0.143	0.323	8.58997e-13	0.18	Down
3569	4	Slc7a10	1.17203e-22	-0.653897	0.76	0.836	3.20749e-18	0.076	Down
2358	4	Slc25a42	8.56058e-15	-0.650299	0.246	0.415	2.34277e-10	0.169	Down
3536	4	Fbn1	5.47542e-10	-0.649403	0.032	0.113	1.49846e-05	0.081	Down
2601	4	Rftn1	8.60876e-13	-0.638965	0.229	0.38	2.35596e-08	0.151	Down
3026	4	Malt1	9.83401e-10	-0.637221	0.338	0.463	2.69127e-05	0.125	Down
3344	4	Ftl1	5.08918e-17	-0.635736	0.013	0.113	1.39276e-12	0.1	Down
3480	4	Slc9a9	8.54247e-10	-0.630747	0.043	0.131	2.33782e-05	0.088	Down
3412	4	Adipor2	5.1766e-25	-0.62998	0.836	0.93	1.41668e-20	0.094	Down
2779	4	Zfpm2	3.68786e-10	-0.627192	0.194	0.334	1.00926e-05	0.14	Down
1204	4	Cnot6	5.61357e-36	-0.623667	0.061	0.31	1.53627e-31	0.249	Down
3595	4	Meg3	1.97329e-08	-0.618327	0.03	0.1	0.000540031	0.07	Down
1490	4	Gm12394	2.02157e-25	-0.617654	0.12	0.347	5.53243e-21	0.227	Down
3397	4	Ptprc	6.91333e-12	-0.609247	0.037	0.133	1.89197e-07	0.096	Down
1685	4	Chst1	2.51991e-20	-0.607967	0.202	0.415	6.89624e-16	0.213	Down
3264	4	Apbb1ip	3.45205e-13	-0.605125	0.041	0.149	9.44723e-09	0.108	Down
2239	4	Meis2	7.05145e-16	-0.604265	0.379	0.555	1.92977e-11	0.176	Down
2240	4	Sash1	9.76193e-13	-0.601242	0.365	0.541	2.67155e-08	0.176	Down
1737	4	Adig	7.6291e-22	-0.597626	0.142	0.351	2.08786e-17	0.209	Down
2502	4	Gm20125	3.64762e-16	-0.593429	0.089	0.247	9.98245e-12	0.158	Down
2727	4	Nav3	8.12376e-16	-0.59271	0.658	0.801	2.22323e-11	0.143	Down
1858	4	Myl6	6.1653e-18	-0.591868	0.276	0.476	1.68726e-13	0.2	Down
1712	4	Abcg1	1.20905e-18	-0.590456	0.217	0.428	3.30881e-14	0.211	Down
3461	4	Actb	5.15528e-12	-0.586461	0.03	0.12	1.41085e-07	0.09	Down
2893	4	Nrp2	4.14289e-18	-0.586037	0.04	0.173	1.13378e-13	0.133	Down
2108	4	Dennd2a	1.22403e-16	-0.583435	0.153	0.336	3.3498e-12	0.183	Down
1984	4	Rreb1	2.09254e-22	-0.583209	0.674	0.865	5.72666e-18	0.191	Down
3390	4	Fat3	5.00714e-19	-0.57867	0.006	0.103	1.3703e-14	0.097	Down
1955	4	Trim14	7.83217e-16	-0.576802	0.274	0.467	2.14343e-11	0.193	Down
2008	4	Zfp608	9.80151e-16	-0.575858	0.373	0.563	2.68238e-11	0.19	Down
3606	4	Ophn1	2.43653e-23	-0.575335	0.866	0.934	6.66806e-19	0.068	Down
3366	4	Fyb	2.13758e-13	-0.574087	0.029	0.127	5.84991e-09	0.098	Down
3814	4	Fabp4	3.53984e-27	-0.57361	0.972	0.983	9.68749e-23	0.011	Down
3475	4	Shtn1	1.01728e-12	-0.573583	0.025	0.114	2.78399e-08	0.089	Down
2883	4	Gm31517	1.59823e-18	-0.571002	0.037	0.17	4.37386e-14	0.133	Down
2939	4	B3galt1	1.92115e-09	-0.568761	0.182	0.312	5.25761e-05	0.13	Down
3231	4	Mfge8	2.14374e-12	-0.566536	0.049	0.159	5.86678e-08	0.11	Down
2869	4	Nav2	3.09479e-20	-0.566394	0.027	0.161	8.46951e-16	0.134	Down
2246	4	Acaa1b	1.30428e-19	-0.566323	0.09	0.266	3.56942e-15	0.176	Down
2309	4	Serinc3	7.74817e-26	-0.560611	0.033	0.205	2.12044e-21	0.172	Down
1345	4	Ocrl	2.24871e-33	-0.557454	0.06	0.297	6.15405e-29	0.237	Down
3510	4	Adgre1	2.78904e-13	-0.555108	0.017	0.101	7.63276e-09	0.084	Down
3572	4	Glis3	4.79951e-09	-0.554054	0.032	0.107	0.000131348	0.075	Down
3387	4	Blnk	8.69143e-16	-0.553714	0.016	0.113	2.37858e-11	0.097	Down
2273	4	Pla2g4a	2.9392e-21	-0.553489	0.065	0.24	8.04371e-17	0.175	Down
2394	4	Mob3b	2.9602e-14	-0.547735	0.506	0.672	8.10117e-10	0.166	Down
1692	4	Baiap2	7.98555e-19	-0.547151	0.308	0.52	2.18541e-14	0.212	Down
3386	4	Ctss	5.74778e-16	-0.546486	0.014	0.111	1.573e-11	0.097	Down
3281	4	Eps8	8.11125e-13	-0.542577	0.043	0.149	2.21981e-08	0.106	Down
3738	4	Peg3	3.98846e-09	-0.542399	0.735	0.777	0.000109152	0.042	Down
3747	4	Acox1	4.09563e-22	-0.542204	0.878	0.915	1.12085e-17	0.037	Down
3139	4	Pigk	6.67665e-08	-0.541636	0.376	0.493	0.0018272	0.117	Down
3474	4	Postn	1.47601e-14	-0.538419	0.014	0.103	4.03941e-10	0.089	Down
3329	4	Magi2	1.34084e-07	-0.535077	0.119	0.22	0.00366948	0.101	Down
2958	4	Dock11	1.68726e-09	-0.534683	0.511	0.64	4.61753e-05	0.129	Down
1491	4	Canx	7.48211e-25	-0.534634	0.122	0.349	2.04763e-20	0.227	Down
3719	4	Ncor1	3.33046e-29	-0.531885	0.903	0.952	9.11446e-25	0.049	Down
1616	4	Gstt2	1.33976e-24	-0.528944	0.105	0.321	3.66653e-20	0.216	Down
1740	4	Gcnt2	1.87889e-16	-0.527434	0.347	0.555	5.14196e-12	0.208	Down
2194	4	Srgap1	2.73962e-13	-0.524672	0.303	0.482	7.49751e-09	0.179	Down
3055	4	Itsn1	3.07087e-11	-0.521906	0.63	0.753	8.40406e-07	0.123	Down
3557	4	Inpp5d	3.73738e-10	-0.519642	0.029	0.107	1.02281e-05	0.078	Down
3579	4	Adcy5	9.09435e-10	-0.518935	0.649	0.723	2.48885e-05	0.074	Down
1226	4	Galnt18	4.10132e-34	-0.517697	0.059	0.306	1.12241e-29	0.247	Down
3500	4	Camk2d	1.21326e-25	-0.517587	0.857	0.943	3.32032e-21	0.086	Down
2401	4	Col6a1	7.17742e-24	-0.517324	0.039	0.205	1.96425e-19	0.166	Down
3762	4	Pparg	8.42522e-15	-0.513397	0.95	0.983	2.30573e-10	0.033	Down
3232	4	Camk1d	5.77518e-10	-0.511941	0.084	0.194	1.58049e-05	0.11	Down
3529	4	Tbxas1	1.9436e-11	-0.511412	0.023	0.105	5.31904e-07	0.082	Down
3608	4	Txlng	1.40413e-19	-0.508215	0.795	0.863	3.84269e-15	0.068	Down
1785	4	Robo1	1.0878e-17	-0.506736	0.167	0.373	2.97697e-13	0.206	Down
2493	4	Adipoq	9.58356e-12	-0.502508	0.392	0.55	2.62273e-07	0.158	Down
2483	4	Abi3bp	1.638e-11	0.501115	0.449	0.29	4.48271e-07	0.159	Up
2938	4	Ptprd	2.22516e-16	0.501495	0.89	0.76	6.08959e-12	0.13	Up
1686	4	Grb14	3.07517e-16	0.503606	0.493	0.28	8.41582e-12	0.213	Up
2310	4	Cers4	2.07942e-12	0.505295	0.369	0.197	5.69075e-08	0.172	Up
1814	4	Eef2k	4.65313e-15	0.505989	0.511	0.308	1.27342e-10	0.203	Up
2527	4	Ust	6.38413e-13	0.506847	0.746	0.59	1.74714e-08	0.156	Up
2922	4	Serpina1b	5.97798e-15	0.507197	0.157	0.026	1.63599e-10	0.131	Up
2572	4	Efcab8	1.52257e-13	0.507862	0.247	0.094	4.1668e-09	0.153	Up
2449	4	Gm48321	5.94711e-12	0.514908	0.45	0.288	1.62755e-07	0.162	Up
2800	4	Cnnm2	1.85864e-16	0.515781	0.799	0.661	5.08655e-12	0.138	Up
842	4	Gls	1.45991e-22	0.518789	0.629	0.349	3.99533e-18	0.28	Up
2728	4	Gm14211	7.03931e-12	0.521407	0.263	0.12	1.92645e-07	0.143	Up
2266	4	Prdx6	1.07287e-12	0.525067	0.404	0.229	2.93612e-08	0.175	Up
2758	4	Mat2a	4.91305e-17	0.526381	0.768	0.627	1.34455e-12	0.141	Up
1837	4	Aldh1l1	9.31626e-19	0.527383	0.315	0.114	2.54958e-14	0.201	Up
2801	4	Dpysl3	1.26049e-10	0.528637	0.256	0.118	3.44959e-06	0.138	Up
2258	4	A830018L16Rik	1.34273e-14	0.530456	0.305	0.129	3.67465e-10	0.176	Up
1954	4	Gli2	1.46148e-17	0.530875	0.304	0.111	3.99964e-13	0.193	Up
2512	4	Epn2	1.07763e-19	0.532878	0.889	0.732	2.94916e-15	0.157	Up
2707	4	Enpp2	7.93334e-18	0.535648	0.831	0.686	2.17112e-13	0.145	Up
2541	4	Mical2	2.06265e-11	0.537207	0.488	0.332	5.64484e-07	0.156	Up
1964	4	Lrrc4	4.08553e-15	0.541789	0.6	0.408	1.11809e-10	0.192	Up
2674	4	Ccn1	4.34913e-15	0.546804	0.197	0.05	1.19023e-10	0.147	Up
3728	4	Plcb1	4.43417e-29	0.548348	0.978	0.932	1.2135e-24	0.046	Up
2957	4	Keg1	1.49401e-15	0.551028	0.147	0.018	4.08865e-11	0.129	Up
2696	4	Antxr2	4.21781e-13	0.554914	0.565	0.419	1.15429e-08	0.146	Up
1618	4	Cdc37l1	1.11062e-19	0.55733	0.629	0.413	3.03943e-15	0.216	Up
1573	4	Ggact	1.45169e-17	0.563359	0.517	0.297	3.97285e-13	0.22	Up
2833	4	Plcl1	1.09915e-09	0.565053	0.623	0.487	3.00804e-05	0.136	Up
3640	4	Fam214a	1.32562e-21	0.566621	0.967	0.904	3.62784e-17	0.063	Up
2157	4	Smim4	8.3613e-15	0.569138	0.43	0.249	2.28824e-10	0.181	Up
1633	4	Fam49a	1.00741e-18	0.569642	0.661	0.446	2.75698e-14	0.215	Up
3032	4	Mrc2	2.71221e-08	0.571488	0.338	0.214	0.00074225	0.124	Up
1619	4	Mturn	3.72757e-18	0.573545	0.402	0.186	1.02013e-13	0.216	Up
2016	4	Aff2	8.61108e-14	0.574113	0.434	0.245	2.35659e-09	0.189	Up
3056	4	2810004N23Rik	8.3201e-09	0.57482	0.64	0.517	0.000227696	0.123	Up
1812	4	Slc38a2	8.58451e-19	0.575113	0.34	0.137	2.34932e-14	0.203	Up
3607	4	Hacd2	2.32034e-34	0.578599	0.979	0.911	6.35008e-30	0.068	Up
2996	4	Dennd4a	3.74003e-11	0.579677	0.609	0.482	1.02353e-06	0.127	Up
1813	4	Gm35188	2.20402e-17	0.580033	0.67	0.467	6.03173e-13	0.203	Up
2122	4	Pdgfd	5.50554e-15	0.591169	0.643	0.461	1.5067e-10	0.182	Up
1970	4	Raver2	3.79446e-19	0.596094	0.288	0.096	1.03843e-14	0.192	Up
2578	4	Plcb4	1.58627e-20	0.598606	0.838	0.685	4.34114e-16	0.153	Up
1853	4	Ccdc3	1.69205e-16	0.598949	0.357	0.157	4.63063e-12	0.2	Up
3153	4	4930419G24Rik	1.98566e-15	0.60051	0.122	0.006	5.43416e-11	0.116	Up
2174	4	Hpgd	4.41776e-13	0.602157	0.44	0.26	1.20901e-08	0.18	Up
1346	4	5330438D12Rik	2.1351e-21	0.602561	0.709	0.472	5.84313e-17	0.237	Up
2484	4	Angpt1	1.79639e-10	0.607003	0.55	0.391	4.91618e-06	0.159	Up
3744	4	Rbms3	5.61399e-38	0.613264	0.977	0.939	1.53638e-33	0.038	Up
1717	4	Zfp385b	9.90926e-19	0.616047	0.351	0.14	2.71187e-14	0.211	Up
3764	4	Lpgat1	3.46007e-29	0.618299	0.971	0.939	9.46917e-25	0.032	Up
1499	4	Gm22146	1.27944e-24	0.618894	0.292	0.066	3.50145e-20	0.226	Up
3066	4	Col4a1	1.73663e-21	0.619587	0.823	0.701	4.75263e-17	0.122	Up
2342	4	Sez6l	4.14898e-16	0.621619	0.247	0.077	1.13545e-11	0.17	Up
1492	4	Tle1	6.37127e-20	0.621619	0.589	0.362	1.74362e-15	0.227	Up
1702	4	4930444A19Rik	6.8695e-18	0.624692	0.472	0.26	1.87998e-13	0.212	Up
1828	4	Scn8a	5.51732e-21	0.636008	0.279	0.077	1.50993e-16	0.202	Up
1942	4	Prex2	8.05222e-15	0.640598	0.533	0.339	2.20365e-10	0.194	Up
3112	4	Col4a2	1.4211e-23	0.641343	0.851	0.732	3.88912e-19	0.119	Up
1484	4	Gm30173	1.64393e-19	0.64569	0.528	0.301	4.49894e-15	0.227	Up
3627	4	March3	6.73874e-23	0.648643	0.903	0.839	1.84419e-18	0.064	Up
3655	4	Arhgap24	9.00902e-28	0.654871	0.96	0.899	2.4655e-23	0.061	Up
1651	4	Dock9	4.38118e-22	0.656057	0.677	0.463	1.199e-17	0.214	Up
2065	4	Ntrk2	6.67312e-19	0.658341	0.73	0.544	1.82623e-14	0.186	Up
1784	4	Carnmt1	7.20656e-18	0.658444	0.435	0.229	1.97222e-13	0.206	Up
1891	4	Slc12a2	5.51345e-17	0.667402	0.368	0.17	1.50887e-12	0.198	Up
3236	4	Hip1	2.35221e-24	0.66833	0.894	0.784	6.43729e-20	0.11	Up
3599	4	Pde4d	9.4882e-43	0.671825	0.989	0.919	2.59664e-38	0.07	Up
2462	4	Ank2	1.694e-23	0.674671	0.788	0.627	4.63598e-19	0.161	Up
3138	4	Dnajc6	2.61568e-09	0.677302	0.215	0.098	7.15834e-05	0.117	Up
1617	4	Fmo1	2.55524e-20	0.68432	0.399	0.183	6.99292e-16	0.216	Up
1458	4	Tcim	7.95779e-24	0.685408	0.34	0.111	2.17781e-19	0.229	Up
1738	4	Tes	6.07261e-18	0.685458	0.482	0.273	1.66189e-13	0.209	Up
1238	4	Adap2os	1.09613e-23	0.693334	0.652	0.406	2.99979e-19	0.246	Up
2413	4	Nedd9	5.39991e-17	0.699573	0.724	0.559	1.47779e-12	0.165	Up
1476	4	9630028H03Rik	1.10632e-20	0.704532	0.429	0.201	3.02767e-16	0.228	Up
1770	4	Gm28376	1.90417e-16	0.707722	0.454	0.247	5.21114e-12	0.207	Up
3445	4	Tead1	7.00118e-40	0.709143	0.965	0.873	1.91601e-35	0.092	Up
1547	4	Dtna	3.49168e-25	0.710977	0.281	0.059	9.55567e-21	0.222	Up
2231	4	Lrrtm3	1.16684e-23	0.712891	0.186	0.009	3.19329e-19	0.177	Up
1711	4	Papss2	5.08383e-19	0.71498	0.377	0.166	1.39129e-14	0.211	Up
2294	4	Gm20532	4.97796e-15	0.718133	0.483	0.31	1.36232e-10	0.173	Up
2428	4	Gm15581	5.42656e-29	0.719051	0.826	0.662	1.48509e-24	0.164	Up
2524	4	Mest	3.14464e-12	0.719626	0.292	0.135	8.60592e-08	0.157	Up
2097	4	Tmem45b	3.74777e-22	0.72678	0.823	0.638	1.02565e-17	0.185	Up
1589	4	Gm16093	3.19352e-19	0.727737	0.474	0.255	8.7397e-15	0.219	Up
2022	4	Nrg4	6.02502e-31	0.733598	0.889	0.701	1.64887e-26	0.188	Up
1323	4	Tbx15	1.89283e-31	0.736213	0.261	0.022	5.18011e-27	0.239	Up
1341	4	Tfdp2	6.7931e-23	0.73706	0.566	0.328	1.85907e-18	0.238	Up
1950	4	Gm31641	4.77374e-17	0.738921	0.341	0.148	1.30643e-12	0.193	Up
1327	4	Zfhx4	1.66763e-22	0.741649	0.379	0.14	4.56381e-18	0.239	Up
2708	4	Gbe1	1.10944e-35	0.748943	0.865	0.721	3.0362e-31	0.144	Up
1395	4	Unc79	1.20164e-21	0.751906	0.44	0.207	3.28852e-17	0.233	Up
3546	4	Asph	1.24077e-37	0.754603	0.964	0.884	3.39561e-33	0.08	Up
1021	4	Ctcfl	1.05145e-27	0.755744	0.43	0.164	2.87749e-23	0.266	Up
1112	4	Trp53inp2	1.42627e-26	0.755787	0.634	0.376	3.90328e-22	0.258	Up
2851	4	Rad18	7.39479e-18	0.770685	0.735	0.6	2.02373e-13	0.135	Up
3573	4	Osbpl9	3.30987e-38	0.77277	0.921	0.847	9.05812e-34	0.074	Up
3009	4	Tsc22d3	4.1582e-25	0.773766	0.866	0.74	1.13798e-20	0.126	Up
1494	4	Pde7b	1.34035e-27	0.774213	0.803	0.577	3.66812e-23	0.226	Up
1141	4	Ighm	6.8962e-31	0.775094	0.299	0.044	1.88728e-26	0.255	Up
270	4	Ryr2	1.47219e-37	0.781957	0.768	0.402	4.02893e-33	0.366	Up
1807	4	Adk	1.66932e-39	0.78682	0.897	0.694	4.56843e-35	0.203	Up
1237	4	Sybu	8.68542e-27	0.78872	0.65	0.404	2.37694e-22	0.246	Up
1756	4	Ptger3	7.0589e-19	0.7908	0.416	0.208	1.93181e-14	0.208	Up
480	4	Prdm16	2.19094e-31	0.795382	0.565	0.242	5.99594e-27	0.323	Up
2223	4	Pde7a	2.35621e-30	0.808219	0.865	0.688	6.44824e-26	0.177	Up
2320	4	Syt2	2.77534e-21	0.814759	0.191	0.02	7.59527e-17	0.171	Up
1910	4	Pmepa1	1.30325e-37	0.827724	0.861	0.664	3.5666e-33	0.197	Up
1358	4	2310014F06Rik	5.52489e-34	0.847774	0.806	0.57	1.512e-29	0.236	Up
3312	4	Aldh1a1	1.88859e-47	0.86028	0.982	0.878	5.16851e-43	0.104	Up
2039	4	Gm42836	8.93465e-16	0.860966	0.397	0.21	2.44515e-11	0.187	Up
3193	4	Stim1	7.79758e-31	0.862529	0.892	0.779	2.13396e-26	0.113	Up
3065	4	A530053G22Rik	6.71761e-41	0.866643	0.949	0.827	1.83841e-36	0.122	Up
1611	4	Ccdc85a	9.33424e-22	0.876189	0.298	0.081	2.5545e-17	0.217	Up
774	4	Lep	6.96474e-35	0.880368	0.738	0.45	1.90604e-30	0.288	Up
2511	4	Por	3.72096e-36	0.880469	0.884	0.727	1.01832e-31	0.157	Up
848	4	Esrrg	3.82317e-27	0.889756	0.616	0.336	1.04629e-22	0.28	Up
718	4	Rgs7	9.9619e-29	0.916576	0.632	0.339	2.72627e-24	0.293	Up
3735	4	Akap13	4.78411e-80	0.930827	0.988	0.945	1.30927e-75	0.043	Up
675	4	Slco3a1	1.01847e-33	0.936854	0.44	0.142	2.78724e-29	0.298	Up
2207	4	Fgd1	5.46545e-14	0.954635	0.347	0.168	1.49573e-09	0.179	Up
3054	4	Gm4876	2.1314e-44	0.959834	0.94	0.817	5.833e-40	0.123	Up
887	4	Plce1	1.35488e-44	0.960249	0.834	0.557	3.7079e-40	0.277	Up
2593	4	Prr16	2.47331e-45	0.961448	0.926	0.775	6.76871e-41	0.151	Up
658	4	Stxbp6	6.9907e-32	0.969817	0.477	0.177	1.91315e-27	0.3	Up
2031	4	Erbb4	9.89786e-23	0.972545	0.221	0.033	2.70875e-18	0.188	Up
97	4	Slc8a1	3.70048e-46	0.976341	0.792	0.367	1.01271e-41	0.425	Up
702	4	C730002L08Rik	3.58088e-37	1.01239	0.729	0.434	9.79978e-33	0.295	Up
820	4	Trhde	9.01733e-29	1.01381	0.446	0.164	2.46777e-24	0.282	Up
2393	4	Prkd1	1.45895e-76	1.02704	0.97	0.803	3.99272e-72	0.167	Up
399	4	Gm29237	7.68268e-52	1.06826	0.797	0.461	2.10252e-47	0.336	Up
3053	4	Ctcflos	1.05998e-60	1.0695	0.953	0.83	2.90085e-56	0.123	Up
2346	4	Mid1	4.76787e-21	1.08823	0.669	0.5	1.30482e-16	0.169	Up
841	4	Serpine1	1.88435e-29	1.10214	0.557	0.277	5.1569e-25	0.28	Up
269	4	Bcat1	6.97648e-48	1.11353	0.466	0.1	1.90925e-43	0.366	Up
221	4	Mir100hg	2.31756e-48	1.1331	0.651	0.269	6.34246e-44	0.382	Up
602	4	Snta1	3.42906e-49	1.16447	0.769	0.463	9.38432e-45	0.306	Up
657	4	Ntm	6.12986e-38	1.17153	0.376	0.076	1.67756e-33	0.3	Up
393	4	Gm49513	1.09539e-40	1.17384	0.566	0.229	2.99774e-36	0.337	Up
459	4	Xkr4	1.13587e-38	1.19014	0.527	0.201	3.10853e-34	0.326	Up
280	4	Gm48742	6.89289e-48	1.22702	0.533	0.17	1.88638e-43	0.363	Up
693	4	Sorbs2os	1.18409e-34	1.25956	0.386	0.09	3.2405e-30	0.296	Up
240	4	Klhl29	3.00254e-49	1.26581	0.595	0.22	8.21704e-45	0.375	Up
454	4	Ptchd4	5.27057e-39	1.27281	0.619	0.292	1.4424e-34	0.327	Up
318	4	Poln	1.06851e-46	1.28314	0.589	0.238	2.92418e-42	0.351	Up
372	4	Erc2	7.07901e-45	1.28674	0.416	0.076	1.93731e-40	0.34	Up
265	4	Gm5627	1.69557e-59	1.29359	0.749	0.382	4.64026e-55	0.367	Up
2437	4	Vwc2l	1.91635e-15	1.40794	0.25	0.087	5.24447e-11	0.163	Up
96	4	Rgs7bp	6.2146e-59	1.4535	0.561	0.133	1.70075e-54	0.428	Up
213	4	Slc2a13	1.94561e-55	1.50176	0.566	0.179	5.32456e-51	0.387	Up
288	4	1700047G03Rik	1.34691e-48	1.53896	0.479	0.118	3.68608e-44	0.361	Up
1607	4	Pex5l	1.05399e-26	1.55177	0.256	0.039	2.88446e-22	0.217	Up
790	4	Fkbp5	5.00739e-100	1.552	0.935	0.649	1.37037e-95	0.286	Up
295	4	Sorbs2	1.43473e-44	1.58993	0.609	0.251	3.92642e-40	0.358	Up
1095	4	Kcnc2	2.79233e-29	1.60073	0.362	0.103	7.64178e-25	0.259	Up
139	4	Trabd2b	3.95589e-61	1.63512	0.729	0.33	1.08261e-56	0.399	Up
144	4	Pnpla3	2.65497e-56	1.69289	0.632	0.236	7.26585e-52	0.396	Up
231	4	Ctnna3	1.25248e-53	1.90533	0.48	0.101	3.42766e-49	0.379	Up
