# Supplementary material for: Adipocyte p53 coordinates the response to intermittent fasting by regulating adipose tissue immune cell landscape
Source: Nat Commun. 2024 Feb 15;15:1391. doi: 10.1038/s41467-024-45724-y (PMC10869344; doi:10.1038/s41467-024-45724-y)
Supplement: Supplementary file 5 — Supplementary Data 2 [file 41467_2024_45724_MOESM5_ESM.xlsx]

## Sheet: Sheet1
IF / IF-KO	cellType	gene	p_val	avg_log2FC	pct.1	pct.2	p_val_adj	diff_pct	regulation
8	0	Fabp4	0	-3.39508	0.11	0.956	0	0.846	Down
17	0	Cd36	0	-2.92138	0.093	0.903	0	0.81	Down
24	0	Apoe	0	-3.0719	0.018	0.804	0	0.786	Down
32	0	Gm42418	0	-3.87266	0.242	0.999	0	0.757	Down
57	0	CT010467.1	0	-2.7453	0.013	0.726	0	0.713	Down
59	0	Cmss1	0	-2.63172	0.108	0.818	0	0.71	Down
62	0	Camk1d	0	-2.68341	0.028	0.726	0	0.698	Down
64	0	Scd1	0	-2.81754	0.007	0.703	0	0.696	Down
88	0	Cfd	0	-2.55412	0.001	0.633	0	0.632	Down
105	0	Psap	0	-2.33006	0.017	0.619	0	0.602	Down
130	0	Cst3	0	-2.29894	0.007	0.559	0	0.552	Down
134	0	Car3	0	-2.31395	0.005	0.55	0	0.545	Down
148	0	Pid1	0	-1.94384	0.296	0.812	0	0.516	Down
166	0	Cd74	0	-2.12216	0.001	0.494	0	0.493	Down
180	0	mt-Co1	0	-2.096	0.057	0.538	0	0.481	Down
197	0	Prex2	0	-1.8158	0.189	0.653	0	0.464	Down
216	0	Nnat	0	-1.93538	0.001	0.449	0	0.448	Down
217	0	Tmsb4x	0	-1.92295	0.006	0.453	0	0.447	Down
220	0	Robo1	0	1.35422	0.757	0.312	0	0.445	Up
224	0	H2-D1	0	-1.88264	0.01	0.45	0	0.44	Down
248	0	H2-K1	0	-1.84205	0.048	0.472	0	0.424	Down
253	0	Tmtc1	0	-1.7712	0.285	0.705	0	0.42	Down
255	0	Itm2b	0	-1.70291	0.229	0.648	0	0.419	Down
256	0	Adam12	0	1.97032	0.932	0.514	0	0.418	Up
257	0	Sned1	5.90152e-308	1.36798	0.687	0.269	1.56839e-303	0.418	Up
261	0	Mageb18	0	-1.91472	0.009	0.425	0	0.416	Down
277	0	Csmd1	0	2.25995	0.56	0.151	0	0.409	Up
281	0	mt-Rnr2	0	-1.44977	0.074	0.482	0	0.408	Down
298	0	Postn	8.82433e-306	1.57191	0.603	0.203	2.34515e-301	0.4	Up
305	0	Adam23	0	1.44845	0.649	0.253	0	0.396	Up
310	0	Mir6236	0	-1.70572	0.014	0.409	0	0.395	Down
312	0	B2m	0	-1.70016	0.052	0.446	0	0.394	Down
332	0	Acss3	0	-1.54931	0.4	0.789	0	0.389	Down
335	0	mt-Co3	0	-1.92777	0.052	0.44	0	0.388	Down
340	0	Lvrn	0	-2.08706	0.039	0.425	0	0.386	Down
346	0	Ctsb	0	-1.66756	0.005	0.388	0	0.383	Down
393	0	Adamts15	0	1.39112	0.437	0.07	0	0.367	Up
407	0	Sorbs1	9.29205e-294	-1.58546	0.066	0.429	2.46946e-289	0.363	Down
408	0	Col15a1	1.45293e-265	1.25956	0.52	0.157	3.86131e-261	0.363	Up
416	0	Cyp7b1	6.14523e-249	1.38998	0.517	0.157	1.63316e-244	0.36	Up
436	0	Gpc3	8.50598e-275	-1.62634	0.058	0.413	2.26055e-270	0.355	Down
449	0	Bmper	0	1.99774	0.923	0.572	0	0.351	Up
458	0	Itsn1	7.76248e-255	1.08099	0.769	0.42	2.06296e-250	0.349	Up
462	0	B3galt1	4.2724e-225	1.0687	0.769	0.421	1.13543e-220	0.348	Up
473	0	Ctsl	0	-1.5318	0.002	0.349	0	0.347	Down
475	0	Col6a3	4.12675e-211	0.971679	0.662	0.316	1.09673e-206	0.346	Up
479	0	Palld	7.00504e-232	1.10067	0.503	0.157	1.86166e-227	0.346	Up
488	0	Setbp1	0	1.52965	0.91	0.567	0	0.343	Up
489	0	Mrc2	1.49226e-195	0.858824	0.622	0.279	3.96584e-191	0.343	Up
491	0	Fmn1	9.26854e-183	0.763422	0.643	0.301	2.46321e-178	0.342	Up
498	0	Aplp2	1.31026e-297	-1.5156	0.017	0.358	3.48216e-293	0.341	Down
499	0	Runx2	1.70647e-234	1.07894	0.485	0.144	4.53512e-230	0.341	Up
509	0	Ednra	0	1.36175	0.379	0.041	0	0.338	Up
516	0	Vmp1	1.5984e-217	1.04264	0.646	0.31	4.24791e-213	0.336	Up
520	0	Dock10	8.44357e-242	-1.41234	0.213	0.548	2.24396e-237	0.335	Down
529	0	mt-Atp6	1.83676e-260	-1.73691	0.048	0.381	4.88138e-256	0.333	Down
535	0	Galnt15	1.2719e-228	-1.2803	0.192	0.523	3.38021e-224	0.331	Down
538	0	Zswim6	7.25995e-176	0.830372	0.633	0.303	1.9294e-171	0.33	Up
540	0	Cacna2d1	3.95899e-196	0.85405	0.78	0.451	1.05214e-191	0.329	Up
544	0	Srgap1	2.40666e-203	0.91802	0.809	0.481	6.39595e-199	0.328	Up
545	0	Rftn1	1.99323e-176	0.852397	0.669	0.341	5.29721e-172	0.328	Up
552	0	Morrbid	8.57414e-204	1.19938	0.529	0.203	2.27866e-199	0.326	Up
567	0	Inmt	8.67392e-231	-1.41197	0.095	0.419	2.30518e-226	0.324	Down
571	0	F3	8.17849e-192	1.03551	0.554	0.232	2.17352e-187	0.322	Up
594	0	Zfp423	3.19624e-213	1.0255	0.455	0.136	8.49432e-209	0.319	Up
605	0	Clec3b	1.27546e-222	-1.32231	0.208	0.525	3.38966e-218	0.317	Down
606	0	Rufy3	2.74151e-155	0.710918	0.608	0.291	7.28583e-151	0.317	Up
615	0	Nedd4l	1.04881e-182	0.918335	0.738	0.422	2.78732e-178	0.316	Up
618	0	Tanc1	2.41398e-166	0.778597	0.583	0.267	6.41541e-162	0.316	Up
623	0	Adcy2	3.28735e-294	1.62645	0.354	0.039	8.73646e-290	0.315	Up
624	0	Olfm2	3.14547e-291	1.33119	0.353	0.038	8.35939e-287	0.315	Up
640	0	Col4a2	4.28149e-208	1.08853	0.738	0.425	1.13785e-203	0.313	Up
647	0	Pvt1	9.38284e-160	0.812242	0.664	0.352	2.49358e-155	0.312	Up
648	0	Ptk2	1.09764e-157	0.674632	0.777	0.465	2.91709e-153	0.312	Up
655	0	Cdh11	4.30057e-198	1.11566	0.471	0.159	1.14292e-193	0.312	Up
656	0	Kalrn	5.60703e-180	0.979433	0.568	0.256	1.49012e-175	0.312	Up
658	0	Cidec	3.94385e-275	-1.51663	0.003	0.314	1.04812e-270	0.311	Down
668	0	Grk5	5.12973e-168	0.798162	0.745	0.436	1.36328e-163	0.309	Up
681	0	Myh9	1.95038e-159	0.780246	0.537	0.231	5.18333e-155	0.306	Up
700	0	Chst11	8.52222e-248	1.09822	0.366	0.063	2.26486e-243	0.303	Up
705	0	Tulp4	2.99763e-135	0.621385	0.723	0.421	7.96651e-131	0.302	Up
710	0	Gcnt2	4.05729e-188	0.866298	0.438	0.137	1.07826e-183	0.301	Up
719	0	Dclk1	2.81123e-166	0.956902	0.763	0.463	7.47112e-162	0.3	Up
729	0	Prune2	8.89452e-289	1.61341	0.325	0.027	2.36381e-284	0.298	Up
736	0	5033421B08Rik	5.15313e-151	0.746818	0.499	0.202	1.3695e-146	0.297	Up
743	0	Plin4	2.33758e-250	-1.41137	0.015	0.311	6.21236e-246	0.296	Down
762	0	Ogn	3.76718e-193	-1.20545	0.132	0.426	1.00117e-188	0.294	Down
763	0	B4galt5	1.73617e-191	0.900131	0.417	0.123	4.61405e-187	0.294	Up
793	0	Fmo2	1.56519e-192	-1.48721	0.161	0.451	4.15966e-188	0.29	Down
811	0	Runx1	9.77577e-180	0.922025	0.423	0.134	2.59801e-175	0.289	Up
815	0	Fth1	2.27654e-220	-1.278	0.036	0.324	6.05014e-216	0.288	Down
818	0	Lyz2	6.86846e-255	-1.36746	0.001	0.289	1.82536e-250	0.288	Down
845	0	Sept11	2.25325e-130	0.692754	0.711	0.426	5.98825e-126	0.285	Up
849	0	Gda	3.17275e-166	1.09489	0.491	0.207	8.4319e-162	0.284	Up
850	0	Osmr	1.06042e-137	0.778636	0.685	0.401	2.81817e-133	0.284	Up
854	0	Clcn5	5.10798e-139	0.78462	0.534	0.251	1.3575e-134	0.283	Up
860	0	Rai14	1.47939e-169	0.856185	0.427	0.145	3.93162e-165	0.282	Up
873	0	Rab31	3.54171e-156	0.717842	0.433	0.153	9.41246e-152	0.28	Up
874	0	Mrtfb	2.22528e-115	0.526487	0.544	0.264	5.91391e-111	0.28	Up
879	0	Gpm6b	3.24011e-139	0.785474	0.708	0.428	8.61091e-135	0.28	Up
880	0	Col5a3	1.48367e-129	0.732693	0.568	0.288	3.94301e-125	0.28	Up
881	0	Gas7	1.94325e-126	0.759258	0.616	0.336	5.16439e-122	0.28	Up
885	0	Pdzrn3	3.70513e-135	0.869475	0.661	0.382	9.84675e-131	0.279	Up
896	0	Adamtsl1	1.08164e-151	-1.03492	0.247	0.524	2.87456e-147	0.277	Down
897	0	AC149090.1	8.41189e-117	0.518304	0.526	0.249	2.23554e-112	0.277	Up
898	0	Gmds	1.36416e-115	0.658911	0.629	0.352	3.62539e-111	0.277	Up
911	0	Vti1a	1.77299e-126	0.598365	0.783	0.507	4.7119e-122	0.276	Up
915	0	Pcdh19	5.19642e-125	0.786776	0.617	0.341	1.381e-120	0.276	Up
918	0	Gpihbp1	1.16494e-241	-1.34374	0.001	0.276	3.09595e-237	0.275	Down
919	0	Galk2	6.25277e-124	0.636505	0.532	0.257	1.66174e-119	0.275	Up
925	0	Frmd4a	5.43119e-141	0.795608	0.475	0.2	1.44339e-136	0.275	Up
937	0	4833422C13Rik	3.91656e-205	1.00534	0.348	0.074	1.04087e-200	0.274	Up
938	0	Atp8b1	3.86755e-150	0.801795	0.748	0.475	1.02784e-145	0.273	Up
946	0	Smoc2	3.53853e-165	-1.12957	0.125	0.397	9.404e-161	0.272	Down
947	0	2210408I21Rik	4.6046e-101	0.540399	0.633	0.361	1.22372e-96	0.272	Up
953	0	Nxpe4	2.16799e-116	0.639172	0.574	0.302	5.76166e-112	0.272	Up
955	0	Adipoq	5.83695e-236	-1.30317	0.001	0.272	1.55123e-231	0.271	Down
962	0	Col18a1	8.87499e-202	1.11816	0.348	0.077	2.35862e-197	0.271	Up
966	0	Nav3	1.23948e-144	0.767315	0.78	0.51	3.29403e-140	0.27	Up
972	0	Cpeb1	8.88818e-128	0.655743	0.733	0.463	2.36212e-123	0.27	Up
973	0	Sec24d	7.94132e-112	0.565054	0.735	0.465	2.11048e-107	0.27	Up
975	0	Cd81	1.88765e-204	-1.26828	0.04	0.309	5.01662e-200	0.269	Down
976	0	Tshz3	1.78398e-109	0.598718	0.628	0.359	4.7411e-105	0.269	Up
977	0	Pikfyve	1.97551e-107	0.534612	0.539	0.27	5.25011e-103	0.269	Up
989	0	Atp1a2	1.72723e-199	-1.27258	0.043	0.311	4.5903e-195	0.268	Down
990	0	Psme4	5.87221e-124	0.581843	0.781	0.513	1.5606e-119	0.268	Up
991	0	Cacna1a	7.62713e-109	0.597432	0.614	0.346	2.02699e-104	0.268	Up
1003	0	Timp3	4.32047e-149	-1.02264	0.181	0.448	1.14821e-144	0.267	Down
1004	0	Wdr66	9.0043e-128	0.715769	0.473	0.206	2.39298e-123	0.267	Up
1010	0	Uhrf2	9.27845e-115	0.628673	0.729	0.462	2.46584e-110	0.267	Up
1014	0	Elmo1	3.53886e-169	-1.18283	0.218	0.484	9.40488e-165	0.266	Down
1021	0	Snx9	1.29336e-101	0.544915	0.575	0.309	3.43724e-97	0.266	Up
1028	0	Cmip	1.2631e-97	0.500777	0.598	0.333	3.35682e-93	0.265	Up
1033	0	Chrm3	3.83542e-149	-1.29046	0.143	0.407	1.0193e-144	0.264	Down
1034	0	4930402H24Rik	4.51334e-132	0.609081	0.802	0.538	1.19947e-127	0.264	Up
1039	0	Dlg1	1.80468e-104	0.527306	0.726	0.462	4.79612e-100	0.264	Up
1040	0	Magi1	1.00783e-114	0.671411	0.674	0.411	2.67841e-110	0.263	Up
1041	0	Adipor2	1.74358e-217	-1.2771	0.013	0.276	4.63373e-213	0.263	Down
1042	0	Sept9	5.21859e-176	0.795812	0.353	0.09	1.38689e-171	0.263	Up
1064	0	Tgfbr1	1.72028e-101	0.549851	0.525	0.264	4.57181e-97	0.261	Up
1065	0	Map4	1.89063e-95	0.52218	0.641	0.38	5.02453e-91	0.261	Up
1071	0	Dnajc13	1.23746e-100	0.524941	0.568	0.307	3.28866e-96	0.261	Up
1073	0	Aff3	4.09535e-148	-1.11874	0.188	0.448	1.08838e-143	0.26	Down
1078	0	Creb3l2	2.65051e-111	0.645029	0.564	0.304	7.044e-107	0.26	Up
1082	0	A4galt	3.22878e-125	0.692509	0.458	0.199	8.58081e-121	0.259	Up
1083	0	Tns3	1.20485e-116	0.630799	0.483	0.224	3.20201e-112	0.259	Up
1092	0	C3	7.17847e-149	-1.04373	0.249	0.507	1.90775e-144	0.258	Down
1093	0	Smurf2	6.19518e-137	0.693731	0.795	0.537	1.64643e-132	0.258	Up
1101	0	Erc1	7.63585e-94	0.518253	0.564	0.306	2.0293e-89	0.258	Up
1103	0	Slc39a14	3.93433e-191	0.858022	0.323	0.066	1.04559e-186	0.257	Up
1104	0	Cdh13	3.56222e-153	-1.25392	0.106	0.363	9.46695e-149	0.257	Down
1105	0	Slc24a3	4.82678e-120	0.914086	0.619	0.362	1.28277e-115	0.257	Up
1106	0	Ttc3	9.29238e-105	0.554888	0.743	0.486	2.46954e-100	0.257	Up
1114	0	mt-Rnr1	1.36806e-190	-1.25739	0.034	0.29	3.63575e-186	0.256	Down
1115	0	Il1r1	2.19993e-136	0.837994	0.731	0.475	5.84653e-132	0.256	Up
1116	0	Plekhm2	2.52996e-113	0.562527	0.467	0.211	6.72361e-109	0.256	Up
1117	0	Nf1	2.84924e-109	0.531805	0.8	0.544	7.57213e-105	0.256	Up
1126	0	Npr3	3.58142e-221	-1.25007	0.001	0.256	9.51799e-217	0.255	Down
1127	0	Ly6e	3.09838e-188	-1.22366	0.042	0.297	8.23426e-184	0.255	Down
1136	0	Sema3a	1.03038e-171	1.05223	0.342	0.088	2.73834e-167	0.254	Up
1137	0	Bmp1	2.15451e-110	0.543905	0.458	0.204	5.72584e-106	0.254	Up
1143	0	Colec12	2.5748e-115	0.758816	0.721	0.467	6.84278e-111	0.254	Up
1146	0	Cul1	4.41751e-111	0.703476	0.675	0.422	1.174e-106	0.253	Up
1147	0	Gpnmb	3.47798e-208	-1.15519	0.011	0.264	9.24307e-204	0.253	Down
1148	0	Abr	3.10883e-175	0.829313	0.332	0.079	8.26203e-171	0.253	Up
1149	0	Pi4ka	2.05673e-101	0.529359	0.507	0.254	5.46597e-97	0.253	Up
1150	0	Gng12	3.41909e-92	0.500326	0.612	0.359	9.08657e-88	0.253	Up
1158	0	Cav1	2.29808e-216	-1.19279	0.003	0.255	6.10737e-212	0.252	Down
1159	0	Epas1	9.18123e-124	0.735339	0.442	0.19	2.44e-119	0.252	Up
1160	0	Fer	3.4129e-91	0.508344	0.743	0.491	9.07012e-87	0.252	Up
1171	0	Cp	3.93045e-199	-1.18297	0.424	0.675	1.04456e-194	0.251	Down
1172	0	Thsd7a	0	-1.51432	0.607	0.858	0	0.251	Down
1173	0	Actb	2.71134e-205	-1.19647	0.012	0.263	7.20566e-201	0.251	Down
1174	0	Fgf10	2.06423e-136	1.49724	0.451	0.2	5.4859e-132	0.251	Up
1175	0	Csnk1a1	3.58341e-114	0.530253	0.818	0.567	9.52328e-110	0.251	Up
1185	0	Dpyd	7.39907e-160	-1.25228	0.325	0.576	1.96638e-155	0.251	Down
1186	0	Plekha6	6.95801e-116	0.67491	0.447	0.197	1.84916e-111	0.25	Up
1187	0	Stat3	1.90191e-90	0.516462	0.652	0.402	5.05451e-86	0.25	Up
1192	0	Aig1	4.52998e-90	0.536137	0.562	0.313	1.20389e-85	0.249	Up
1205	0	Ankrd28	1.40271e-97	0.547943	0.522	0.274	3.72785e-93	0.248	Up
1213	0	Baz1a	1.17871e-125	0.622468	0.4	0.153	3.13254e-121	0.247	Up
1214	0	Prelp	1.31157e-205	-1.20208	0.009	0.256	3.48564e-201	0.247	Down
1237	0	Tcf7l2	1.3708e-162	0.863461	0.837	0.592	3.64304e-158	0.245	Up
1238	0	Mast2	8.76342e-96	0.543349	0.497	0.252	2.32897e-91	0.245	Up
1250	0	Vit	4.19545e-179	-1.30869	0.036	0.28	1.11498e-174	0.244	Down
1254	0	Grn	3.07683e-205	-1.18692	0.005	0.249	8.17698e-201	0.244	Down
1255	0	Fbn1	4.98021e-150	0.904492	0.829	0.585	1.32354e-145	0.244	Up
1256	0	Ankrd12	3.1266e-124	0.552652	0.852	0.608	8.30924e-120	0.244	Up
1266	0	Gsn	0	-1.55201	0.707	0.95	0	0.243	Down
1267	0	Fam78b	3.08905e-156	0.751478	0.327	0.084	8.20946e-152	0.243	Up
1280	0	Crim1	6.25776e-167	-1.18094	0.064	0.306	1.66306e-162	0.242	Down
1281	0	Stxbp6	5.33505e-163	-1.33032	0.059	0.301	1.41784e-158	0.242	Down
1296	0	Fhl2	9.92263e-143	0.69132	0.349	0.108	2.63704e-138	0.241	Up
1297	0	Rrbp1	2.52292e-103	0.512859	0.79	0.549	6.7049e-99	0.241	Up
1311	0	Ablim1	1.47029e-173	-0.88627	0.478	0.718	3.90746e-169	0.24	Down
1312	0	Acvr2a	7.50224e-87	0.587159	0.724	0.484	1.99379e-82	0.24	Up
1325	0	Lrp1	7.11185e-118	0.535983	0.854	0.615	1.89005e-113	0.239	Up
1335	0	Aox3	7.91517e-141	-1.12795	0.101	0.339	2.10353e-136	0.238	Down
1338	0	Mmp2	1.24599e-104	0.694817	0.478	0.24	3.31134e-100	0.238	Up
1339	0	Abcc1	5.60987e-90	0.519177	0.503	0.265	1.49088e-85	0.238	Up
1351	0	Aff2	1.53855e-153	-1.27942	0.389	0.626	4.08884e-149	0.237	Down
1361	0	Atxn1	3.37521e-101	0.536196	0.805	0.569	8.96995e-97	0.236	Up
1363	0	Emp1	4.29545e-102	0.63425	0.449	0.213	1.14156e-97	0.236	Up
1364	0	Sema3c	7.0553e-155	-1.21433	0.062	0.298	1.87502e-150	0.236	Down
1365	0	Apbb2	3.36494e-118	0.599852	0.821	0.585	8.94268e-114	0.236	Up
1378	0	Tbl1x	3.78309e-94	0.558644	0.759	0.524	1.00539e-89	0.235	Up
1386	0	Smg6	4.29685e-93	0.529636	0.8	0.566	1.14193e-88	0.234	Up
1390	0	Ly6c1	7.91915e-174	-1.17629	0.032	0.266	2.10459e-169	0.234	Down
1394	0	Col4a1	1.61708e-141	0.871789	0.751	0.517	4.29756e-137	0.234	Up
1395	0	Nxn	3.5008e-123	0.736121	0.37	0.136	9.30373e-119	0.234	Up
1396	0	Plpp1	4.86963e-93	0.57984	0.471	0.237	1.29415e-88	0.234	Up
1433	0	Arhgef3	1.41115e-129	-1.0428	0.139	0.371	3.75026e-125	0.232	Down
1447	0	mt-Co2	8.31323e-126	-1.11848	0.113	0.344	2.20932e-121	0.231	Down
1455	0	Lrrfip1	2.86893e-107	0.537685	0.389	0.159	7.62447e-103	0.23	Up
1463	0	2600014E21Rik	2.45639e-228	1.20589	0.242	0.012	6.5281e-224	0.23	Up
1464	0	Abcc4	5.2149e-104	0.880506	0.478	0.248	1.38591e-99	0.23	Up
1476	0	2210408F21Rik	1.47379e-90	0.542894	0.75	0.521	3.91674e-86	0.229	Up
1477	0	Peli2	3.02101e-88	0.52702	0.738	0.509	8.02863e-84	0.229	Up
1478	0	Plod2	1.39829e-80	0.554016	0.583	0.354	3.71609e-76	0.229	Up
1486	0	Prickle2	1.57412e-82	0.578362	0.545	0.317	4.18339e-78	0.228	Up
1489	0	Parp3	2.37342e-106	0.544049	0.388	0.16	6.30759e-102	0.228	Up
1493	0	Abca6	3.77461e-134	-1.08199	0.28	0.508	1.00314e-129	0.228	Down
1501	0	Atp5o	2.15644e-83	0.619793	0.54	0.313	5.73096e-79	0.227	Up
1506	0	Ptprs	4.62535e-137	0.583474	0.315	0.088	1.22923e-132	0.227	Up
1507	0	Sh3pxd2b	2.94588e-93	0.546127	0.439	0.212	7.82898e-89	0.227	Up
1508	0	Gm47283	1.84465e-90	0.552044	0.448	0.221	4.90235e-86	0.227	Up
1511	0	Col4a5	1.37452e-121	-1.07802	0.136	0.363	3.65291e-117	0.227	Down
1518	0	Adamts2	3.48824e-100	0.588461	0.805	0.579	9.27033e-96	0.226	Up
1530	0	Cavin2	6.72718e-172	-1.11842	0.023	0.248	1.78781e-167	0.225	Down
1541	0	F13a1	1.00057e-186	-1.1253	0.004	0.228	2.65912e-182	0.224	Down
1542	0	Sult1e1	1.54063e-167	-1.53581	0.025	0.249	4.09438e-163	0.224	Down
1544	0	Csgalnact1	1.61489e-80	0.599478	0.703	0.479	4.29173e-76	0.224	Up
1556	0	Cyp27a1	8.16574e-121	-0.923724	0.136	0.359	2.17013e-116	0.223	Down
1557	0	Prrx1	7.90473e-80	0.548042	0.774	0.551	2.10076e-75	0.223	Up
1565	0	Fam13a	1.41726e-132	-1.10219	0.287	0.509	3.7665e-128	0.222	Down
1566	0	Ahnak2	8.84464e-95	0.52649	0.403	0.181	2.35055e-90	0.222	Up
1584	0	Amph	1.6652e-141	-1.10063	0.058	0.279	4.42543e-137	0.221	Down
1597	0	Pde7b	2.85271e-157	1.39782	0.285	0.064	7.58137e-153	0.221	Up
1598	0	Dock1	8.92501e-121	0.554895	0.888	0.667	2.37191e-116	0.221	Up
1609	0	Pde3b	5.55976e-130	-1.00397	0.091	0.311	1.47756e-125	0.22	Down
1610	0	Fam110b	5.98365e-93	0.621752	0.425	0.205	1.59022e-88	0.22	Up
1623	0	Slc27a1	8.04681e-181	-1.13464	0.005	0.224	2.13852e-176	0.219	Down
1630	0	Resf1	2.60332e-73	0.553681	0.577	0.358	6.91857e-69	0.219	Up
1633	0	Rbpj	4.72351e-131	-0.978349	0.32	0.538	1.25532e-126	0.218	Down
1634	0	Pdzd2	4.20572e-121	-1.05667	0.188	0.406	1.11771e-116	0.218	Down
1658	0	Arid5b	5.17295e-68	0.536181	0.626	0.41	1.37476e-63	0.216	Up
1661	0	Fry	9.50008e-173	-1.10459	0.009	0.225	2.52474e-168	0.216	Down
1662	0	Col27a1	6.01394e-128	0.711736	0.309	0.093	1.59827e-123	0.216	Up
1672	0	Abi3bp	6.28203e-151	-0.756232	0.553	0.769	1.66951e-146	0.216	Down
1703	0	Cald1	1.56084e-80	0.502111	0.785	0.571	4.14809e-76	0.214	Up
1704	0	Ltbp4	1.39319e-113	-0.935831	0.123	0.337	3.70254e-109	0.214	Down
1735	0	Ftl1	2.0487e-151	-0.955333	0.029	0.241	5.44462e-147	0.212	Down
1739	0	Macf1	4.93132e-99	0.504578	0.877	0.665	1.31055e-94	0.212	Up
1742	0	Slc4a4	2.28823e-77	0.545773	0.785	0.574	6.08121e-73	0.211	Up
1746	0	Wwp1	5.94666e-120	-1.03749	0.167	0.378	1.58038e-115	0.211	Down
1759	0	Rps29	1.07843e-166	-1.08929	0.009	0.219	2.86605e-162	0.21	Down
1760	0	Traf3	1.8556e-95	0.532079	0.356	0.146	4.93145e-91	0.21	Up
1761	0	Trabd2b	2.64531e-91	0.624158	0.378	0.168	7.03016e-87	0.21	Up
1770	0	Dapk1	4.07949e-88	0.530013	0.831	0.621	1.08417e-83	0.21	Up
1779	0	Acsl1	1.38425e-172	-1.06959	0.005	0.214	3.67879e-168	0.209	Down
1780	0	Vegfc	4.60967e-110	-1.22409	0.152	0.361	1.22507e-105	0.209	Down
1824	0	mt-Cytb	5.28986e-144	-1.22537	0.033	0.239	1.40583e-139	0.206	Down
1825	0	Ugcg	1.80467e-122	0.833041	0.296	0.09	4.79609e-118	0.206	Up
1829	0	Adam19	2.31399e-71	0.555454	0.487	0.281	6.14967e-67	0.206	Up
1846	0	Mark1	6.21417e-153	0.715129	0.249	0.045	1.65148e-148	0.204	Up
1847	0	Acer3	1.76678e-146	-1.04004	0.028	0.232	4.69538e-142	0.204	Down
1860	0	Lamp1	1.96836e-136	-0.98769	0.047	0.25	5.2311e-132	0.203	Down
1861	0	Tbc1d2b	1.45885e-105	0.519493	0.31	0.107	3.87704e-101	0.203	Up
1863	0	mt-Nd4	1.86359e-138	-1.08102	0.035	0.238	4.95268e-134	0.203	Down
1869	0	Tnfaip2	2.37872e-125	0.57139	0.272	0.07	6.32168e-121	0.202	Up
1870	0	Gm37340	6.71117e-103	-0.88246	0.196	0.398	1.78356e-98	0.202	Down
1877	0	Mctp1	2.12746e-161	-1.07104	0.008	0.21	5.65395e-157	0.202	Down
1919	0	Rplp1	3.31949e-161	-1.07093	0.008	0.208	8.82189e-157	0.2	Down
1927	0	Enox1	1.6156e-77	0.530682	0.757	0.557	4.29362e-73	0.2	Up
1935	0	Lrfn2	2.4569e-160	0.790606	0.232	0.033	6.52946e-156	0.199	Up
1951	0	Igfbp6	1.01937e-122	-0.983307	0.063	0.261	2.70908e-118	0.198	Down
1952	0	Arhgap15	3.20925e-108	-1.03363	0.125	0.323	8.52892e-104	0.198	Down
1998	0	Smad3	6.14962e-64	0.505929	0.466	0.271	1.63432e-59	0.195	Up
2011	0	Hmcn2	4.24003e-76	-0.695828	0.207	0.401	1.12683e-71	0.194	Down
2012	0	BC005537	9.09915e-108	-0.957186	0.129	0.323	2.41819e-103	0.194	Down
2054	0	Abcd2	1.98942e-151	-0.982317	0.01	0.202	5.28709e-147	0.192	Down
2055	0	mt-Nd2	1.75268e-140	-1.09637	0.02	0.212	4.65792e-136	0.192	Down
2065	0	Col5a2	2.37701e-128	0.665981	0.897	0.706	6.31714e-124	0.191	Up
2067	0	A530053G22Rik	3.12532e-157	-1.00589	0.002	0.193	8.30585e-153	0.191	Down
2068	0	Enah	1.38686e-132	0.605932	0.24	0.049	3.68571e-128	0.191	Up
2069	0	Hspa5	1.84566e-128	-1.00008	0.04	0.231	4.90501e-124	0.191	Down
2070	0	S100a6	8.41253e-100	-0.921232	0.123	0.314	2.23571e-95	0.191	Down
2084	0	Gm16263	2.33158e-118	0.893446	0.259	0.069	6.1964e-114	0.19	Up
2099	0	Fmnl2	1.67266e-98	0.558821	0.864	0.674	4.44526e-94	0.19	Up
2102	0	Anxa3	2.84588e-116	-0.983587	0.06	0.249	7.5632e-112	0.189	Down
2103	0	Spon1	2.95799e-90	0.793609	0.32	0.131	7.86115e-86	0.189	Up
2117	0	Rpl41	9.06276e-139	-0.995022	0.02	0.208	2.40852e-134	0.188	Down
2128	0	Nckap5	4.11934e-148	-0.83698	0.567	0.754	1.09476e-143	0.187	Down
2132	0	Serinc3	2.7815e-106	-1.05642	0.204	0.391	7.39211e-102	0.187	Down
2152	0	Lipe	3.36715e-149	-0.923966	0.006	0.192	8.94854e-145	0.186	Down
2170	0	Retn	3.11212e-154	-1.03553	0.001	0.186	8.27077e-150	0.185	Down
2180	0	Gucy1b1	1.53538e-131	0.658006	0.227	0.043	4.08043e-127	0.184	Up
2181	0	Sbno2	1.20873e-101	0.505213	0.266	0.082	3.21233e-97	0.184	Up
2182	0	Cmah	2.45988e-91	0.604852	0.292	0.108	6.53739e-87	0.184	Up
2192	0	Pde10a	4.04403e-72	0.591475	0.35	0.166	1.07474e-67	0.184	Up
2194	0	Cblb	1.57141e-107	0.605951	0.894	0.711	4.17617e-103	0.183	Up
2206	0	Eepd1	2.27853e-148	-0.958709	0.004	0.186	6.05541e-144	0.182	Down
2207	0	G0s2	3.11936e-126	-0.951391	0.03	0.212	8.29002e-122	0.182	Down
2208	0	Col4a6	1.1897e-125	-1.24233	0.027	0.209	3.16174e-121	0.182	Down
2221	0	Trf	5.94822e-151	-0.942388	0.001	0.182	1.5808e-146	0.181	Down
2222	0	Tox	1.84763e-107	-1.10512	0.062	0.243	4.91027e-103	0.181	Down
2239	0	Fyb2	7.65351e-127	-1.03359	0.026	0.206	2.034e-122	0.18	Down
2250	0	Ccbe1	4.00493e-91	-0.828412	0.416	0.595	1.06435e-86	0.179	Down
2251	0	Cphx3	3.07974e-81	-0.789508	0.253	0.432	8.1847e-77	0.179	Down
2252	0	Tenm3	4.75731e-75	-0.845787	0.201	0.38	1.2643e-70	0.179	Down
2253	0	Pde4d	1.10666e-52	0.518547	0.478	0.299	2.94105e-48	0.179	Up
2261	0	Dchs2	6.10498e-110	-0.923277	0.047	0.225	1.62246e-105	0.178	Down
2262	0	Lars2	3.9078e-105	-0.874528	0.061	0.239	1.03854e-100	0.178	Down
2273	0	Rnf144a	4.46405e-74	0.526227	0.321	0.144	1.18637e-69	0.177	Up
2276	0	Plcxd3	1.07107e-94	-1.33616	0.081	0.258	2.84646e-90	0.177	Down
2285	0	Mycbp2	1.37375e-101	0.511077	0.91	0.734	3.65087e-97	0.176	Up
2287	0	Nfasc	4.30136e-151	0.726727	0.197	0.021	1.14313e-146	0.176	Up
2303	0	Mast4	1.54093e-206	0.882296	0.951	0.775	4.09516e-202	0.176	Up
2306	0	Opcml	6.23141e-76	-1.05924	0.163	0.338	1.65606e-71	0.175	Down
2309	0	Acot7	2.06072e-100	0.501951	0.245	0.07	5.47657e-96	0.175	Up
2310	0	Ly6a	4.76392e-91	-0.926714	0.115	0.29	1.26606e-86	0.175	Down
2321	0	Pcsk5	1.15012e-93	-0.817856	0.436	0.61	3.05656e-89	0.174	Down
2322	0	Col6a6	1.17657e-71	-0.762496	0.19	0.364	3.12687e-67	0.174	Down
2341	0	Gpx3	8.71267e-84	-0.876781	0.147	0.32	2.31548e-79	0.173	Down
2364	0	Dbi	9.8111e-140	-0.953817	0.003	0.175	2.6074e-135	0.172	Down
2376	0	Lpp	5.82266e-134	0.526923	0.939	0.767	1.54743e-129	0.172	Up
2378	0	Osbpl8	6.60254e-86	-0.875585	0.159	0.33	1.75469e-81	0.171	Down
2384	0	A830012C17Rik	6.7764e-90	-0.872344	0.082	0.253	1.8009e-85	0.171	Down
2394	0	Ctsz	4.9044e-140	-0.887583	0.001	0.171	1.30339e-135	0.17	Down
2395	0	Abca9	5.88505e-75	-0.77062	0.222	0.392	1.56401e-70	0.17	Down
2398	0	Mical2	1.14153e-94	0.56687	0.248	0.078	3.03372e-90	0.17	Up
2415	0	Ptprb	1.90233e-134	-0.901597	0.004	0.173	5.05562e-130	0.169	Down
2416	0	Adam33	3.64951e-78	-0.780019	0.132	0.301	9.69894e-74	0.169	Down
2427	0	Fbln5	8.7042e-96	-0.813171	0.06	0.228	2.31323e-91	0.168	Down
2444	0	Atp8a1	6.51108e-134	-0.871952	0.004	0.171	1.73038e-129	0.167	Down
2458	0	Rpl9-ps6	7.32504e-133	-0.919897	0.005	0.171	1.9467e-128	0.166	Down
2459	0	Mfge8	1.12701e-132	-0.856075	0.004	0.17	2.99514e-128	0.166	Down
2491	0	Tpt1	9.68359e-129	-0.860013	0.006	0.17	2.57351e-124	0.164	Down
2500	0	Peg3	4.85491e-75	-0.82749	0.125	0.289	1.29024e-70	0.164	Down
2503	0	Ext1	5.43506e-210	0.818549	0.967	0.803	1.44442e-205	0.164	Up
2504	0	Ror1	3.77667e-155	0.713328	0.946	0.782	1.00369e-150	0.164	Up
2515	0	Creb5	3.39152e-70	-0.604915	0.436	0.599	9.01331e-66	0.163	Down
2524	0	Slc7a2	1.03088e-97	0.588435	0.22	0.058	2.73966e-93	0.162	Up
2541	0	Lipa	3.18116e-128	-0.769516	0.004	0.165	8.45426e-124	0.161	Down
2542	0	Mrc1	1.0495e-126	-0.849981	0.005	0.166	2.78916e-122	0.161	Down
2543	0	Mef2c	1.84062e-109	-0.868329	0.026	0.187	4.89163e-105	0.161	Down
2563	0	Ankef1	4.05459e-122	-0.869839	0.01	0.17	1.07755e-117	0.16	Down
2575	0	Cmya5	7.94169e-108	0.679607	0.204	0.044	2.11058e-103	0.16	Up
2578	0	Cpeb4	8.19299e-81	-0.857078	0.119	0.278	2.17737e-76	0.159	Down
2581	0	C1qa	3.92598e-131	-0.890144	0.001	0.16	1.04337e-126	0.159	Down
2600	0	Bsg	1.51916e-119	-0.866642	0.01	0.168	4.03732e-115	0.158	Down
2624	0	Itgbl1	5.67893e-54	-0.719701	0.33	0.487	1.50923e-49	0.157	Down
2639	0	Ifitm3	4.20238e-101	-0.838732	0.035	0.191	1.11682e-96	0.156	Down
2640	0	Gpr176	1.67875e-95	0.758793	0.212	0.056	4.46145e-91	0.156	Up
2653	0	Col3a1	2.75603e-67	0.627366	0.86	0.705	7.32442e-63	0.155	Up
2659	0	Gm4258	8.39361e-89	-0.819087	0.056	0.211	2.23069e-84	0.155	Down
2671	0	Ltbp1	1.53396e-104	-0.697828	0.561	0.716	4.07665e-100	0.155	Down
2673	0	Plce1	1.5024e-126	-0.768257	0.62	0.774	3.99279e-122	0.154	Down
2680	0	Col4a4	7.42022e-99	-0.917493	0.034	0.188	1.972e-94	0.154	Down
2681	0	Rnase4	2.33497e-71	-0.786329	0.147	0.301	6.20541e-67	0.154	Down
2710	0	Penk	2.6268e-96	-0.760236	0.034	0.186	6.98097e-92	0.152	Down
2726	0	Rarres2	1.12304e-74	-0.819661	0.096	0.247	2.98459e-70	0.151	Down
2736	0	Dmd	1.18088e-60	-0.771292	0.197	0.348	3.13831e-56	0.151	Down
2740	0	Eef1a1	2.41569e-74	-0.81606	0.102	0.252	6.41994e-70	0.15	Down
2749	0	Cd300lg	2.00094e-98	-0.83984	0.03	0.18	5.3177e-94	0.15	Down
2772	0	Mpp7	4.93166e-64	-0.821903	0.22	0.369	1.31064e-59	0.149	Down
2780	0	Adap2	1.28914e-62	-0.845124	0.27	0.419	3.42602e-58	0.149	Down
2782	0	Hpgd	1.20344e-68	-0.864099	0.11	0.258	3.19825e-64	0.148	Down
2790	0	C1qb	2.73926e-119	-0.810145	0.001	0.149	7.27987e-115	0.148	Down
2791	0	Adgrl4	1.08549e-118	-0.841883	0.002	0.15	2.8848e-114	0.148	Down
2812	0	Acvr1c	5.56262e-120	-0.800604	0.001	0.148	1.47832e-115	0.147	Down
2813	0	Klf12	3.21317e-60	-0.787395	0.233	0.38	8.53931e-56	0.147	Down
2828	0	Gm13052	1.06855e-100	-0.822074	0.019	0.165	2.83978e-96	0.146	Down
2854	0	Kif1a	4.13228e-122	0.510593	0.162	0.017	1.0982e-117	0.145	Up
2865	0	Vipr2	1.23881e-87	0.504453	0.194	0.05	3.29225e-83	0.144	Up
2874	0	Hsd11b1	6.07161e-63	-0.789096	0.146	0.29	1.61359e-58	0.144	Down
2889	0	Pfkfb3	2.54948e-90	-0.762235	0.032	0.175	6.7755e-86	0.143	Down
2907	0	Nalcn	1.03045e-77	-0.935216	0.049	0.19	2.73853e-73	0.141	Down
2908	0	Fam102b	8.14646e-60	-0.692413	0.314	0.455	2.165e-55	0.141	Down
2920	0	Gnai1	1.48689e-115	-0.843982	0.001	0.142	3.95157e-111	0.141	Down
2921	0	Cyba	1.79117e-113	-0.765288	0.002	0.143	4.76023e-109	0.141	Down
2922	0	Pecam1	7.64665e-112	-0.780763	0.004	0.145	2.03217e-107	0.141	Down
2923	0	Gm15501	2.94405e-101	-0.791294	0.014	0.155	7.8241e-97	0.141	Down
2932	0	Fndc3b	1.07831e-182	0.623162	0.957	0.817	2.86571e-178	0.14	Up
2945	0	Adm	3.02926e-87	-0.762456	0.032	0.172	8.05056e-83	0.14	Down
2960	0	Slc1a3	3.40914e-78	-0.775468	0.049	0.188	9.06012e-74	0.139	Down
2961	0	Hlf	1.58241e-66	-0.673967	0.078	0.217	4.20542e-62	0.139	Down
2962	0	Anxa1	1.29414e-59	-0.763337	0.185	0.324	3.4393e-55	0.139	Down
2963	0	Meg3	2.17904e-45	0.667081	0.664	0.525	5.79102e-41	0.139	Up
2998	0	Mecom	4.62869e-102	-0.777374	0.009	0.147	1.23012e-97	0.138	Down
3005	0	Ecm1	9.61494e-93	-0.752769	0.021	0.158	2.55527e-88	0.137	Down
3006	0	mt-Nd1	2.77734e-91	-0.812397	0.022	0.159	7.38105e-87	0.137	Down
3007	0	Prss23	2.62626e-62	-0.733212	0.102	0.239	6.97954e-58	0.137	Down
3020	0	Cavin1	4.26783e-82	-0.74565	0.039	0.176	1.13422e-77	0.137	Down
3039	0	Mgll	7.70839e-105	-0.757619	0.005	0.14	2.04858e-100	0.135	Down
3040	0	Prdx1	3.85441e-80	-0.670148	0.036	0.171	1.02435e-75	0.135	Down
3051	0	Rps27rt	9.92239e-100	-0.757063	0.011	0.146	2.63697e-95	0.135	Down
3052	0	Apobec1	4.22257e-96	-0.663426	0.013	0.148	1.12219e-91	0.135	Down
3057	0	Rps9	1.65221e-84	-0.745911	0.029	0.163	4.39092e-80	0.134	Down
3058	0	Tapbp	2.03926e-84	-0.746715	0.029	0.163	5.41954e-80	0.134	Down
3059	0	Prr16	7.83842e-57	-0.9066	0.128	0.262	2.08314e-52	0.134	Down
3078	0	Hsp90b1	8.887e-63	-0.734599	0.101	0.235	2.36181e-58	0.134	Down
3080	0	Greb1l	8.4379e-54	-0.728498	0.126	0.259	2.24246e-49	0.133	Down
3095	0	Atp1b3	1.12955e-97	-0.708741	0.011	0.144	3.00189e-93	0.133	Down
3096	0	Rian	1.87524e-46	0.554161	0.286	0.153	4.98365e-42	0.133	Up
3105	0	Ctcflos	1.20745e-105	-0.751721	0.001	0.133	3.20891e-101	0.132	Down
3106	0	Nrp2	5.8642e-70	-0.691837	0.057	0.189	1.55847e-65	0.132	Down
3107	0	Ngf	3.41775e-55	0.767609	0.242	0.11	9.08301e-51	0.132	Up
3125	0	Cdh5	6.89104e-106	-0.751088	0.001	0.132	1.83136e-101	0.131	Down
3126	0	Ptprk	4.67458e-54	-0.709349	0.119	0.25	1.24232e-49	0.131	Down
3142	0	Etl4	5.77741e-94	-0.760318	0.013	0.144	1.5354e-89	0.131	Down
3143	0	Abca8a	7.76003e-243	-1.05935	0.742	0.872	2.06231e-238	0.13	Down
3144	0	Calr	5.81265e-96	-0.70025	0.009	0.139	1.54477e-91	0.13	Down
3167	0	Sgcd	1.43432e-94	-0.914018	0.552	0.681	3.81186e-90	0.129	Down
3178	0	Asph	8.67722e-67	-0.78772	0.34	0.469	2.30606e-62	0.129	Down
3179	0	Sox6	1.1098e-99	-0.718872	0.004	0.132	2.9494e-95	0.128	Down
3180	0	Pkp4	5.59239e-96	-0.697475	0.008	0.136	1.48623e-91	0.128	Down
3181	0	Adgrg2	3.02759e-85	-0.772694	0.02	0.148	8.04612e-81	0.128	Down
3197	0	Hp	1.67709e-99	-0.714334	0.003	0.13	4.45703e-95	0.127	Down
3198	0	Cadps	3.40275e-81	-0.823817	0.022	0.149	9.04314e-77	0.127	Down
3199	0	Pcsk6	1.27498e-49	-0.73108	0.137	0.264	3.38837e-45	0.127	Down
3200	0	Col8a1	4.77326e-45	0.815021	0.262	0.135	1.26854e-40	0.127	Up
3216	0	Ralgapa2	1.1762e-52	-0.751944	0.204	0.33	3.12588e-48	0.126	Down
3217	0	Tmtc2	1.55763e-47	-0.792619	0.206	0.332	4.13956e-43	0.126	Down
3238	0	Tenm4	3.81062e-58	-0.558365	0.065	0.19	1.01271e-53	0.125	Down
3239	0	Ptgis	1.59312e-56	-0.580744	0.073	0.198	4.23388e-52	0.125	Down
3257	0	Gm4876	3.9557e-98	-0.727668	0.002	0.126	1.05127e-93	0.124	Down
3258	0	Chpt1	5.69602e-53	-0.75028	0.138	0.262	1.51377e-48	0.124	Down
3287	0	Tm4sf1	8.11283e-83	-0.684844	0.018	0.14	2.15606e-78	0.122	Down
3291	0	Palmd	1.18464e-98	-0.682858	0.001	0.123	3.14829e-94	0.122	Down
3292	0	Ntn1	1.1715e-45	-0.592862	0.121	0.243	3.11337e-41	0.122	Down
3312	0	Ppp2r5a	2.42968e-52	-0.698317	0.116	0.237	6.45713e-48	0.121	Down
3314	0	Pdgfc	1.23445e-91	-0.711996	0.004	0.124	3.28067e-87	0.12	Down
3330	0	S1pr1	3.18195e-96	-0.684624	0.001	0.12	8.45635e-92	0.119	Down
3331	0	Gm16168	2.61794e-95	-0.659859	0.001	0.12	6.95744e-91	0.119	Down
3332	0	Lgals1	3.0573e-57	-0.692287	0.067	0.186	8.12508e-53	0.119	Down
3343	0	Sema5a	4.378e-39	-0.563976	0.212	0.33	1.1635e-34	0.118	Down
3349	0	Rps27a	3.86524e-88	-0.648379	0.006	0.124	1.02723e-83	0.118	Down
3350	0	Glul	4.88065e-67	-0.646937	0.038	0.156	1.29708e-62	0.118	Down
3351	0	Dpp4	2.45997e-55	-0.658768	0.064	0.182	6.53763e-51	0.118	Down
3352	0	Rcan2	1.38026e-39	-0.642756	0.31	0.428	3.66817e-35	0.118	Down
3368	0	Dock2	4.04738e-83	-0.574672	0.011	0.128	1.07563e-78	0.117	Down
3369	0	Cd63	6.24787e-81	-0.618035	0.014	0.131	1.66043e-76	0.117	Down
3391	0	Atp2b4	3.10657e-42	-0.564529	0.142	0.258	8.25602e-38	0.116	Down
3393	0	Ramp2	6.84845e-62	-0.708771	0.047	0.163	1.82004e-57	0.116	Down
3394	0	Sat1	4.05995e-61	-0.601191	0.047	0.163	1.07897e-56	0.116	Down
3395	0	Aldh1a3	1.97464e-48	-0.552505	0.079	0.195	5.24781e-44	0.116	Down
3400	0	Prkd1	1.36929e-58	-0.787752	0.396	0.512	3.63903e-54	0.116	Down
3401	0	Entpd1	3.77342e-47	-0.570665	0.09	0.206	1.00283e-42	0.116	Down
3411	0	Sgip1	1.84376e-39	-0.692195	0.228	0.344	4.89998e-35	0.116	Down
3413	0	Pcolce2	8.36388e-39	-0.556689	0.141	0.256	2.22279e-34	0.115	Down
3417	0	Npc2	6.17092e-53	-0.682291	0.081	0.196	1.63998e-48	0.115	Down
3424	0	C730002L08Rik	1.08435e-45	-0.814788	0.274	0.389	2.88178e-41	0.115	Down
3433	0	Arhgef28	2.02766e-40	-0.585897	0.146	0.26	5.38871e-36	0.114	Down
3434	0	Rtn1	3.63607e-36	-0.594934	0.206	0.32	9.66323e-32	0.114	Down
3443	0	Zfp385b	3.18074e-40	-0.724145	0.135	0.249	8.45314e-36	0.114	Down
3452	0	Stard8	4.83956e-76	-0.608573	0.016	0.129	1.28616e-71	0.113	Down
3453	0	Syn3	8.59639e-51	-0.622552	0.075	0.188	2.28458e-46	0.113	Down
3454	0	Arrdc3	6.69175e-50	-0.582688	0.077	0.19	1.7784e-45	0.113	Down
3465	0	Dlg2	2.33827e-40	-0.745333	0.149	0.261	6.21419e-36	0.112	Down
3469	0	Slc7a10	1.09308e-88	-0.636225	0.001	0.113	2.90496e-84	0.112	Down
3470	0	Gpm6a	3.88652e-88	-0.617155	0.001	0.113	1.03288e-83	0.112	Down
3471	0	Dock8	4.99334e-87	-0.644287	0.003	0.115	1.32703e-82	0.112	Down
3491	0	Tshr	1.50423e-88	-0.64917	0.001	0.112	3.99763e-84	0.111	Down
3492	0	Rps20	1.6056e-74	-0.621889	0.015	0.126	4.26705e-70	0.111	Down
3497	0	Qk	5.887e-129	-0.821426	0.61	0.721	1.56453e-124	0.111	Down
3498	0	Plin1	2.59309e-65	-0.645954	0.03	0.141	6.89139e-61	0.111	Down
3499	0	Mettl7a1	2.07467e-41	-0.622712	0.183	0.294	5.51365e-37	0.111	Down
3504	0	Ecm2	1.45702e-36	-0.55569	0.167	0.277	3.87217e-32	0.11	Down
3511	0	Tnik	7.18615e-40	-0.615238	0.13	0.24	1.90979e-35	0.11	Down
3514	0	Smpd3	6.96522e-66	-0.663494	0.025	0.134	1.85108e-61	0.109	Down
3519	0	Chl1	8.90902e-91	0.930293	0.123	0.014	2.36766e-86	0.109	Up
3531	0	Adam15	7.86498e-67	-0.627577	0.024	0.132	2.0902e-62	0.108	Down
3534	0	Nkain2	9.26753e-85	-0.710826	0.003	0.111	2.46294e-80	0.108	Down
3535	0	Rpl37rt	1.68573e-74	-0.62523	0.012	0.12	4.48e-70	0.108	Down
3543	0	Txnip	1.07365e-74	-0.716391	0.534	0.642	2.85334e-70	0.108	Down
3544	0	Unc93b1	9.93215e-62	-0.615208	0.033	0.141	2.63957e-57	0.108	Down
3552	0	Shc4	5.77113e-102	0.509866	0.113	0.006	1.53373e-97	0.107	Up
3553	0	Rps4x	3.16686e-78	-0.623419	0.007	0.114	8.41625e-74	0.107	Down
3563	0	Gm46323	1.8504e-50	-0.712365	0.058	0.164	4.91761e-46	0.106	Down
3567	0	Cdo1	2.14132e-83	-0.627031	0.001	0.107	5.69078e-79	0.106	Down
3568	0	Cyyr1	3.23334e-82	-0.64931	0.002	0.108	8.59292e-78	0.106	Down
3569	0	Pacrg	1.57925e-81	-0.64786	0.003	0.109	4.19702e-77	0.106	Down
3570	0	Gramd1b	4.58298e-74	-0.616562	0.012	0.118	1.21797e-69	0.106	Down
3577	0	Bcl2	3.64121e-53	-0.622328	0.452	0.557	9.67689e-49	0.105	Down
3578	0	Rpsa	2.04753e-74	-0.591823	0.009	0.114	5.44152e-70	0.105	Down
3595	0	Rps15	3.74747e-68	-0.565875	0.016	0.12	9.95927e-64	0.104	Down
3605	0	Art3	9.08351e-81	-0.636532	0.002	0.105	2.41403e-76	0.103	Down
3606	0	Myo16	3.24978e-78	0.544825	0.121	0.018	8.6366e-74	0.103	Up
3607	0	Gm44129	1.87128e-53	-0.547011	0.044	0.147	4.97311e-49	0.103	Down
3608	0	Phka2	3.76207e-46	-0.608451	0.075	0.178	9.99808e-42	0.103	Down
3614	0	Snx24	1.01102e-45	-0.737844	0.29	0.392	2.68688e-41	0.102	Down
3615	0	Atp6v0c	3.10144e-79	-0.582182	0.002	0.104	8.2424e-75	0.102	Down
3616	0	Gm15581	1.34792e-77	-0.56268	0.004	0.106	3.58223e-73	0.102	Down
3617	0	Piezo2	1.81898e-56	0.531178	0.145	0.043	4.83413e-52	0.102	Up
3618	0	Rabac1	2.48549e-52	-0.586459	0.047	0.149	6.60543e-48	0.102	Down
3628	0	Frem1	1.51751e-96	0.539165	0.106	0.005	4.03294e-92	0.101	Up
3637	0	Mmp3	1.40543e-86	0.649437	0.11	0.01	3.73506e-82	0.1	Up
3638	0	Rpl18	5.46317e-72	-0.583349	0.009	0.109	1.45189e-67	0.1	Down
3639	0	Pnpla7	1.21854e-37	-0.661606	0.155	0.255	3.23839e-33	0.1	Down
3655	0	Timp4	7.56023e-79	-0.599132	0.001	0.1	2.00921e-74	0.099	Down
3656	0	Rpl8	7.02277e-68	-0.574116	0.011	0.11	1.86637e-63	0.099	Down
3661	0	Cadps2	3.27623e-38	-0.541773	0.084	0.183	8.7069e-34	0.099	Down
3663	0	Lpgat1	7.39627e-39	-0.701176	0.194	0.293	1.96563e-34	0.099	Down
3664	0	Fmo1	1.44415e-35	-0.646433	0.268	0.367	3.83797e-31	0.099	Down
3665	0	Abca8b	5.53534e-34	-0.69957	0.27	0.369	1.47107e-29	0.099	Down
3668	0	Hspa8	1.92607e-60	-0.599592	0.022	0.12	5.11873e-56	0.098	Down
3669	0	Malt1	3.98575e-57	-0.548392	0.026	0.124	1.05925e-52	0.098	Down
3670	0	Ppl	2.94297e-50	-0.523658	0.04	0.138	7.82124e-46	0.098	Down
3671	0	Abhd12	3.27517e-46	-0.559749	0.056	0.154	8.70408e-42	0.098	Down
3676	0	Ccdc85a	1.7282e-73	-0.588475	0.004	0.102	4.59286e-69	0.098	Down
3682	0	Pnpla2	1.02449e-74	-0.571377	0.003	0.1	2.7227e-70	0.097	Down
3683	0	Ifngr1	1.18855e-34	-0.620993	0.211	0.308	3.15869e-30	0.097	Down
3690	0	Slc16a10	1.30215e-69	-0.578286	0.007	0.104	3.46059e-65	0.097	Down
3695	0	Rpl23	1.6253e-58	-0.564214	0.022	0.118	4.31939e-54	0.096	Down
3696	0	Tsc22d3	1.84204e-35	-0.631735	0.131	0.227	4.89542e-31	0.096	Down
3697	0	Xkr4	3.30165e-30	-0.772199	0.141	0.237	8.77448e-26	0.096	Down
3701	0	Arl4a	2.5165e-37	-0.541848	0.085	0.181	6.68784e-33	0.096	Down
3704	0	Rgcc	3.10166e-66	-0.56478	0.011	0.106	8.24296e-62	0.095	Down
3710	0	Rps24	6.41975e-47	-0.590235	0.047	0.142	1.70611e-42	0.095	Down
3712	0	Angptl4	7.86544e-36	-0.684082	0.254	0.349	2.09032e-31	0.095	Down
3718	0	Fau	4.16191e-68	-0.571349	0.007	0.101	1.10607e-63	0.094	Down
3719	0	Chrdl1	1.51021e-67	-0.631042	0.007	0.101	4.01353e-63	0.094	Down
3720	0	Tle4	1.1754e-31	-0.548562	0.135	0.229	3.12374e-27	0.094	Down
3733	0	Rpl19	1.65284e-63	-0.531438	0.01	0.103	4.39259e-59	0.093	Down
3734	0	Gm26632	1.11836e-32	-0.567654	0.133	0.226	2.97214e-28	0.093	Down
3739	0	Papss2	9.67707e-32	-0.630386	0.269	0.362	2.57178e-27	0.093	Down
3755	0	Sirpa	9.03806e-49	-0.506564	0.033	0.124	2.40195e-44	0.091	Down
3760	0	Ppp2r3a	1.21776e-82	-0.751581	0.561	0.652	3.23632e-78	0.091	Down
3764	0	Gm42826	1.36957e-58	-0.512686	0.015	0.105	3.63976e-54	0.09	Down
3765	0	Ctsa	3.45031e-53	-0.512121	0.023	0.113	9.16954e-49	0.09	Down
3766	0	Ivns1abp	7.41242e-40	-0.573755	0.063	0.153	1.96992e-35	0.09	Down
3777	0	Pde1c	3.26757e-58	-0.522113	0.012	0.101	8.6839e-54	0.089	Down
3779	0	Rpl27a	1.38081e-57	-0.527842	0.014	0.103	3.66963e-53	0.089	Down
3780	0	Sorbs2	5.87656e-39	0.57911	0.152	0.063	1.56175e-34	0.089	Up
3786	0	Klf6	9.24195e-32	-0.524936	0.112	0.2	2.45614e-27	0.088	Down
3789	0	Ntrk2	1.8082e-30	-0.517237	0.097	0.185	4.80546e-26	0.088	Down
3790	0	Pde11a	1.89232e-28	-0.880543	0.137	0.225	5.02902e-24	0.088	Down
3792	0	Slc43a3	2.35584e-87	-0.768604	0.602	0.69	6.26087e-83	0.088	Down
3793	0	Lrmda	2.19903e-99	0.605225	0.935	0.848	5.84415e-95	0.087	Up
3795	0	Thbs1	1.10142e-47	-0.509227	0.029	0.116	2.92714e-43	0.087	Down
3796	0	Reep5	1.19094e-35	-0.589326	0.078	0.165	3.16504e-31	0.087	Down
3797	0	Col4a3	1.33873e-54	-0.680279	0.016	0.103	3.55781e-50	0.087	Down
3798	0	Cox8a	7.66003e-54	-0.524503	0.018	0.105	2.03573e-49	0.087	Down
3799	0	Sh3kbp1	9.40758e-28	-0.539959	0.206	0.293	2.50016e-23	0.087	Down
3802	0	Scara5	3.72228e-68	-0.640604	0.622	0.709	9.89234e-64	0.087	Down
3804	0	Limch1	4.76639e-38	-0.572293	0.05	0.136	1.26672e-33	0.086	Down
3805	0	Slc8b1	5.53103e-33	-0.515628	0.08	0.166	1.46993e-28	0.086	Down
3807	0	Egflam	9.4972e-28	-0.608337	0.133	0.219	2.52398e-23	0.086	Down
3808	0	Il6ra	1.29322e-26	-0.525858	0.223	0.309	3.43686e-22	0.086	Down
3812	0	Scn7a	4.19139e-109	-0.714359	0.681	0.767	1.1139e-104	0.086	Down
3816	0	Rgs6	4.89673e-52	-0.827648	0.018	0.103	1.30136e-47	0.085	Down
3817	0	Eda	3.92133e-30	-0.551246	0.441	0.525	1.04213e-25	0.084	Down
3819	0	Galnt16	1.2636e-40	-0.538696	0.039	0.123	3.35815e-36	0.084	Down
3829	0	Ptprd	2.31158e-24	-0.598701	0.283	0.366	6.14326e-20	0.083	Down
3832	0	Plcxd2	2.27107e-40	-0.510818	0.038	0.121	6.03559e-36	0.083	Down
3837	0	Mgst1	4.71841e-35	-0.698252	0.314	0.396	1.25396e-30	0.082	Down
3842	0	Stim1	1.33782e-57	-0.761401	0.49	0.572	3.5554e-53	0.082	Down
3845	0	Carmil1	3.04014e-31	-0.512292	0.378	0.459	8.07948e-27	0.081	Down
3849	0	Rps14	2.3774e-35	-0.515033	0.051	0.131	6.31818e-31	0.08	Down
3851	0	Aoc3	1.46149e-29	-0.503266	0.082	0.162	3.88404e-25	0.08	Down
3856	0	Tspo	1.39973e-36	-0.51741	0.044	0.123	3.71992e-32	0.079	Down
3858	0	Fcgrt	2.97621e-25	-0.530383	0.138	0.217	7.90959e-21	0.079	Down
3862	0	Selenop	3.04118e-44	-0.559737	0.524	0.602	8.08225e-40	0.078	Down
3869	0	Adap2os	1.66361e-27	-0.505736	0.081	0.157	4.42121e-23	0.076	Down
3870	0	Cxcl12	1.81402e-24	-0.51017	0.116	0.192	4.82095e-20	0.076	Down
3874	0	Tbc1d4	2.69964e-28	-0.619643	0.386	0.46	7.17457e-24	0.074	Down
3878	0	Lyn	8.53005e-23	-0.551055	0.181	0.254	2.26695e-18	0.073	Down
3893	0	Cd9	1.01605e-19	-0.504218	0.189	0.258	2.70026e-15	0.069	Down
3897	0	Pappa	1.16365e-26	-0.531895	0.055	0.123	3.09251e-22	0.068	Down
3898	0	Mertk	1.39899e-20	-0.530482	0.239	0.307	3.71796e-16	0.068	Down
3899	0	Adgrf5	9.35118e-21	-0.510872	0.11	0.178	2.48517e-16	0.068	Down
3906	0	Inpp4b	5.63191e-20	-0.722566	0.157	0.223	1.49674e-15	0.066	Down
3909	0	Arhgap18	2.12849e-24	-0.630355	0.265	0.33	5.65667e-20	0.065	Down
3913	0	Pla2r1	5.91731e-35	-0.547518	0.482	0.546	1.57259e-30	0.064	Down
3929	0	Timp2	3.26638e-32	-0.570768	0.446	0.505	8.68074e-28	0.059	Down
3932	0	Dcn	0	-1.00727	0.909	0.967	0	0.058	Down
3933	0	Tmeff2	5.15917e-118	-0.85404	0.76	0.818	1.3711e-113	0.058	Down
3945	0	Immp2l	2.04162e-17	-0.531702	0.382	0.436	5.4258e-13	0.054	Down
3949	0	Frmd6	1.23465e-36	-0.555126	0.541	0.594	3.28121e-32	0.053	Down
3960	0	Ankrd44	9.71144e-26	-0.639701	0.38	0.427	2.58091e-21	0.047	Down
3961	0	Rbms3	1.33568e-134	0.557164	0.99	0.944	3.54971e-130	0.046	Up
3972	0	Atp2b1	6.57977e-18	-0.506769	0.342	0.385	1.74864e-13	0.043	Down
3976	0	Man1a	1.09779e-65	-0.529191	0.726	0.766	2.9175e-61	0.04	Down
3977	0	C7	6.88468e-10	-0.603677	0.364	0.404	1.82967e-05	0.04	Down
3982	0	Mbnl1	1.60305e-90	-0.576933	0.78	0.819	4.26027e-86	0.039	Down
3991	0	Aldh1a1	3.17258e-161	-0.915099	0.867	0.902	8.43144e-157	0.035	Down
4025	0	Nova1	8.90717e-50	-0.514053	0.779	0.77	2.36717e-45	0.009	Down
4034	0	Celf2	7.31164e-240	-0.575911	0.998	0.996	1.94314e-235	0.002	Down
11	1	Fabp4	0	-3.1946	0.093	0.919	0	0.826	Down
30	1	Apoe	0	-2.6985	0.046	0.809	0	0.763	Down
35	1	Gsn	0	-2.64661	0.04	0.791	0	0.751	Down
43	1	CT010467.1	0	-2.3997	0.05	0.782	0	0.732	Down
45	1	Dcn	0	-2.55769	0.003	0.731	0	0.728	Down
60	1	Ghr	0	-2.59854	0.002	0.712	0	0.71	Down
69	1	Scd1	0	-2.3584	0.002	0.679	0	0.677	Down
75	1	Cmss1	0	-2.24933	0.117	0.783	0	0.666	Down
124	1	Cd74	0	-2.03634	0.041	0.601	0	0.56	Down
144	1	Cst3	0	-1.85687	0.014	0.538	0	0.524	Down
170	1	Ebf1	0	-2.04249	0.008	0.497	0	0.489	Down
189	1	Gm42418	0	-2.59149	0.493	0.965	0	0.472	Down
198	1	Mamdc2	4.72901e-143	2.15106	0.755	0.291	1.25678e-138	0.464	Up
203	1	Nfia	2.56044e-225	-1.7212	0.144	0.604	6.80463e-221	0.46	Down
241	1	Esd	6.42177e-129	1.23546	0.71	0.279	1.70665e-124	0.431	Up
250	1	mt-Co1	8.2318e-220	-1.52408	0.084	0.506	2.18768e-215	0.422	Down
270	1	Mmp12	1.18925e-122	1.65215	0.806	0.394	3.16054e-118	0.412	Up
275	1	H2-K1	1.34465e-222	-1.34155	0.086	0.497	3.57354e-218	0.411	Down
287	1	Plxdc2	1.42953e-143	-1.40267	0.211	0.616	3.79911e-139	0.405	Down
306	1	Cped1	0	-1.61481	0.006	0.402	0	0.396	Down
307	1	Pde3b	1.73813e-170	-1.46977	0.153	0.549	4.61926e-166	0.396	Down
315	1	Rora	0	-1.66335	0.016	0.409	0	0.393	Down
361	1	Selenop	7.49203e-154	-1.44098	0.143	0.52	1.99108e-149	0.377	Down
369	1	Lyz2	3.33199e-194	-1.25586	0.077	0.451	8.8551e-190	0.374	Down
371	1	Tmsb4x	2.09729e-141	-1.2434	0.189	0.563	5.57375e-137	0.374	Down
374	1	H2-Aa	4.4595e-268	-1.47583	0.031	0.404	1.18516e-263	0.373	Down
377	1	Tcirg1	1.55012e-112	1.06075	0.797	0.425	4.11961e-108	0.372	Up
388	1	Aldh1a1	0	-1.50076	0.001	0.371	0	0.37	Down
401	1	Gclm	6.25997e-85	1.11835	0.51	0.146	1.66365e-80	0.364	Up
409	1	Tenm4	2.23659e-152	-1.83833	0.136	0.499	5.94396e-148	0.363	Down
414	1	Slit3	0	-1.5523	0.007	0.368	0	0.361	Down
417	1	Mast4	4.24156e-174	-1.32578	0.095	0.455	1.12724e-169	0.36	Down
421	1	Prdx1	3.17474e-109	1.27806	0.809	0.45	8.43718e-105	0.359	Up
429	1	Zbtb16	3.79175e-222	-1.42604	0.048	0.405	1.00769e-217	0.357	Down
430	1	Mir6236	0	-1.23478	0.007	0.364	0	0.357	Down
443	1	H2-Eb1	5.1728e-258	-1.46975	0.028	0.381	1.37472e-253	0.353	Down
460	1	Gpr137b	1.37397e-90	1.01638	0.695	0.346	3.65147e-86	0.349	Up
481	1	Layn	1.87878e-85	1.1418	0.396	0.051	4.99305e-81	0.345	Up
495	1	Rnf128	2.72676e-81	1.02934	0.693	0.351	7.24664e-77	0.342	Up
510	1	Ankrd33b	8.50825e-71	0.983945	0.514	0.176	2.26115e-66	0.338	Up
512	1	2210408F21Rik	9.55675e-76	0.965882	0.642	0.305	2.5398e-71	0.337	Up
521	1	Dlc1	0	-1.47897	0.006	0.341	0	0.335	Down
525	1	C3	0	-1.2724	0.002	0.336	0	0.334	Down
530	1	mt-Co3	1.04396e-156	-1.40057	0.079	0.412	2.77442e-152	0.333	Down
542	1	Prkcb	1.66495e-126	1.25284	0.878	0.549	4.42477e-122	0.329	Up
572	1	Gsr	1.59104e-65	0.933994	0.526	0.204	4.22835e-61	0.322	Up
585	1	Txnrd1	2.65174e-68	0.924442	0.583	0.262	7.04727e-64	0.321	Up
599	1	Sorbs1	0	-1.27115	0.002	0.32	0	0.318	Down
600	1	Rassf8	7.29484e-80	1.0307	0.728	0.41	1.93868e-75	0.318	Up
607	1	Clec4d	1.08529e-61	0.797207	0.496	0.179	2.88427e-57	0.317	Up
616	1	Wfs1	7.08606e-70	1.05589	0.598	0.282	1.88319e-65	0.316	Up
621	1	Gm15726	2.08806e-64	1.05632	0.522	0.207	5.54922e-60	0.315	Up
625	1	Zfpm2	8.46528e-291	-1.44761	0.007	0.322	2.24973e-286	0.315	Down
649	1	Lhfpl2	4.33428e-67	0.925147	0.607	0.295	1.15188e-62	0.312	Up
677	1	mt-Rnr2	2.49799e-105	-0.870149	0.117	0.424	6.63867e-101	0.307	Down
694	1	Acsl1	4.77315e-289	-1.21766	0.005	0.309	1.26851e-284	0.304	Down
703	1	Blvrb	4.51226e-51	0.613259	0.657	0.355	1.19918e-46	0.302	Up
711	1	B2m	7.95367e-102	-1.11968	0.181	0.482	2.11377e-97	0.301	Down
725	1	Cgnl1	4.49367e-62	0.926451	0.443	0.145	1.19424e-57	0.298	Up
730	1	Slc22a4	2.16616e-63	0.869921	0.432	0.134	5.75679e-59	0.298	Up
749	1	Fam129b	7.44022e-87	0.850337	0.848	0.552	1.97731e-82	0.296	Up
779	1	Hk3	2.73006e-56	0.75436	0.621	0.329	7.2554e-52	0.292	Up
794	1	Gpnmb	1.18863e-87	1.02417	0.9	0.61	3.1589e-83	0.29	Up
822	1	Apbb2	2.45598e-90	0.871578	0.864	0.577	6.52702e-86	0.287	Up
827	1	Acss3	2.7159e-288	-1.11345	0.001	0.288	7.21778e-284	0.287	Down
836	1	F13a1	3.27241e-197	-1.45884	0.026	0.312	8.69677e-193	0.286	Down
851	1	Gramd1b	5.6487e-54	0.768873	0.63	0.346	1.5012e-49	0.284	Up
855	1	Sparc	3.70334e-283	-1.08436	0.001	0.284	9.84199e-279	0.283	Down
862	1	Itgb2	4.73107e-60	0.812131	0.616	0.334	1.25733e-55	0.282	Up
871	1	Negr1	7.72049e-197	-1.47804	0.024	0.305	2.0518e-192	0.281	Down
882	1	Prkg1	6.04458e-253	-1.67846	0.007	0.287	1.60641e-248	0.28	Down
895	1	Rbms3	3.42169e-257	-1.35599	0.005	0.283	9.09349e-253	0.278	Down
899	1	Timp3	2.94077e-276	-1.03821	0.002	0.279	7.8154e-272	0.277	Down
900	1	Pkm	3.71943e-53	0.73055	0.485	0.208	9.88476e-49	0.277	Up
926	1	H2-Ab1	2.72282e-199	-1.10362	0.021	0.296	7.23616e-195	0.275	Down
939	1	Tgfbr3	7.14789e-245	-1.1094	0.007	0.28	1.89962e-240	0.273	Down
948	1	Ptk2b	4.81105e-69	0.759186	0.789	0.517	1.27858e-64	0.272	Up
949	1	Itgax	3.90022e-54	0.878558	0.543	0.271	1.03652e-49	0.272	Up
956	1	Dapk1	1.39946e-95	1.01568	0.846	0.575	3.71922e-91	0.271	Up
963	1	Angptl4	1.91297e-226	-0.998225	0.011	0.282	5.0839e-222	0.271	Down
964	1	Prkce	1.04017e-191	-1.17936	0.024	0.295	2.76436e-187	0.271	Down
967	1	Ablim1	7.59836e-231	-1.12298	0.01	0.28	2.01934e-226	0.27	Down
978	1	Tshz2	6.85975e-226	-1.28902	0.011	0.28	1.82305e-221	0.269	Down
979	1	Fn1	1.20376e-152	-1.28834	0.04	0.309	3.19912e-148	0.269	Down
980	1	Gm21860	1.94935e-48	0.824526	0.482	0.213	5.18058e-44	0.269	Up
988	1	mt-Atp6	1.41782e-109	-1.09456	0.079	0.348	3.76801e-105	0.269	Down
1005	1	Nfib	2.98258e-249	-1.12173	0.005	0.272	7.9265e-245	0.267	Down
1015	1	Morrbid	2.44347e-54	0.901639	0.357	0.091	6.49376e-50	0.266	Up
1035	1	Slc1a5	9.67034e-247	-1.00274	0.004	0.268	2.56999e-242	0.264	Down
1043	1	Cd81	1.01493e-261	-1.02717	0.002	0.265	2.69728e-257	0.263	Down
1055	1	Pard3b	5.33842e-227	-1.15934	0.009	0.271	1.41874e-222	0.262	Down
1056	1	Pgd	3.53249e-49	0.758851	0.447	0.185	9.38796e-45	0.262	Up
1057	1	Gbe1	2.74923e-46	0.675109	0.656	0.394	7.30634e-42	0.262	Up
1079	1	Ahnak2	6.99932e-50	0.796495	0.581	0.321	1.86014e-45	0.26	Up
1080	1	Efr3b	8.92345e-39	0.679819	0.573	0.313	2.3715e-34	0.26	Up
1084	1	Cacna1a	1.357e-38	0.672426	0.508	0.249	3.60638e-34	0.259	Up
1091	1	Fat3	1.8697e-40	0.79225	0.675	0.417	4.9689e-36	0.258	Up
1094	1	Tulp4	4.04797e-62	0.732497	0.757	0.499	1.07579e-57	0.258	Up
1107	1	Tnfaip2	2.86915e-46	0.679762	0.452	0.195	7.62506e-42	0.257	Up
1118	1	Sgcd	3.42817e-258	-1.06712	0.001	0.257	9.11069e-254	0.256	Down
1119	1	Nav2	7.06782e-46	0.788218	0.646	0.39	1.87834e-41	0.256	Up
1128	1	Gpr137b-ps	2.66634e-47	0.649383	0.64	0.385	7.08606e-43	0.255	Up
1144	1	Pcyt1a	1.32775e-48	0.745289	0.597	0.343	3.52862e-44	0.254	Up
1170	1	Atf3	9.5823e-43	0.590601	0.584	0.332	2.54659e-38	0.252	Up
1193	1	Tspan14	2.8017e-47	0.663701	0.663	0.414	7.4458e-43	0.249	Up
1196	1	Rbpms	7.78138e-190	-1.01064	0.016	0.265	2.06798e-185	0.249	Down
1197	1	Sptbn1	4.42409e-58	-0.876256	0.357	0.606	1.17575e-53	0.249	Down
1222	1	Sema4d	4.92215e-44	0.736319	0.398	0.152	1.30811e-39	0.246	Up
1226	1	Adam8	2.00595e-48	0.758657	0.61	0.364	5.33102e-44	0.246	Up
1257	1	Cat	7.07388e-40	0.643252	0.484	0.24	1.87995e-35	0.244	Up
1268	1	Plk2	8.47296e-43	0.758743	0.423	0.18	2.25177e-38	0.243	Up
1282	1	Esyt2	1.57903e-49	0.698438	0.773	0.531	4.19644e-45	0.242	Up
1283	1	Zfand5	2.84065e-45	0.580236	0.724	0.482	7.54932e-41	0.242	Up
1284	1	C77080	2.88107e-42	0.713683	0.418	0.176	7.65673e-38	0.242	Up
1308	1	Gask1b	4.66048e-38	0.670666	0.532	0.292	1.23857e-33	0.24	Up
1313	1	Akr1b8	1.12956e-41	0.737689	0.376	0.136	3.00191e-37	0.24	Up
1320	1	Rps29	5.78182e-168	-0.908923	0.02	0.259	1.53658e-163	0.239	Down
1326	1	Aebp1	2.45395e-236	-1.05828	0.002	0.241	6.52162e-232	0.239	Down
1340	1	Ptpn1	1.52387e-41	0.688688	0.613	0.375	4.04983e-37	0.238	Up
1352	1	A330023F24Rik	6.60102e-49	0.638092	0.786	0.549	1.75429e-44	0.237	Up
1353	1	Tfec	5.77244e-43	0.681571	0.369	0.132	1.53408e-38	0.237	Up
1366	1	Klf6	2.64144e-40	0.605094	0.613	0.377	7.0199e-36	0.236	Up
1379	1	Col3a1	7.51471e-221	-0.996074	0.004	0.239	1.99711e-216	0.235	Down
1380	1	Gpc6	3.41051e-209	-1.19692	0.006	0.241	9.06377e-205	0.235	Down
1387	1	Taco1	2.12509e-38	0.599034	0.55	0.316	5.64763e-34	0.234	Up
1409	1	Cipc	3.04816e-36	0.585154	0.555	0.322	8.1008e-32	0.233	Up
1415	1	Egfr	1.83102e-211	-1.16266	0.005	0.238	4.86612e-207	0.233	Down
1416	1	Anxa4	6.60276e-43	0.594739	0.711	0.478	1.75475e-38	0.233	Up
1417	1	Klf9	6.39394e-39	0.64039	0.51	0.277	1.69925e-34	0.233	Up
1434	1	Naaladl2	1.03021e-212	-1.06243	0.005	0.237	2.73787e-208	0.232	Down
1435	1	Lrrfip2	2.38813e-56	0.624069	0.834	0.602	6.3467e-52	0.232	Up
1436	1	Fam219a	1.15043e-39	0.537766	0.756	0.524	3.05737e-35	0.232	Up
1448	1	Vwa8	3.38794e-40	0.523241	0.741	0.51	9.00378e-36	0.231	Up
1449	1	Ptk2	7.39438e-40	0.611045	0.612	0.381	1.96513e-35	0.231	Up
1487	1	Gm12353	7.04586e-77	-1.36679	0.436	0.664	1.87251e-72	0.228	Down
1490	1	Sox5	1.58548e-207	-1.10537	0.005	0.233	4.21357e-203	0.228	Down
1502	1	mt-Rnr1	3.49531e-103	-0.876697	0.051	0.278	9.28913e-99	0.227	Down
1512	1	Gm47283	2.60429e-32	0.546983	0.604	0.377	6.92117e-28	0.227	Up
1524	1	Plcl1	7.56318e-185	-1.1157	0.01	0.236	2.00999e-180	0.226	Down
1525	1	Nrp2	9.04377e-41	0.576242	0.75	0.524	2.40347e-36	0.226	Up
1528	1	Resf1	1.72399e-41	0.673052	0.691	0.465	4.58167e-37	0.226	Up
1529	1	Gm15155	6.30171e-39	0.791541	0.341	0.116	1.67474e-34	0.225	Up
1531	1	Igfbp7	3.91024e-215	-0.944893	0.002	0.227	1.03919e-210	0.225	Down
1538	1	Pde8a	2.63379e-34	0.549587	0.533	0.309	6.99955e-30	0.224	Up
1545	1	Mfsd12	5.33268e-35	0.553968	0.588	0.364	1.41721e-30	0.224	Up
1558	1	Acss2	5.35834e-43	0.883177	0.305	0.082	1.42403e-38	0.223	Up
1559	1	Txn1	1.63798e-41	0.688445	0.347	0.124	4.3531e-37	0.223	Up
1567	1	Serping1	1.97499e-220	-0.922418	0.001	0.223	5.24874e-216	0.222	Down
1568	1	Taldo1	2.7323e-35	0.542796	0.377	0.155	7.26137e-31	0.222	Up
1575	1	Tmem267	6.89685e-35	1.04118	0.474	0.252	1.83291e-30	0.222	Up
1585	1	H2-D1	6.99298e-49	-0.791689	0.335	0.556	1.85845e-44	0.221	Down
1589	1	Rplp1	1.76071e-192	-0.862256	0.006	0.227	4.67926e-188	0.221	Down
1611	1	C1qa	6.34661e-127	-0.827931	0.032	0.252	1.68667e-122	0.22	Down
1620	1	Atrnl1	7.41229e-69	-1.08825	0.11	0.329	1.96989e-64	0.219	Down
1624	1	Aldh2	5.84365e-35	0.600948	0.432	0.213	1.55301e-30	0.219	Up
1632	1	Lipa	1.45911e-53	0.552411	0.928	0.71	3.87773e-49	0.218	Up
1635	1	Hacd2	1.23933e-95	-0.905495	0.06	0.278	3.29363e-91	0.218	Down
1643	1	Mgp	1.08238e-218	-0.865228	0.001	0.219	2.87652e-214	0.218	Down
1645	1	Zeb1	2.90584e-80	-0.975284	0.085	0.303	7.72256e-76	0.218	Down
1646	1	Atp6v1h	1.20432e-44	0.611776	0.772	0.554	3.2006e-40	0.218	Up
1673	1	Ralgapa2	3.72996e-42	0.591117	0.745	0.529	9.91275e-38	0.216	Up
1682	1	Abcc5	4.56909e-45	0.593403	0.781	0.566	1.21428e-40	0.215	Up
1705	1	Clcn7	5.20681e-31	0.508907	0.528	0.314	1.38376e-26	0.214	Up
1724	1	Pstpip1	1.29771e-39	0.642982	0.305	0.092	3.44878e-35	0.213	Up
1732	1	Ttyh2	8.15761e-33	0.563848	0.448	0.236	2.16797e-28	0.212	Up
1743	1	Pirb	6.80139e-33	0.501783	0.652	0.441	1.80754e-28	0.211	Up
1747	1	Ly6a	2.26063e-210	-0.862357	0.001	0.212	6.00785e-206	0.211	Down
1750	1	Lars2	2.74615e-76	-0.740162	0.076	0.287	7.29818e-72	0.211	Down
1756	1	Ncf2	3.95682e-31	0.509431	0.629	0.419	1.05156e-26	0.21	Up
1757	1	Pik3cb	2.16976e-30	0.536395	0.627	0.417	5.76636e-26	0.21	Up
1762	1	Cald1	2.04815e-168	-0.912228	0.01	0.22	5.44317e-164	0.21	Down
1785	1	Tnks	3.21153e-47	0.560018	0.815	0.606	8.53495e-43	0.209	Up
1787	1	Rhob	4.86954e-32	0.509033	0.394	0.186	1.29413e-27	0.208	Up
1792	1	Chpt1	2.97499e-169	-0.830267	0.009	0.217	7.90633e-165	0.208	Down
1801	1	Ctsl	4.47428e-41	-0.819032	0.322	0.529	1.18909e-36	0.207	Down
1819	1	Nedd4l	4.11437e-40	0.627072	0.772	0.566	1.09344e-35	0.206	Up
1820	1	Ptprm	1.89607e-94	-0.851674	0.046	0.252	5.03898e-90	0.206	Down
1821	1	Plcb1	1.4972e-53	-1.53251	0.342	0.548	3.97896e-49	0.206	Down
1842	1	Gm42836	2.97018e-57	-0.956997	0.139	0.344	7.89356e-53	0.205	Down
1843	1	Vcl	1.61725e-25	0.531845	0.576	0.371	4.298e-21	0.205	Up
1848	1	Cdk18	8.84702e-36	0.616368	0.332	0.128	2.35118e-31	0.204	Up
1852	1	Clec3b	4.65199e-199	-0.809623	0.002	0.206	1.23631e-194	0.204	Down
1862	1	Trappc9	1.75565e-30	0.51349	0.627	0.424	4.66581e-26	0.203	Up
1871	1	Arap2	9.81858e-39	0.638206	0.262	0.06	2.60939e-34	0.202	Up
1887	1	Panx1	1.16116e-39	0.573598	0.259	0.058	3.08591e-35	0.201	Up
1888	1	Atp1a3	5.13279e-32	0.548054	0.337	0.136	1.36409e-27	0.201	Up
1898	1	4933406I18Rik	8.55633e-100	-0.90603	0.041	0.242	2.27393e-95	0.201	Down
1906	1	Ccny	2.406e-37	0.673311	0.75	0.549	6.39419e-33	0.201	Up
1909	1	Cav1	1.15254e-198	-0.799992	0.001	0.201	3.06299e-194	0.2	Down
1910	1	Axl	8.41838e-90	-0.81625	0.047	0.247	2.23727e-85	0.2	Down
1920	1	9530026P05Rik	2.25556e-179	-0.856293	0.005	0.205	5.99437e-175	0.2	Down
1921	1	Ralgps1	3.4941e-32	0.586052	0.363	0.163	9.28593e-28	0.2	Up
1949	1	Celf2	9.23297e-165	-1.16671	0.736	0.934	2.45375e-160	0.198	Down
1953	1	Heg1	7.78722e-181	-0.933094	0.004	0.202	2.06953e-176	0.198	Down
1954	1	Thsd7a	9.79859e-181	-0.843291	0.004	0.202	2.60407e-176	0.198	Down
1961	1	Rpl41	3.92774e-98	-0.758584	0.04	0.238	1.04384e-93	0.198	Down
1981	1	Adamts5	8.38772e-193	-0.903507	0.001	0.197	2.22912e-188	0.196	Down
1982	1	Nid1	1.82213e-185	-0.803992	0.002	0.198	4.84248e-181	0.196	Down
1983	1	Serpinb9b	1.91364e-43	0.794995	0.215	0.019	5.08569e-39	0.196	Up
1989	1	2510009E07Rik	1.80875e-28	0.572555	0.428	0.232	4.80694e-24	0.196	Up
1994	1	Frmd4a	1.75938e-29	0.599352	0.543	0.348	4.67572e-25	0.195	Up
1999	1	Crim1	5.01699e-53	-0.765225	0.126	0.321	1.33331e-48	0.195	Down
2000	1	Rubcnl	5.57138e-36	0.631381	0.272	0.077	1.48065e-31	0.195	Up
2001	1	Aig1	1.4967e-28	0.60973	0.535	0.34	3.97764e-24	0.195	Up
2002	1	Suco	8.89687e-28	0.533463	0.531	0.336	2.36443e-23	0.195	Up
2013	1	Adipor2	5.6646e-47	-0.807589	0.184	0.378	1.50543e-42	0.194	Down
2027	1	Hipk2	1.51902e-53	0.640966	0.865	0.671	4.03694e-49	0.194	Up
2031	1	Lama2	1.81548e-177	-0.953165	0.004	0.197	4.82482e-173	0.193	Down
2032	1	Ampd3	2.29184e-28	0.527081	0.372	0.179	6.09081e-24	0.193	Up
2033	1	Ncf1	1.30884e-27	0.589088	0.437	0.244	3.47837e-23	0.193	Up
2063	1	Ecpas	4.25424e-53	0.612778	0.865	0.673	1.13061e-48	0.192	Up
2071	1	C1qc	1.76183e-68	-0.672145	0.07	0.261	4.68224e-64	0.191	Down
2072	1	C1qb	1.47752e-40	-0.683936	0.173	0.364	3.92667e-36	0.191	Down
2073	1	Ttc12	1.16277e-32	0.545335	0.293	0.102	3.09016e-28	0.191	Up
2085	1	Lama4	3.33512e-185	-0.817116	0.002	0.192	8.8634e-181	0.19	Down
2086	1	Nrip1	6.19351e-45	-0.806666	0.177	0.367	1.64599e-40	0.19	Down
2114	1	Lrrc4	1.5514e-41	-0.864307	0.354	0.542	4.12299e-37	0.188	Down
2133	1	Inf2	3.54132e-29	0.530704	0.323	0.136	9.41142e-25	0.187	Up
2149	1	Tanc2	1.2128e-47	0.560976	0.906	0.72	3.22314e-43	0.186	Up
2153	1	Nedd4	4.7451e-175	-0.755367	0.002	0.188	1.26106e-170	0.186	Down
2154	1	Bckdhb	6.11468e-50	-0.778398	0.127	0.313	1.62504e-45	0.186	Down
2163	1	Wwox	1.89376e-40	0.632569	0.804	0.619	5.03286e-36	0.185	Up
2168	1	Ccl6	4.92956e-36	-0.682255	0.215	0.4	1.31008e-31	0.185	Down
2169	1	B430306N03Rik	1.87599e-32	0.517432	0.272	0.087	4.98563e-28	0.185	Up
2183	1	Auts2	5.41504e-159	-0.983096	0.006	0.19	1.4391e-154	0.184	Down
2184	1	Snx7	3.76445e-26	0.542066	0.374	0.19	1.00044e-21	0.184	Up
2195	1	Abcd2	2.80802e-40	-0.676883	0.158	0.341	7.4626e-36	0.183	Down
2197	1	Trf	4.99174e-46	-0.71545	0.131	0.314	1.3266e-41	0.183	Down
2202	1	Fbxo32	4.7269e-24	0.610629	0.409	0.226	1.25622e-19	0.183	Up
2209	1	Gm20658	1.24501e-38	0.62311	0.205	0.023	3.30873e-34	0.182	Up
2223	1	Tpt1	4.18425e-122	-0.719737	0.017	0.198	1.11201e-117	0.181	Down
2224	1	Smpd3	1.87467e-58	-0.847487	0.078	0.259	4.98213e-54	0.181	Down
2240	1	Bnc2	4.66724e-164	-0.810212	0.004	0.184	1.24037e-159	0.18	Down
2263	1	Serinc3	1.10216e-33	-0.714385	0.278	0.456	2.92911e-29	0.178	Down
2274	1	Ccr5	7.327e-41	-0.804769	0.142	0.319	1.94722e-36	0.177	Down
2277	1	Efemp1	1.27686e-171	-0.734372	0.002	0.179	3.39337e-167	0.177	Down
2278	1	Gm20275	2.92378e-36	-0.790327	0.253	0.43	7.77023e-32	0.177	Down
2292	1	Pcsk5	1.82094e-170	-0.728231	0.002	0.178	4.83934e-166	0.176	Down
2293	1	Syne2	1.16965e-36	-0.728913	0.186	0.362	3.10847e-32	0.176	Down
2304	1	Hmox1	2.80119e-27	0.503441	0.28	0.105	7.44443e-23	0.175	Up
2311	1	Cd300lg	2.17655e-172	-0.689454	0.001	0.176	5.7844e-168	0.175	Down
2312	1	Ssbp2	4.88546e-65	-0.797156	0.06	0.235	1.29836e-60	0.175	Down
2323	1	Magi1	2.27156e-143	-1.06084	0.007	0.181	6.03689e-139	0.174	Down
2324	1	Ldlr	7.8912e-25	0.538475	0.376	0.202	2.09717e-20	0.174	Up
2325	1	Zwint	2.88527e-24	0.514288	0.409	0.235	7.66788e-20	0.174	Up
2342	1	Thrb	4.21635e-40	-0.689408	0.147	0.32	1.12054e-35	0.173	Down
2347	1	Cp	1.26241e-116	-0.754778	0.016	0.189	3.35498e-112	0.173	Down
2348	1	Grn	1.65067e-31	-0.592872	0.203	0.376	4.38683e-27	0.173	Down
2352	1	Xylt1	1.21701e-39	0.563993	0.857	0.684	3.23433e-35	0.173	Up
2354	1	Large1	2.93773e-29	0.553993	0.798	0.626	7.80731e-25	0.172	Up
2365	1	Rpl9-ps6	1.76508e-136	-0.765219	0.009	0.181	4.69089e-132	0.172	Down
2385	1	Plcb4	2.40095e-151	-0.881816	0.004	0.175	6.38077e-147	0.171	Down
2396	1	Ctnnb1	3.186e-24	0.527204	0.392	0.222	8.4671e-20	0.17	Up
2401	1	Ahnak	9.63847e-48	0.559888	0.904	0.735	2.56152e-43	0.169	Up
2417	1	Ifngr1	9.14705e-41	-0.681682	0.126	0.295	2.43092e-36	0.169	Down
2418	1	mt-Co2	7.52169e-36	-0.830885	0.137	0.306	1.99897e-31	0.169	Down
2419	1	5330438D12Rik	5.78503e-32	-0.685909	0.319	0.488	1.53743e-27	0.169	Down
2432	1	mt-Cytb	1.83537e-76	-0.775321	0.038	0.206	4.87767e-72	0.168	Down
2433	1	Gclc	2.0939e-24	0.609584	0.308	0.14	5.56476e-20	0.168	Up
2441	1	Aopep	4.1858e-119	0.848405	0.969	0.801	1.11242e-114	0.168	Up
2466	1	Grk3	8.14577e-36	-0.60953	0.136	0.302	2.16482e-31	0.166	Down
2467	1	Gadd45g	8.6701e-32	0.56046	0.211	0.045	2.30417e-27	0.166	Up
2477	1	Gm26936	8.87723e-35	-0.596286	0.154	0.319	2.35921e-30	0.165	Down
2478	1	Gm42962	2.65617e-32	-0.75996	0.223	0.388	7.05905e-28	0.165	Down
2488	1	Fnip2	6.1704e-90	0.927485	0.947	0.782	1.63985e-85	0.165	Up
2492	1	Lipe	3.61407e-158	-0.762718	0.001	0.165	9.60474e-154	0.164	Down
2505	1	Ctsc	3.92698e-41	-0.826452	0.118	0.281	1.04363e-36	0.163	Down
2508	1	Gpx3	6.43322e-160	-0.648166	0.001	0.164	1.70969e-155	0.163	Down
2509	1	Asmt	2.2964e-29	0.513661	0.224	0.061	6.10291e-25	0.163	Up
2525	1	Ptprb	1.70685e-147	-0.689384	0.003	0.165	4.53613e-143	0.162	Down
2544	1	Tnxb	4.84436e-146	-0.678454	0.003	0.164	1.28744e-141	0.161	Down
2545	1	Zfp36l1	1.09885e-100	-0.769142	0.018	0.179	2.92032e-96	0.161	Down
2549	1	Ly86	3.31922e-31	-0.75156	0.185	0.346	8.82116e-27	0.161	Down
2557	1	Clec10a	1.19348e-50	-0.699218	0.071	0.231	3.1718e-46	0.16	Down
2558	1	Slc8a1	1.52909e-33	0.534453	0.903	0.743	4.06371e-29	0.16	Up
2559	1	Ctsk	2.77112e-20	0.583688	0.343	0.183	7.36453e-16	0.16	Up
2564	1	Zfp862-ps	5.64631e-91	-0.682295	0.023	0.183	1.50056e-86	0.16	Down
2565	1	Card11	1.18604e-53	-0.849041	0.063	0.223	3.15203e-49	0.16	Down
2566	1	Npas2	4.6264e-26	0.659581	0.251	0.091	1.22951e-21	0.16	Up
2594	1	Gm15501	1.5166e-103	-0.685249	0.016	0.175	4.03052e-99	0.159	Down
2595	1	Slco2b1	1.77375e-24	-0.535567	0.432	0.591	4.71391e-20	0.159	Down
2601	1	Ltbp4	6.93622e-154	-0.709789	0.001	0.159	1.84337e-149	0.158	Down
2602	1	Pdgfd	1.46063e-136	-0.785649	0.004	0.162	3.88178e-132	0.158	Down
2629	1	Lncpint	2.77529e-52	0.5794	0.898	0.742	7.3756e-48	0.156	Up
2630	1	Adam22	4.9106e-38	-0.792052	0.113	0.269	1.30504e-33	0.156	Down
2641	1	Lifr	1.62616e-107	-0.657462	0.013	0.169	4.32168e-103	0.156	Down
2647	1	mt-Nd4	1.46199e-58	-0.752271	0.049	0.205	3.88539e-54	0.156	Down
2648	1	Immp2l	1.45381e-34	-0.842834	0.411	0.567	3.86364e-30	0.156	Down
2660	1	Magi2	5.84174e-138	-0.740657	0.004	0.159	1.5525e-133	0.155	Down
2661	1	Fam13a	1.07496e-29	-0.621971	0.167	0.322	2.85681e-25	0.155	Down
2674	1	Agmo	1.07871e-25	-0.69653	0.302	0.456	2.86677e-21	0.154	Down
2682	1	Adgrf5	9.75454e-148	-0.662031	0.002	0.156	2.59237e-143	0.154	Down
2711	1	Ptprg	5.75235e-131	-0.790832	0.004	0.156	1.52874e-126	0.152	Down
2727	1	E230032D23Rik	6.83368e-27	0.536669	0.21	0.059	1.81612e-22	0.151	Up
2750	1	Col4a1	9.7427e-141	-0.808775	0.002	0.152	2.58922e-136	0.15	Down
2751	1	mt-Nd2	1.5009e-63	-0.735376	0.039	0.189	3.98878e-59	0.15	Down
2762	1	Gm20663	4.39143e-28	-0.730909	0.193	0.342	1.16707e-23	0.149	Down
2763	1	Marcks	1.89847e-26	-0.544078	0.183	0.332	5.04538e-22	0.149	Down
2764	1	Rps6ka2	3.91437e-21	0.739007	0.322	0.173	1.04028e-16	0.149	Up
2773	1	Ciita	5.82125e-80	-0.80404	0.024	0.173	1.54706e-75	0.149	Down
2781	1	Gm48678	9.09559e-27	-0.595398	0.441	0.59	2.41724e-22	0.149	Down
2792	1	Efna5	4.94538e-139	-0.641857	0.002	0.15	1.31428e-134	0.148	Down
2804	1	Iqgap2	5.91215e-24	-0.570212	0.342	0.49	1.57121e-19	0.148	Down
2806	1	Fcgrt	5.40875e-80	-0.599609	0.023	0.17	1.43743e-75	0.147	Down
2807	1	Adap2os	9.87538e-26	-0.602805	0.405	0.552	2.62448e-21	0.147	Down
2814	1	Gulp1	8.05713e-133	-0.74838	0.003	0.15	2.14126e-128	0.147	Down
2815	1	Pecam1	8.81695e-132	-0.653172	0.003	0.15	2.34319e-127	0.147	Down
2827	1	Dock10	7.82736e-55	0.588532	0.957	0.81	2.0802e-50	0.147	Up
2829	1	Slc7a11	1.40138e-26	0.501446	0.189	0.043	3.72431e-22	0.146	Up
2835	1	Svep1	8.05684e-140	-0.691677	0.002	0.148	2.14119e-135	0.146	Down
2836	1	Maf	1.00638e-22	-0.608535	0.231	0.377	2.67456e-18	0.146	Down
2875	1	Ifitm3	1.04723e-140	-0.636173	0.001	0.145	2.78311e-136	0.144	Down
2876	1	Cyyr1	3.70804e-122	-0.722518	0.005	0.149	9.85447e-118	0.144	Down
2890	1	Cavin2	7.03864e-141	-0.691049	0.001	0.144	1.87059e-136	0.143	Down
2891	1	Nrg4	5.41444e-126	-0.583636	0.004	0.147	1.43894e-121	0.143	Down
2900	1	Mmd	1.47849e-135	-0.543824	0.001	0.143	3.92924e-131	0.142	Down
2901	1	Col1a2	1.7266e-132	-0.65549	0.002	0.144	4.58862e-128	0.142	Down
2924	1	Adgrl4	4.44165e-125	-0.738447	0.003	0.144	1.18041e-120	0.141	Down
2933	1	Mtss1	2.87643e-86	0.74383	0.955	0.815	7.64441e-82	0.14	Up
2946	1	Bsg	5.79152e-129	-0.503442	0.002	0.142	1.53915e-124	0.14	Down
2947	1	Prex2	1.04734e-122	-0.657382	0.004	0.144	2.78342e-118	0.14	Down
2948	1	Rbfox2	5.17689e-117	-0.576696	0.005	0.145	1.37581e-112	0.14	Down
2949	1	Mgst1	5.27726e-27	-0.507253	0.144	0.284	1.40248e-22	0.14	Down
2975	1	Rps27rt	7.20958e-118	-0.557433	0.005	0.144	1.91602e-113	0.139	Down
2982	1	Atp5o	1.90783e-47	-0.998621	0.555	0.694	5.07026e-43	0.139	Down
2984	1	Tead1	5.6414e-132	-0.653632	0.002	0.14	1.49926e-127	0.138	Down
2985	1	Calr	3.11387e-48	-0.511039	0.05	0.188	8.27542e-44	0.138	Down
2999	1	Fbxl7	3.59554e-118	-0.682926	0.004	0.142	9.5555e-114	0.138	Down
3008	1	Sox6	1.01707e-133	-0.63107	0.001	0.138	2.70296e-129	0.137	Down
3009	1	Slc43a3	2.57068e-128	-0.625034	0.002	0.139	6.83185e-124	0.137	Down
3010	1	Abca8a	2.76668e-125	-0.580381	0.003	0.14	7.35273e-121	0.137	Down
3011	1	Tmeff2	1.00589e-122	-0.578897	0.003	0.14	2.67325e-118	0.137	Down
3012	1	Gm35154	1.83258e-28	-0.645534	0.122	0.259	4.87027e-24	0.137	Down
3029	1	Igfbp4	3.87328e-134	-0.582663	0.001	0.137	1.02936e-129	0.136	Down
3030	1	Dbi	3.44072e-35	-0.53866	0.085	0.221	9.14405e-31	0.136	Down
3041	1	Slc9a9	2.50929e-32	-0.861739	0.477	0.612	6.6687e-28	0.135	Down
3042	1	Prkar2b	3.12212e-30	-0.574593	0.105	0.24	8.29736e-26	0.135	Down
3054	1	Gm44686	1.30739e-21	-0.556157	0.272	0.407	3.47452e-17	0.135	Down
3060	1	Arhgap29	5.0467e-126	-0.625751	0.002	0.136	1.34121e-121	0.134	Down
3081	1	Palmd	9.90386e-131	-0.587082	0.001	0.134	2.63205e-126	0.133	Down
3082	1	Scn7a	2.17669e-129	-0.601123	0.001	0.134	5.78478e-125	0.133	Down
3083	1	C1s1	1.20171e-126	-0.568478	0.001	0.134	3.19367e-122	0.133	Down
3097	1	Nr3c2	1.32701e-93	-0.610003	0.01	0.143	3.52667e-89	0.133	Down
3108	1	Cdh5	3.34776e-128	-0.62305	0.001	0.133	8.89701e-124	0.132	Down
3109	1	Adamts12	3.56661e-110	-0.672733	0.005	0.137	9.47861e-106	0.132	Down
3110	1	Gm15414	1.19498e-80	-0.574204	0.015	0.147	3.17579e-76	0.132	Down
3111	1	Ptgr1	3.4772e-25	0.522953	0.163	0.031	9.24102e-21	0.132	Up
3127	1	Dpyd	1.59853e-128	-0.61256	0.001	0.132	4.24824e-124	0.131	Down
3128	1	Dock9	3.34742e-81	-0.605099	0.015	0.146	8.89609e-77	0.131	Down
3145	1	Htra3	2.53625e-120	-0.614816	0.002	0.132	6.74033e-116	0.13	Down
3146	1	Col4a2	1.18196e-117	-0.625159	0.003	0.133	3.14117e-113	0.13	Down
3147	1	Rps24	4.67132e-65	-0.522109	0.024	0.154	1.24145e-60	0.13	Down
3148	1	Cacna1d	3.52492e-30	-0.835829	0.527	0.657	9.36783e-26	0.13	Down
3149	1	Slc40a1	6.03506e-20	0.676544	0.206	0.076	1.60388e-15	0.13	Up
3168	1	Pdzrn3	1.20578e-116	-0.651112	0.002	0.131	3.20449e-112	0.129	Down
3182	1	Sema3c	1.65431e-115	-0.566535	0.003	0.131	4.3965e-111	0.128	Down
3183	1	Strbp	9.73285e-21	-0.571169	0.329	0.457	2.5866e-16	0.128	Down
3201	1	B3galt2	2.51101e-38	-0.512449	0.06	0.187	6.67325e-34	0.127	Down
3202	1	Filip1l	5.07629e-28	-0.548571	0.104	0.231	1.34907e-23	0.127	Down
3219	1	Ogn	4.81352e-124	-0.568539	0.001	0.127	1.27924e-119	0.126	Down
3220	1	Dmd	1.49464e-122	-0.516348	0.001	0.127	3.97217e-118	0.126	Down
3221	1	Ptprd	8.15093e-120	-0.582147	0.001	0.127	2.16619e-115	0.126	Down
3222	1	Rpl37rt	5.52125e-85	-0.514824	0.011	0.137	1.46733e-80	0.126	Down
3236	1	Eef1a1	4.77137e-19	-0.502038	0.222	0.348	1.26804e-14	0.126	Down
3240	1	Bgn	2.15136e-121	-0.55217	0.001	0.126	5.71747e-117	0.125	Down
3241	1	Cavin1	4.41584e-120	-0.504361	0.001	0.126	1.17355e-115	0.125	Down
3242	1	Cdh13	1.05436e-98	-0.679344	0.006	0.131	2.80207e-94	0.125	Down
3259	1	Pdzd2	1.74607e-117	-0.578771	0.001	0.125	4.64035e-113	0.124	Down
3260	1	Ppib	5.2671e-60	-0.50358	0.025	0.149	1.39978e-55	0.124	Down
3261	1	Gm35188	1.70308e-19	-0.702894	0.283	0.407	4.52611e-15	0.124	Down
3274	1	Plce1	1.47032e-108	-0.577432	0.003	0.126	3.90752e-104	0.123	Down
3275	1	Ifi203	9.73415e-40	-0.53863	0.051	0.174	2.58695e-35	0.123	Down
3293	1	Usp50	1.86128e-20	-0.592526	0.398	0.52	4.94655e-16	0.122	Down
3305	1	Vegfa	7.51229e-58	-0.509613	0.025	0.146	1.99647e-53	0.121	Down
3306	1	Itga9	5.03915e-24	-0.599774	0.121	0.242	1.33921e-19	0.121	Down
3307	1	Fnbp1l	4.27674e-17	-0.59108	0.303	0.424	1.13659e-12	0.121	Down
3313	1	Gm16168	7.48273e-30	-0.545796	0.075	0.195	1.98861e-25	0.12	Down
3315	1	Fbln5	3.3607e-113	-0.50655	0.001	0.121	8.93139e-109	0.12	Down
3316	1	Ebf2	3.5663e-99	-0.623524	0.005	0.125	9.47781e-95	0.12	Down
3317	1	Myof	2.60846e-51	0.504392	0.952	0.832	6.93225e-47	0.12	Up
3318	1	C5ar1	2.2371e-19	-0.569836	0.189	0.309	5.9453e-15	0.12	Down
3326	1	Abcg3	2.11171e-39	-0.655642	0.046	0.165	5.61209e-35	0.119	Down
3333	1	Bach2	1.23332e-18	-0.604125	0.18	0.299	3.27766e-14	0.119	Down
3353	1	4931406P16Rik	1.74736e-19	-0.600219	0.279	0.397	4.64379e-15	0.118	Down
3375	1	Meis1	2.02904e-96	-0.547221	0.004	0.121	5.39237e-92	0.117	Down
3376	1	Bicc1	5.212e-94	-0.625901	0.005	0.122	1.38514e-89	0.117	Down
3377	1	Cd163	2.9636e-52	-0.596992	0.027	0.144	7.87606e-48	0.117	Down
3378	1	Ctsz	6.06911e-18	-0.559205	0.321	0.438	1.61293e-13	0.117	Down
3379	1	Man1a	9.54258e-18	-0.64047	0.381	0.498	2.53604e-13	0.117	Down
3396	1	Prkd1	1.51716e-112	-0.539666	0.001	0.117	4.03201e-108	0.116	Down
3412	1	Tnip3	3.85848e-17	-0.689196	0.23	0.346	1.02543e-12	0.116	Down
3414	1	Abca9	2.2689e-18	-0.638795	0.205	0.32	6.02983e-14	0.115	Down
3418	1	Sparcl1	4.19417e-110	-0.522521	0.001	0.116	1.11464e-105	0.115	Down
3472	1	Fbln2	5.90012e-100	-0.515942	0.003	0.115	1.56802e-95	0.112	Down
3473	1	Sulf1	6.68253e-100	-0.599171	0.002	0.114	1.77595e-95	0.112	Down
3474	1	Abi3bp	1.2667e-98	-0.515946	0.003	0.115	3.36637e-94	0.112	Down
3484	1	P3h2	1.70135e-82	-0.679563	0.007	0.119	4.52152e-78	0.112	Down
3487	1	Gm13684	6.65189e-18	-0.564795	0.153	0.264	1.76781e-13	0.111	Down
3493	1	Fstl1	5.47534e-104	-0.503014	0.002	0.113	1.45513e-99	0.111	Down
3494	1	Mecom	1.79645e-88	-0.65225	0.005	0.116	4.77426e-84	0.111	Down
3505	1	Stxbp6	2.68927e-49	-0.506756	0.025	0.135	7.14701e-45	0.11	Down
3506	1	Bmper	1.59026e-97	-0.789095	0.003	0.113	4.22627e-93	0.11	Down
3507	1	Plpp1	6.36981e-87	-0.576652	0.005	0.115	1.69284e-82	0.11	Down
3524	1	Bcar3	3.78587e-25	-0.749783	0.541	0.65	1.00613e-20	0.109	Down
3532	1	Ppp1r9a	5.09609e-46	-0.559684	0.028	0.136	1.35434e-41	0.108	Down
3536	1	Col5a2	4.57054e-98	-0.576707	0.002	0.11	1.21467e-93	0.108	Down
3537	1	Gnat3	3.04279e-21	-0.504353	0.104	0.212	8.08651e-17	0.108	Down
3545	1	mt-Nd1	1.19926e-36	-0.542544	0.041	0.149	3.18714e-32	0.108	Down
3546	1	Gm2245	1.31696e-15	-0.639942	0.309	0.417	3.49995e-11	0.108	Down
3554	1	Slc4a4	2.14403e-94	-0.504027	0.003	0.11	5.69796e-90	0.107	Down
3574	1	Macf1	5.81623e-77	0.597575	0.979	0.873	1.54572e-72	0.106	Up
3575	1	St3gal4	6.11559e-14	-0.523596	0.313	0.419	1.62528e-09	0.106	Down
3579	1	Etl4	3.09456e-49	-0.520835	0.022	0.127	8.22411e-45	0.105	Down
3580	1	Slc7a8	4.45637e-18	-0.521794	0.122	0.227	1.18433e-13	0.105	Down
3583	1	Adamts6	1.54746e-83	-0.530148	0.005	0.11	4.11254e-79	0.105	Down
3596	1	Fbn1	2.80246e-92	-0.594888	0.002	0.106	7.44782e-88	0.104	Down
3621	1	Runx1	7.56877e-50	0.654182	0.946	0.844	2.01148e-45	0.102	Up
3634	1	Insyn2b	7.61745e-21	-0.638469	0.495	0.596	2.02441e-16	0.101	Down
3636	1	Arhgap15	4.10851e-25	-0.706159	0.574	0.674	1.09188e-20	0.1	Down
3640	1	Slc24a3	6.56402e-57	-0.681079	0.014	0.114	1.74446e-52	0.1	Down
3641	1	Serpine1	1.57128e-44	-0.50292	0.024	0.124	4.17584e-40	0.1	Down
3642	1	Inpp4b	7.96322e-24	-0.519586	0.065	0.165	2.1163e-19	0.1	Down
3643	1	Noct	1.02345e-13	-0.531387	0.229	0.329	2.71991e-09	0.1	Down
3648	1	Gabbr2	1.05832e-29	-0.554812	0.047	0.147	2.81259e-25	0.1	Down
3654	1	March3	5.07325e-13	-0.572895	0.338	0.438	1.34827e-08	0.1	Down
3662	1	Nbea	8.72786e-87	-0.544835	0.003	0.102	2.31952e-82	0.099	Down
3677	1	Ror1	4.63396e-77	-0.666064	0.005	0.103	1.23152e-72	0.098	Down
3684	1	Myo1d	2.48585e-52	-0.507402	0.016	0.113	6.60639e-48	0.097	Down
3698	1	Hmga2	2.93964e-13	0.531794	0.161	0.065	7.81239e-09	0.096	Up
3703	1	Kitl	2.94394e-12	-0.528604	0.415	0.51	7.82382e-08	0.095	Down
3713	1	Arhgap18	6.03357e-32	-0.664017	0.638	0.733	1.60348e-27	0.095	Down
3756	1	Cd86	4.51368e-32	-0.759822	0.032	0.123	1.19956e-27	0.091	Down
3773	1	Mrc1	3.85628e-18	-0.555157	0.554	0.644	1.02484e-13	0.09	Down
3820	1	Gm5150	1.20403e-11	-0.634122	0.158	0.242	3.19983e-07	0.084	Down
3834	1	Mir99ahg	1.45654e-16	-0.579913	0.561	0.644	3.87091e-12	0.083	Down
3843	1	Ophn1	4.13367e-20	-0.55179	0.598	0.679	1.09856e-15	0.081	Down
3844	1	Fam168a	1.02314e-13	-0.584873	0.48	0.561	2.71909e-09	0.081	Down
3847	1	Hdac9	1.94532e-09	-0.610863	0.211	0.292	5.16989e-05	0.081	Down
3853	1	Met	2.32999e-11	0.521499	0.141	0.061	6.19218e-07	0.08	Up
3883	1	Ssh2	2.2995e-11	-0.617581	0.383	0.455	6.11115e-07	0.072	Down
3891	1	Camk1d	1.71833e-69	-0.762774	0.809	0.879	4.56665e-65	0.07	Down
3903	1	Rbpj	4.04761e-53	-1.13198	0.752	0.819	1.07569e-48	0.067	Down
3926	1	Gm15261	5.15827e-15	-0.755558	0.492	0.552	1.37086e-10	0.06	Down
3941	1	St8sia4	6.03249e-14	-0.633359	0.524	0.58	1.60319e-09	0.056	Down
3950	1	Pitpnc1	3.31041e-42	-0.646766	0.808	0.86	8.79774e-38	0.052	Down
3955	1	Zbtb20	2.9312e-63	-0.598417	0.896	0.945	7.78997e-59	0.049	Down
3957	1	Neat1	7.22526e-145	0.92342	0.994	0.946	1.92018e-140	0.048	Up
3973	1	Tcf4	6.14361e-30	-0.54532	0.778	0.819	1.63273e-25	0.041	Down
3985	1	Pparg	1.32589e-16	-0.513691	0.689	0.727	3.5237e-12	0.038	Down
4012	1	Pid1	8.56587e-32	-0.610875	0.912	0.928	2.27647e-27	0.016	Down
4022	1	Wwp1	2.01618e-34	-0.828457	0.773	0.785	5.35819e-30	0.012	Down
4027	1	Gm20388	1.35226e-70	-0.650965	0.921	0.928	3.59376e-66	0.007	Down
10	10	Fabp4	7.80864e-49	-2.90236	0.127	0.967	2.07522e-44	0.84	Down
15	10	Gsn	1.06726e-40	-2.75705	0.018	0.833	2.83635e-36	0.815	Down
53	10	Scd1	1.1993e-33	-2.50132	0.009	0.73	3.18726e-29	0.721	Down
91	10	Apoe	4.62211e-28	-1.94601	0.2	0.828	1.22837e-23	0.628	Down
92	10	CT010467.1	1.13291e-26	-1.9057	0.127	0.753	3.01083e-22	0.626	Down
114	10	Atp6v0d2	8.07118e-46	2.36982	0.636	0.054	2.145e-41	0.582	Up
118	10	Cmss1	1.88407e-27	-1.8417	0.282	0.846	5.00712e-23	0.564	Down
121	10	Retnla	2.92021e-23	-2.35314	0.018	0.581	7.76075e-19	0.563	Down
158	10	St18	4.39452e-36	2.72449	0.564	0.062	1.16789e-31	0.502	Up
162	10	Nfia	8.63842e-20	-1.68406	0.191	0.689	2.29575e-15	0.498	Down
167	10	Cst3	3.27668e-17	-1.5829	0.091	0.584	8.70811e-13	0.493	Down
174	10	Zbtb16	9.01668e-17	-1.42481	0.164	0.65	2.39627e-12	0.486	Down
177	10	Sptbn1	1.33508e-18	-1.74889	0.145	0.63	3.54812e-14	0.485	Down
254	10	Lpar1	7.73968e-16	-1.80022	0.009	0.429	2.0569e-11	0.42	Down
273	10	Snx24	4.2072e-21	1.6361	0.582	0.17	1.1181e-16	0.412	Up
278	10	Gm42418	5.90437e-47	-2.54854	0.591	1	1.56915e-42	0.409	Down
286	10	Pard3b	4.48159e-15	-1.93665	0.018	0.424	1.19103e-10	0.406	Down
297	10	Lipa	1.48427e-18	1.26897	0.773	0.373	3.9446e-14	0.4	Up
300	10	Airn	3.08714e-22	1.78967	0.836	0.437	8.20438e-18	0.399	Up
329	10	Cd226	1.04768e-13	-1.93091	0.145	0.535	2.7843e-09	0.39	Down
338	10	Mir6236	2.78295e-14	-1.49292	0.009	0.396	7.39596e-10	0.387	Down
339	10	Rbpms	4.80651e-13	-1.45441	0.055	0.442	1.27738e-08	0.387	Down
349	10	Apbb2	1.33463e-21	1.57526	0.491	0.108	3.5469e-17	0.383	Up
352	10	Plcl1	6.1623e-13	-1.58106	0.191	0.573	1.63769e-08	0.382	Down
363	10	Cadm1	2.46893e-13	0.805256	0.582	0.206	6.56143e-09	0.376	Up
364	10	Mast4	1.28997e-12	-1.21961	0.1	0.476	3.42824e-08	0.376	Down
383	10	Lifr	1.52972e-11	-1.1529	0.155	0.527	4.06538e-07	0.372	Down
389	10	Myo1e	8.14051e-18	2.23057	0.627	0.257	2.16342e-13	0.37	Up
395	10	Fnip2	8.31316e-18	1.49252	0.755	0.388	2.20931e-13	0.367	Up
396	10	Fmn1	4.35074e-15	1.31004	0.573	0.206	1.15625e-10	0.367	Up
397	10	F13a1	8.72221e-12	-1.86294	0.209	0.576	2.31801e-07	0.367	Down
400	10	Gm47507	3.63339e-23	1.90763	0.427	0.062	9.65611e-19	0.365	Up
419	10	Gm15987	6.46838e-09	-0.826215	0.236	0.596	0.000171904	0.36	Down
468	10	Lgals3	3.95018e-19	1.58538	0.718	0.37	1.0498e-14	0.348	Up
485	10	mt-Co1	4.76816e-09	-1.25245	0.173	0.517	0.000126719	0.344	Down
497	10	Specc1	1.12555e-15	1.45824	0.655	0.314	2.99126e-11	0.341	Up
507	10	Prkce	5.38062e-12	-1.0131	0.427	0.766	1.42995e-07	0.339	Down
511	10	Aff3	5.1953e-12	-1.47088	0.3	0.638	1.3807e-07	0.338	Down
515	10	Cped1	1.47701e-11	-1.18285	0.018	0.355	3.9253e-07	0.337	Down
534	10	Cd74	5.057e-12	-1.05886	0.509	0.841	1.34395e-07	0.332	Down
543	10	Gm20663	4.58457e-09	-0.651564	0.255	0.584	0.00012184	0.329	Down
561	10	Fam13a	1.66793e-11	-1.21918	0.009	0.334	4.43269e-07	0.325	Down
568	10	Rnf128	1.10172e-25	1.39149	0.345	0.021	2.92793e-21	0.324	Up
575	10	mt-Rnr2	1.56313e-07	-1.00868	0.182	0.504	0.00415417	0.322	Down
582	10	Ifi207	1.71932e-11	0.936885	0.582	0.26	4.56928e-07	0.322	Up
584	10	Heg1	1.82646e-10	-1.24968	0.036	0.357	4.854e-06	0.321	Down
593	10	Bcar3	1.88018e-13	1.46634	0.545	0.226	4.99678e-09	0.319	Up
614	10	Tcirg1	4.44943e-13	0.979406	0.482	0.165	1.18248e-08	0.317	Up
639	10	Hdac9	2.54593e-13	-1.8779	0.373	0.686	6.76607e-09	0.313	Down
645	10	Snx27	5.40636e-13	1.04668	0.627	0.314	1.43679e-08	0.313	Up
654	10	Serinc3	6.88189e-09	-0.922468	0.318	0.63	0.000182893	0.312	Down
664	10	Igf2r	4.3702e-12	1.11474	0.518	0.208	1.16142e-07	0.31	Up
665	10	Timp3	2.05269e-10	-1.12004	0.027	0.337	5.45522e-06	0.31	Down
672	10	Tanc2	8.45266e-14	1.44553	0.655	0.347	2.24638e-09	0.308	Up
675	10	Gpihbp1	1.61973e-10	-1.08705	0.018	0.326	4.30461e-06	0.308	Down
676	10	Iqgap2	6.54697e-10	-0.944581	0.445	0.753	1.73992e-05	0.308	Down
685	10	Bach2	1.84201e-08	-1.14158	0.245	0.55	0.000489532	0.305	Down
696	10	Gpnmb	1.24167e-16	1.44964	0.373	0.069	3.29987e-12	0.304	Up
698	10	Tns3	1.42881e-10	0.963265	0.655	0.352	3.79721e-06	0.303	Up
714	10	Hpgds	2.62568e-16	1.17456	0.373	0.072	6.97802e-12	0.301	Up
724	10	Tent5a	7.31118e-10	-1.28361	0.264	0.563	1.94302e-05	0.299	Down
739	10	Gm14636	7.2596e-17	1.43704	0.364	0.067	1.92931e-12	0.297	Up
740	10	Ccr2	1.71601e-10	-1.09083	0.418	0.715	4.56048e-06	0.297	Down
741	10	Slc1a5	2.23927e-10	-1.08518	0.009	0.306	5.95109e-06	0.297	Down
746	10	Itpr1	7.78416e-10	-1.44928	0.3	0.596	2.06872e-05	0.296	Down
761	10	Ly86	2.97094e-11	-0.90966	0.482	0.776	7.89557e-07	0.294	Down
765	10	Sparc	2.54716e-10	-1.166	0.009	0.303	6.76933e-06	0.294	Down
766	10	Tgfbr3	1.42606e-09	-0.881001	0.027	0.321	3.78989e-05	0.294	Down
772	10	Atp6v0a1	2.65668e-14	1.5047	0.727	0.434	7.0604e-10	0.293	Up
773	10	Fkbp5	1.38695e-07	-0.812835	0.327	0.62	0.00368597	0.293	Down
778	10	Pam	7.03171e-11	1.06076	0.636	0.344	1.86875e-06	0.292	Up
783	10	Nceh1	1.54241e-10	1.06433	0.564	0.272	4.09912e-06	0.292	Up
791	10	Skint3	2.42747e-09	-1.3966	0.082	0.373	6.45125e-05	0.291	Down
826	10	Arhgap25	4.73106e-17	1.54085	0.791	0.504	1.25733e-12	0.287	Up
831	10	Evl	2.01624e-10	0.978346	0.709	0.422	5.35836e-06	0.287	Up
843	10	Aopep	1.33748e-13	1.30205	0.755	0.47	3.55449e-09	0.285	Up
844	10	P3h2	2.63527e-09	-1.55479	0.036	0.321	7.00349e-05	0.285	Down
858	10	Tgfbr1	1.65977e-09	0.945912	0.591	0.308	4.411e-05	0.283	Up
859	10	Mgst1	1.98691e-09	-0.998063	0.018	0.301	5.28042e-05	0.283	Down
861	10	H2-Ab1	7.08459e-08	-0.91789	0.345	0.627	0.0018828	0.282	Down
870	10	Atp6v1a	9.47805e-11	1.04757	0.5	0.219	2.51889e-06	0.281	Up
893	10	Anxa1	1.22118e-09	1.02179	0.491	0.213	3.2454e-05	0.278	Up
894	10	Chn2	1.60665e-08	-0.856681	0.473	0.751	0.000426982	0.278	Down
923	10	Pbx1	1.91211e-08	-1.61332	0.1	0.375	0.000508163	0.275	Down
943	10	Thrb	4.89209e-08	-1.04769	0.1	0.373	0.00130012	0.273	Down
944	10	Lpgat1	7.48912e-08	-0.964419	0.182	0.455	0.00199031	0.273	Down
952	10	Myo10	1.01067e-14	1.15428	0.336	0.064	2.68597e-10	0.272	Up
954	10	Lcp1	3.47152e-11	0.97442	0.827	0.555	9.22591e-07	0.272	Up
960	10	Plbd1	7.70582e-08	-1.25487	0.127	0.398	0.0020479	0.271	Down
985	10	Fat3	1.0222e-18	1.56873	0.3	0.031	2.71661e-14	0.269	Up
986	10	Ptk2b	1.92797e-08	0.621882	0.745	0.476	0.000512377	0.269	Up
1020	10	Psmd1	2.14217e-09	0.877029	0.464	0.198	5.69302e-05	0.266	Up
1031	10	Soat1	4.47102e-09	0.929976	0.591	0.326	0.000118822	0.265	Up
1032	10	Hacd2	5.22983e-09	-1.00933	0.018	0.283	0.000138988	0.265	Down
1054	10	Nfe2l2	1.33198e-08	0.805486	0.564	0.301	0.000353986	0.263	Up
1068	10	Ctss	2.95563e-16	1.1699	0.855	0.594	7.85488e-12	0.261	Up
1072	10	Frrs1	6.16356e-09	0.874164	0.6	0.339	0.000163803	0.261	Up
1075	10	Zfp704	4.34363e-10	1.33273	0.491	0.231	1.15436e-05	0.26	Up
1076	10	Sorbs1	3.86847e-08	-0.961502	0.036	0.296	0.00102808	0.26	Down
1077	10	Bank1	1.05844e-07	-1.22381	0.082	0.342	0.0028129	0.26	Down
1112	10	Ly6e	9.22478e-08	-0.970436	0.064	0.321	0.00245158	0.257	Down
1123	10	Adam8	1.10711e-10	0.995729	0.382	0.126	2.94224e-06	0.256	Up
1124	10	Gas2l3	4.79241e-10	1.03739	0.418	0.162	1.27363e-05	0.256	Up
1125	10	Rusc2	1.23624e-09	0.843999	0.4	0.144	3.28542e-05	0.256	Up
1167	10	Tshz2	4.64487e-08	-1.04049	0.036	0.288	0.00123442	0.252	Down
1168	10	5430437J10Rik	2.52805e-07	0.703192	0.473	0.221	0.00671853	0.252	Up
1179	10	Arhgap10	6.37216e-09	0.999431	0.745	0.494	0.000169346	0.251	Up
1180	10	Rbms3	1.65412e-08	-0.761987	0.009	0.26	0.000439599	0.251	Down
1181	10	Sox5	1.66437e-08	-0.743084	0.009	0.26	0.000442323	0.251	Down
1182	10	Adamts6	2.50237e-08	-1.24355	0.027	0.278	0.000665029	0.251	Down
1183	10	Camk2d	3.40589e-07	0.548676	0.727	0.476	0.00905149	0.251	Up
1203	10	Abr	6.03989e-08	0.894801	0.491	0.242	0.00160516	0.249	Up
1245	10	Ly6c1	1.71627e-08	-1.02681	0.009	0.254	0.000456115	0.245	Down
1262	10	Dip2c	6.71306e-09	1.22637	0.609	0.365	0.000178406	0.244	Up
1323	10	Angptl4	7.66795e-08	-0.858759	0.018	0.257	0.00203783	0.239	Down
1358	10	Efr3b	1.4669e-20	1.39375	0.245	0.008	3.89842e-16	0.237	Up
1383	10	Osbpl8	3.17149e-13	1.20005	0.873	0.638	8.42856e-09	0.235	Up
1385	10	Sirpa	1.19307e-07	0.724427	0.7	0.465	0.00317069	0.235	Up
1413	10	Tpt1	1.76601e-07	-0.883421	0.027	0.26	0.00469335	0.233	Down
1414	10	Nfib	2.66939e-07	-0.747247	0.027	0.26	0.00709416	0.233	Down
1424	10	Mtss1	2.60875e-09	0.94097	0.709	0.476	6.93302e-05	0.233	Up
1425	10	Ablim1	5.39899e-08	-1.02187	0.009	0.242	0.00143484	0.233	Down
1432	10	Ell2	3.48608e-08	1.06904	0.445	0.213	0.000926461	0.232	Up
1445	10	Pirb	1.78856e-08	0.915756	0.582	0.35	0.000475327	0.232	Up
1462	10	Ptprm	1.65741e-07	-1.05941	0.027	0.257	0.00440474	0.23	Down
1497	10	Igfbp7	9.59821e-08	-0.89581	0.009	0.237	0.00255082	0.228	Down
1520	10	B4galt5	3.44933e-07	0.864226	0.545	0.319	0.00916694	0.226	Up
1523	10	Wdr91	3.05459e-08	0.733823	0.373	0.147	0.000811787	0.226	Up
1537	10	Lrp1	8.97447e-10	0.897908	0.8	0.576	2.38505e-05	0.224	Up
1543	10	Nedd4	2.48761e-07	-0.8451	0.018	0.242	0.00661107	0.224	Down
1548	10	Mmp12	4.79799e-08	0.963586	0.345	0.121	0.00127511	0.224	Up
1564	10	2210408F21Rik	2.85052e-07	0.76144	0.418	0.195	0.00757553	0.223	Up
1572	10	Prune2	1.34798e-15	0.855733	0.245	0.023	3.5824e-11	0.222	Up
1613	10	Cd300c2	2.27019e-07	0.856595	0.382	0.162	0.00603326	0.22	Up
1619	10	Rabep1	1.42148e-07	0.563492	0.755	0.535	0.00377774	0.22	Up
1642	10	Tpcn2	3.01378e-08	0.774185	0.336	0.118	0.000800943	0.218	Up
1655	10	Myof	4.96021e-12	0.987981	0.855	0.638	1.31823e-07	0.217	Up
1657	10	Ccnd3	1.14101e-10	-0.891367	0.691	0.907	3.03234e-06	0.216	Down
1669	10	Fam129b	4.63975e-08	0.932971	0.373	0.157	0.00123306	0.216	Up
1691	10	Trem2	1.18744e-11	0.766465	0.264	0.049	3.15573e-07	0.215	Up
1702	10	Msr1	4.16512e-09	0.679567	0.3	0.085	0.000110692	0.215	Up
1713	10	Nrp1	1.09241e-07	0.839972	0.664	0.45	0.0029032	0.214	Up
1745	10	Actn1	3.51818e-10	0.837528	0.273	0.062	9.34991e-06	0.211	Up
1769	10	Prkg1	3.41265e-07	-0.844153	0.009	0.219	0.00906946	0.21	Down
1808	10	Txnrd1	2.92029e-08	0.887886	0.318	0.111	0.000776096	0.207	Up
1818	10	Gpr137b	7.44283e-10	0.854867	0.282	0.075	1.97801e-05	0.207	Up
1838	10	Pkm	1.34817e-07	0.68506	0.318	0.113	0.0035829	0.205	Up
1845	10	Prkch	1.04842e-08	0.925003	0.755	0.55	0.000278628	0.205	Up
1867	10	Apba1	2.6763e-08	-0.853694	0.555	0.758	0.000711254	0.203	Down
1884	10	Slc37a2	3.40524e-09	0.969977	0.282	0.08	9.04976e-05	0.202	Up
1903	10	Osbpl3	2.26285e-08	0.893742	0.291	0.09	0.000601374	0.201	Up
1908	10	Plin2	6.46744e-08	0.756962	0.882	0.681	0.00171879	0.201	Up
1932	10	Rbm47	1.3889e-09	0.914086	0.827	0.627	3.69114e-05	0.2	Up
1979	10	Mfsd12	5.3895e-08	0.57253	0.282	0.085	0.00143231	0.197	Up
1988	10	F7	2.33911e-10	0.790096	0.245	0.049	6.21642e-06	0.196	Up
2046	10	Ikbke	2.03458e-07	1.00817	0.309	0.116	0.0054071	0.193	Up
2064	10	Cd84	1.57417e-12	0.925699	0.873	0.681	4.18351e-08	0.192	Up
2130	10	Apobec1	1.98002e-09	0.796082	0.891	0.704	5.2621e-05	0.187	Up
2131	10	Ssh2	5.66791e-08	-0.946605	0.618	0.805	0.0015063	0.187	Down
2161	10	Gm15726	2.85461e-16	0.813282	0.191	0.005	7.58642e-12	0.186	Up
2167	10	Mitf	8.41136e-16	1.1899	0.936	0.751	2.2354e-11	0.185	Up
2191	10	Dennd2a	7.04339e-08	0.86632	0.264	0.08	0.00187185	0.184	Up
2228	10	Nav2	2.11781e-08	0.834901	0.245	0.064	0.00056283	0.181	Up
2238	10	Il7r	3.14957e-07	0.837168	0.273	0.093	0.0083703	0.18	Up
2257	10	Gm37168	1.03364e-09	0.512477	0.218	0.039	2.74699e-05	0.179	Up
2258	10	Cd44	2.03784e-07	0.80598	0.827	0.648	0.00541576	0.179	Up
2340	10	BC005537	1.90924e-08	0.902492	0.764	0.591	0.000507401	0.173	Up
2346	10	Gm46401	2.10169e-12	0.942625	0.191	0.018	5.58546e-08	0.173	Up
2375	10	Rgs1	7.58648e-09	0.695222	0.218	0.046	0.000201618	0.172	Up
2393	10	Rasa1	1.50695e-07	1.04181	0.664	0.494	0.00400487	0.17	Up
2440	10	Ahnak2	6.41209e-09	0.641236	0.209	0.041	0.000170408	0.168	Up
2645	10	Gm21860	6.60687e-13	0.730058	0.164	0.008	1.75584e-08	0.156	Up
2646	10	Lonrf3	9.166e-10	0.743359	0.182	0.026	2.43596e-05	0.156	Up
2771	10	Clec4d	1.09799e-10	0.720348	0.164	0.015	2.91803e-06	0.149	Up
2823	10	Tfec	3.56936e-09	0.818126	0.173	0.026	9.48593e-05	0.147	Up
2834	10	Sel1l3	5.10165e-10	0.731962	0.164	0.018	1.35581e-05	0.146	Up
2906	10	Igf2bp2	1.5357e-10	0.505741	0.155	0.013	4.08126e-06	0.142	Up
3050	10	Lrmda	2.23707e-09	0.892311	0.909	0.774	5.94522e-05	0.135	Up
3196	10	Akr1b8	1.42176e-10	0.582895	0.136	0.008	3.77846e-06	0.128	Up
3235	10	Cdk18	9.15651e-10	0.573052	0.136	0.01	2.43343e-05	0.126	Up
3542	10	Gabbr2	3.79464e-08	0.799465	0.118	0.01	0.00100846	0.108	Up
3576	10	Camk1d	5.48703e-08	-0.525211	0.873	0.979	0.00145823	0.106	Down
3601	10	Celf2	3.10925e-13	-0.682167	0.873	0.977	8.26313e-09	0.104	Down
3752	10	Slfn10-ps	2.22076e-07	0.550503	0.1	0.008	0.00590189	0.092	Up
3814	10	Myo1f	5.24943e-17	0.910444	0.918	0.833	1.39509e-12	0.085	Up
3905	10	Arhgap15	2.98886e-16	-0.896608	0.9	0.967	7.9432e-12	0.067	Down
3947	10	Zbtb20	5.02737e-16	-0.880125	0.9	0.954	1.33607e-11	0.054	Down
4031	10	Ext1	7.42704e-10	-0.67988	0.955	0.959	1.97381e-05	0.004	Down
4041	10	Malat1	4.70952e-13	-0.573737	1	1	1.2516e-08	0	Down
29	11	Apoe	5.1342e-09	-3.4158	0.053	0.82	0.000136446	0.767	Down
46	11	Dcn	9.33003e-08	-2.97539	0.053	0.781	0.00247955	0.728	Down
87	11	Gsn	2.00441e-07	-2.80206	0.158	0.795	0.00532692	0.637	Down
104	11	Cmss1	9.62925e-08	-2.66128	0.211	0.816	0.00255907	0.605	Down
142	11	Gm42418	1.33572e-09	-2.35334	0.474	1	3.54981e-05	0.526	Down
143	11	Fabp4	1.869e-08	-2.38301	0.421	0.947	0.000496705	0.526	Down
154	11	Cerk	2.53405e-07	1.37889	0.684	0.177	0.00673449	0.507	Up
405	11	Rai14	3.32755e-08	1.08873	0.421	0.057	0.00088433	0.364	Up
553	11	Sh3pxd2b	1.73928e-08	1.08578	0.368	0.042	0.00046223	0.326	Up
576	11	Fat3	7.85233e-08	1.60355	0.368	0.046	0.00208684	0.322	Up
632	11	Mmp12	2.4038e-07	2.0697	0.368	0.053	0.00638834	0.315	Up
821	11	St18	6.09066e-09	1.76385	0.316	0.028	0.000161865	0.288	Up
1337	11	Ppfibp2	2.98612e-07	1.13316	0.263	0.025	0.00793592	0.238	Up
1855	11	Gm40645	6.84378e-10	1.3575	0.211	0.007	1.8188e-05	0.204	Up
1856	11	Gm15155	6.84378e-10	1.34931	0.211	0.007	1.8188e-05	0.204	Up
1976	11	Akr1b8	1.94161e-07	1.13123	0.211	0.014	0.00516001	0.197	Up
1977	11	Fam13c	2.65665e-07	0.89737	0.211	0.014	0.00706031	0.197	Up
1978	11	Lrrc49	3.4412e-07	0.865966	0.211	0.014	0.00914533	0.197	Up
2689	11	Rgs2	1.39458e-08	0.659463	0.158	0.004	0.000370624	0.154	Up
4042	11	Malat1	5.38036e-09	-1.24342	1	1	0.000142989	0	Down
202	12	Asb13	2.15541e-07	1.75882	0.5	0.04	0.00572822	0.46	Up
554	12	Arl16	3.58304e-11	1.21942	0.333	0.007	9.5223e-07	0.326	Up
555	12	Polr3g	3.58304e-11	1.08809	0.333	0.007	9.5223e-07	0.326	Up
577	12	Gm42560	4.48218e-09	1.53674	0.333	0.011	0.000119118	0.322	Up
578	12	Idua	5.12448e-09	0.893238	0.333	0.011	0.000136188	0.322	Up
579	12	Lrrc17	5.85598e-09	0.870087	0.333	0.011	0.000155628	0.322	Up
602	12	Tmem116	7.27188e-08	1.79135	0.333	0.015	0.00193257	0.318	Up
603	12	2310010J17Rik	1.13981e-07	1.22051	0.333	0.015	0.00302916	0.318	Up
4	14	Apoe	1.24946e-40	-2.64535	0.077	0.96	3.32057e-36	0.883	Down
6	14	Gsn	8.25915e-43	-2.6058	0.018	0.893	2.19495e-38	0.875	Down
14	14	CT010467.1	7.01021e-39	-2.44533	0.024	0.84	1.86303e-34	0.816	Down
18	14	Fabp4	5.7504e-37	-2.67577	0.178	0.987	1.52823e-32	0.809	Down
28	14	Dcn	7.23593e-36	-2.38002	0.024	0.8	1.92302e-31	0.776	Down
55	14	Cmss1	9.32009e-28	-2.07463	0.148	0.867	2.47691e-23	0.719	Down
71	14	Ghr	9.22561e-32	-2.0794	0.006	0.68	2.4518e-27	0.674	Down
85	14	Cst3	1.41872e-29	-2.06041	0.012	0.653	3.77039e-25	0.641	Down
86	14	Gm42418	1.16002e-32	-2.66213	0.361	1	3.08288e-28	0.639	Down
96	14	Cd74	1.41433e-24	-2.47759	0.101	0.72	3.75874e-20	0.619	Down
109	14	Car3	1.52095e-27	-1.79443	0.006	0.6	4.04207e-23	0.594	Down
110	14	Atp6v0d2	2.83878e-15	1.90893	0.805	0.213	7.54433e-11	0.592	Up
113	14	St18	4.87841e-16	1.50287	0.97	0.387	1.29649e-11	0.583	Up
137	14	H2-K1	3.10214e-18	-1.59068	0.101	0.64	8.24424e-14	0.539	Down
138	14	Nfia	3.55073e-16	-1.458	0.302	0.84	9.43643e-12	0.538	Down
141	14	Zbtb16	1.06321e-16	-1.60874	0.201	0.733	2.82559e-12	0.532	Down
155	14	Specc1	3.62776e-12	1.16638	0.84	0.333	9.64113e-08	0.507	Up
156	14	Gpnmb	1.5142e-13	2.61357	0.704	0.2	4.02414e-09	0.504	Up
171	14	H2-Aa	2.66682e-16	-1.8758	0.124	0.613	7.08734e-12	0.489	Down
172	14	Sorbs1	8.96894e-22	-1.67677	0.006	0.493	2.38359e-17	0.487	Down
178	14	H2-Eb1	3.7409e-17	-1.78424	0.077	0.56	9.94182e-13	0.483	Down
183	14	Sdk1	1.24556e-15	-2.0716	0.266	0.747	3.3102e-11	0.481	Down
184	14	Ebf1	6.91838e-18	-1.73111	0.041	0.52	1.83863e-13	0.479	Down
200	14	Cped1	2.17206e-18	-1.43143	0.03	0.493	5.77246e-14	0.463	Down
201	14	H2-D1	3.85655e-12	-1.20922	0.231	0.693	1.02492e-07	0.462	Down
205	14	Rnf128	7.9424e-11	1.48	0.55	0.093	2.11077e-06	0.457	Up
210	14	Tmsb4x	2.69664e-13	-1.25551	0.254	0.707	7.1666e-09	0.453	Down
213	14	Egfr	7.61993e-19	-1.75068	0.018	0.467	2.02507e-14	0.449	Down
214	14	Timp3	9.26503e-19	-1.22972	0.018	0.467	2.46227e-14	0.449	Down
219	14	Sptbn1	2.636e-14	-1.66222	0.314	0.76	7.00542e-10	0.446	Down
231	14	Apbb2	2.3476e-10	1.23566	0.728	0.293	6.23899e-06	0.435	Up
232	14	Gm14636	9.65864e-09	1.09261	0.621	0.187	0.000256688	0.434	Up
239	14	Lyz2	6.04996e-14	-1.25863	0.089	0.52	1.60784e-09	0.431	Down
245	14	Snx24	3.23005e-13	1.26209	0.947	0.52	8.58419e-09	0.427	Up
252	14	Soat1	4.47791e-10	1.05721	0.728	0.307	1.19005e-05	0.421	Up
258	14	mt-Co1	6.66407e-13	-1.12535	0.089	0.507	1.77104e-08	0.418	Down
259	14	Dst	2.32828e-12	-1.67958	0.142	0.56	6.18763e-08	0.418	Down
267	14	C3	1.20248e-17	-1.18459	0.012	0.427	3.1957e-13	0.415	Down
274	14	Airn	1.55436e-16	1.55059	0.959	0.547	4.13086e-12	0.412	Up
288	14	H2-Ab1	1.43812e-13	-1.54716	0.089	0.493	3.82195e-09	0.404	Down
294	14	Ly6e	4.34715e-17	-1.29621	0.012	0.413	1.1553e-12	0.401	Down
302	14	Gm47507	1.97528e-08	1.34688	0.491	0.093	0.000524951	0.398	Up
304	14	mt-Co3	2.26598e-12	-1.2161	0.083	0.48	6.02206e-08	0.397	Down
309	14	Fam129b	4.17389e-10	1.31395	0.663	0.267	1.10925e-05	0.396	Up
311	14	Aldh1a1	5.47379e-16	-1.15527	0.018	0.413	1.45471e-11	0.395	Down
324	14	Nrp2	9.55454e-09	0.885593	0.751	0.36	0.000253922	0.391	Up
330	14	Fat3	5.77381e-09	2.3594	0.497	0.107	0.000153445	0.39	Up
331	14	Cadm1	2.8379e-08	1.52413	0.657	0.267	0.000754201	0.39	Up
342	14	Nrg2	8.19199e-13	-1.95889	0.107	0.493	2.1771e-08	0.386	Down
350	14	Prkg1	6.62663e-15	-2.56271	0.03	0.413	1.76109e-10	0.383	Down
354	14	Fam13a	1.30245e-12	-0.999167	0.059	0.44	3.46139e-08	0.381	Down
358	14	Lrp1	2.63519e-10	1.10905	0.805	0.427	7.00327e-06	0.378	Up
367	14	mt-Rnr2	1.52824e-11	-0.828132	0.065	0.44	4.06145e-07	0.375	Down
372	14	Tcirg1	2.59582e-08	1.11097	0.574	0.2	0.000689864	0.374	Up
373	14	Taco1	1.06319e-09	1.1764	0.68	0.307	2.82552e-05	0.373	Up
384	14	Atp6v0a1	1.28453e-10	1.07206	0.905	0.533	3.41376e-06	0.372	Up
385	14	Cd86	1.4012e-10	-1.77858	0.148	0.52	3.72383e-06	0.372	Down
391	14	Txnip	1.2337e-10	-1.16562	0.112	0.48	3.27867e-06	0.368	Down
398	14	Selenop	7.77695e-09	-1.0528	0.314	0.68	0.00020668	0.366	Down
406	14	Txnrd1	4.25253e-08	1.17683	0.55	0.187	0.00113015	0.363	Up
411	14	Lgals3	6.00212e-09	1.02598	0.87	0.507	0.000159512	0.363	Up
420	14	Fnip2	1.06103e-14	1.57283	0.947	0.587	2.81979e-10	0.36	Up
425	14	Hivep2	4.8959e-11	-1.52291	0.414	0.773	1.30113e-06	0.359	Down
428	14	Pgap1	5.62387e-08	1.18329	0.491	0.133	0.0014946	0.358	Up
432	14	Tshz2	2.72983e-13	-1.37398	0.03	0.387	7.2548e-09	0.357	Down
441	14	Mir6236	1.32616e-15	-1.1755	0.006	0.36	3.52441e-11	0.354	Down
442	14	Kif23	2.27225e-09	-1.00752	0.42	0.773	6.03873e-05	0.353	Down
453	14	Nceh1	3.59994e-08	1.06291	0.698	0.347	0.00095672	0.351	Up
455	14	Gpr137b	2.09674e-07	0.97388	0.55	0.2	0.00557228	0.35	Up
457	14	Gm47283	2.73309e-08	1.035	0.71	0.36	0.000726346	0.35	Up
469	14	Myo1e	4.64986e-10	1.39007	0.828	0.48	1.23575e-05	0.348	Up
478	14	P3h2	1.40084e-12	-1.59339	0.041	0.387	3.72289e-08	0.346	Down
484	14	Lifr	3.24705e-10	-1.53814	0.148	0.493	8.62937e-06	0.345	Down
486	14	Sirpa	2.33663e-10	1.32544	0.757	0.413	6.20983e-06	0.344	Up
494	14	Adam8	2.11181e-07	1.13551	0.462	0.12	0.00561235	0.342	Up
501	14	Xylt1	3.12715e-09	1.06007	0.834	0.493	8.31071e-05	0.341	Up
502	14	Ablim1	1.64078e-11	-1.64618	0.047	0.387	4.36053e-07	0.34	Down
503	14	Fmn1	2.29359e-08	0.945662	0.793	0.453	0.000609546	0.34	Up
522	14	Pard3b	1.50308e-10	-1.39526	0.065	0.4	3.9946e-06	0.335	Down
524	14	F13a1	2.26971e-09	-2.09781	0.278	0.613	6.03198e-05	0.335	Down
528	14	5430437J10Rik	2.31199e-07	1.38428	0.414	0.08	0.00614435	0.334	Up
536	14	Plxdc1	1.65474e-07	1.12055	0.438	0.107	0.00439765	0.331	Up
548	14	Atp6v1a	1.52622e-07	0.839208	0.74	0.413	0.00405609	0.327	Up
550	14	Prkce	7.529e-09	-1.38236	0.26	0.587	0.000200091	0.327	Down
551	14	Gm35154	5.14069e-08	-1.27266	0.207	0.533	0.00136619	0.326	Down
556	14	Ahnak2	1.46838e-07	1.08102	0.379	0.053	0.00390238	0.326	Up
558	14	Gm47207	3.9378e-08	-1.0698	0.154	0.48	0.00104651	0.326	Down
559	14	Olfr56	1.21929e-07	-0.80837	0.154	0.48	0.00324039	0.326	Down
562	14	Map4k3	1.14319e-07	0.994954	0.698	0.373	0.00303815	0.325	Up
564	14	Slit3	2.67122e-11	-0.949616	0.036	0.36	7.09903e-07	0.324	Down
565	14	Gm15155	5.7721e-08	1.34894	0.337	0.013	0.00153399	0.324	Up
566	14	Clec4d	2.88083e-07	1.14406	0.391	0.067	0.00765609	0.324	Up
592	14	Aopep	1.06611e-19	1.65968	0.947	0.627	2.8333e-15	0.32	Up
598	14	Rora	1.34252e-10	-0.565935	0.041	0.36	3.56789e-06	0.319	Down
620	14	Resf1	1.71139e-08	1.23421	0.716	0.4	0.000454818	0.316	Up
622	14	Gramd1b	7.96386e-08	1.25076	0.675	0.36	0.00211648	0.315	Up
661	14	Zfpm2	1.20129e-10	-1.008	0.036	0.347	3.19255e-06	0.311	Down
662	14	Gask1b	2.57572e-07	1.32309	0.444	0.133	0.00684524	0.311	Up
669	14	Cp	9.06905e-12	-0.882945	0.024	0.333	2.41019e-07	0.309	Down
680	14	Pam	2.32963e-08	0.915513	0.84	0.533	0.000619122	0.307	Up
684	14	Fgd4	4.2183e-08	0.9546	0.959	0.653	0.00112106	0.306	Up
686	14	Crim1	1.4566e-07	-0.952061	0.148	0.453	0.00387106	0.305	Down
693	14	Slc6a6	1.07415e-08	0.990175	0.811	0.507	0.000285466	0.304	Up
699	14	Cobll1	2.14058e-11	-1.06083	0.03	0.333	5.68882e-07	0.303	Down
707	14	Fcgrt	2.09371e-09	-0.909342	0.071	0.373	5.56425e-05	0.302	Down
708	14	Ssbp2	3.0163e-08	-1.20411	0.178	0.48	0.000801611	0.302	Down
715	14	Abcc5	2.73322e-07	0.925302	0.728	0.427	0.00726382	0.301	Up
722	14	Cd84	4.18892e-15	1.29701	0.953	0.653	1.11325e-10	0.3	Up
728	14	Cd163	4.10146e-09	-2.13035	0.089	0.387	0.000109	0.298	Down
747	14	Slpi	1.83321e-11	-1.07595	0.024	0.32	4.87193e-07	0.296	Down
748	14	Ciita	7.32624e-09	-1.16886	0.077	0.373	0.000194702	0.296	Down
755	14	Igfbp7	2.84899e-12	-1.17476	0.012	0.307	7.57148e-08	0.295	Down
756	14	Rplp1	2.84899e-12	-0.773497	0.012	0.307	7.57148e-08	0.295	Down
757	14	Mgst1	3.00979e-09	-0.955791	0.065	0.36	7.99881e-05	0.295	Down
767	14	Cmah	1.47786e-09	-1.45277	0.053	0.347	3.92756e-05	0.294	Down
774	14	Cpeb4	3.08441e-07	0.967498	0.746	0.453	0.00819714	0.293	Up
803	14	Gm30489	6.88013e-11	-1.461	0.03	0.32	1.82846e-06	0.29	Down
813	14	Tgfbr3	2.32479e-11	-1.23578	0.018	0.307	6.17836e-07	0.289	Down
814	14	Lipa	1.19039e-07	0.926146	0.822	0.533	0.00316359	0.289	Up
832	14	Slc1a5	1.2798e-12	-0.964068	0.006	0.293	3.4012e-08	0.287	Down
833	14	Retnla	1.55685e-12	-1.05747	0.006	0.293	4.13748e-08	0.287	Down
853	14	Slc43a3	3.76211e-10	-0.903542	0.036	0.32	9.99818e-06	0.284	Down
878	14	Negr1	3.71048e-09	-1.25053	0.053	0.333	9.86097e-05	0.28	Down
888	14	Heg1	2.75493e-09	-0.912972	0.041	0.32	7.32151e-05	0.279	Down
906	14	Dlc1	8.93788e-10	-1.00245	0.03	0.307	2.37533e-05	0.277	Down
910	14	Ripor2	4.29163e-08	-1.01065	0.083	0.36	0.00114054	0.277	Down
924	14	Zbtb7c	3.74857e-07	-1.02439	0.112	0.387	0.0099622	0.275	Down
928	14	Aebp1	8.2672e-11	-0.681464	0.018	0.293	2.19709e-06	0.275	Down
936	14	C1qa	9.09254e-09	-0.929189	0.059	0.333	0.000241643	0.274	Down
961	14	Mrtfa	3.2236e-07	0.734492	0.858	0.587	0.00856705	0.271	Up
987	14	Fyb	1.2384e-08	0.961728	0.882	0.613	0.000329116	0.269	Up
999	14	Sparc	4.00247e-11	-1.11313	0.012	0.28	1.0637e-06	0.268	Down
1013	14	Rbm47	2.835e-08	0.791042	0.947	0.68	0.00075343	0.267	Up
1069	14	Cd81	2.45391e-11	-1.03888	0.006	0.267	6.52151e-07	0.261	Down
1070	14	Sema3c	3.23001e-11	-0.765807	0.006	0.267	8.58408e-07	0.261	Down
1113	14	Rtkn2	9.16711e-09	-0.67118	0.036	0.293	0.000243625	0.257	Down
1132	14	Lpar1	1.63776e-10	-0.96314	0.012	0.267	4.35252e-06	0.255	Down
1133	14	Ly6c1	1.68069e-10	-0.984697	0.012	0.267	4.46661e-06	0.255	Down
1134	14	Grina	1.25241e-07	-0.886835	0.065	0.32	0.00332842	0.255	Down
1169	14	Osbpl8	3.44233e-11	1.05044	0.959	0.707	9.14834e-07	0.252	Up
1184	14	Cers6	3.42585e-08	0.982985	0.864	0.613	0.000910454	0.251	Up
1195	14	Prkar2b	8.95458e-10	-0.79578	0.018	0.267	2.37977e-05	0.249	Down
1210	14	BC005537	4.15273e-08	0.855596	0.888	0.64	0.00110363	0.248	Up
1218	14	Lama4	1.20953e-10	-0.746865	0.006	0.253	3.21446e-06	0.247	Down
1265	14	Nedd4	6.21078e-09	-0.88468	0.024	0.267	0.000165058	0.243	Down
1276	14	Apobec1	1.09282e-10	0.9732	0.935	0.693	2.90428e-06	0.242	Up
1277	14	Arhgap10	3.03403e-10	1.01683	0.935	0.693	8.06324e-06	0.242	Up
1307	14	Chpt1	5.82144e-10	-0.748835	0.012	0.253	1.54711e-05	0.241	Down
1324	14	Abca6	3.2245e-08	-1.0863	0.041	0.28	0.000856943	0.239	Down
1350	14	9530026P05Rik	3.75355e-08	-0.737917	0.03	0.267	0.000997543	0.237	Down
1377	14	Cav1	3.39574e-09	-1.0043	0.018	0.253	9.02451e-05	0.235	Down
1384	14	Mgat5	7.4794e-08	0.878259	0.822	0.587	0.00198772	0.235	Up
1406	14	Ly6a	3.91766e-10	-0.890826	0.006	0.24	1.04116e-05	0.234	Down
1407	14	Rnase4	4.02532e-10	-0.665419	0.006	0.24	1.06977e-05	0.234	Down
1410	14	Rbpms	3.59611e-07	-0.799741	0.047	0.28	0.00955702	0.233	Down
1475	14	Col3a1	1.8779e-08	-0.796073	0.024	0.253	0.000499071	0.229	Down
1498	14	Pecam1	1.89798e-09	-1.11159	0.012	0.24	5.04408e-05	0.228	Down
1499	14	Lipe	2.1013e-09	-0.826421	0.012	0.24	5.58441e-05	0.228	Down
1500	14	Col4a1	2.38544e-09	-0.933129	0.012	0.24	6.33956e-05	0.228	Down
1549	14	Dmxl1	5.50379e-08	0.881735	0.864	0.64	0.00146269	0.224	Up
1555	14	Naaladl2	1.2898e-07	-0.630043	0.03	0.253	0.00342778	0.223	Down
1573	14	Nid1	1.00164e-08	-0.900229	0.018	0.24	0.000266196	0.222	Down
1574	14	Col4a2	1.07578e-08	-0.982272	0.018	0.24	0.000285899	0.222	Down
1595	14	Aqp1	1.16062e-09	-0.83401	0.006	0.227	3.08447e-05	0.221	Down
1596	14	Efemp1	1.36489e-09	-0.60829	0.006	0.227	3.62734e-05	0.221	Down
1604	14	Pde3b	1.68868e-07	-1.03512	0.592	0.813	0.00448784	0.221	Down
1605	14	Tns3	2.69538e-07	0.959735	0.781	0.56	0.00716325	0.221	Up
1654	14	Hacd2	1.99811e-07	-0.661843	0.036	0.253	0.00531017	0.217	Down
1670	14	Sema6a	4.02293e-08	-1.11939	0.024	0.24	0.00106913	0.216	Down
1671	14	BC035044	6.56101e-08	-0.930025	0.024	0.24	0.00174365	0.216	Down
1681	14	Mitf	5.22628e-10	1.08066	0.976	0.76	1.38893e-05	0.216	Up
1694	14	Rps24	8.50934e-09	-0.755179	0.012	0.227	0.000226144	0.215	Down
1695	14	Eda	9.17293e-09	-0.841017	0.012	0.227	0.00024378	0.215	Down
1717	14	Myo1f	1.57357e-10	0.988514	0.947	0.733	4.18191e-06	0.214	Up
1777	14	Auts2	4.47069e-08	-1.51262	0.018	0.227	0.00118813	0.209	Down
1778	14	Nbea	6.18669e-08	-0.686267	0.018	0.227	0.00164417	0.209	Down
1813	14	Syn3	4.46818e-09	-0.540323	0.006	0.213	0.000118746	0.207	Down
1814	14	Cd300lg	4.71447e-09	-0.867706	0.006	0.213	0.000125292	0.207	Down
1815	14	Rpl9-ps6	4.97394e-09	-0.754979	0.006	0.213	0.000132188	0.207	Down
1816	14	Clec3b	5.2473e-09	-0.693336	0.006	0.213	0.000139452	0.207	Down
1817	14	Itih5	5.9962e-09	-0.585551	0.006	0.213	0.000159355	0.207	Down
1904	14	Sgce	2.71981e-08	-1.11524	0.012	0.213	0.000722817	0.201	Down
1905	14	Igfbp4	3.48378e-08	-0.64909	0.012	0.213	0.00092585	0.201	Down
1948	14	Mdfic	8.99945e-08	0.733105	0.959	0.76	0.00239169	0.199	Up
2020	14	Cldn5	1.74908e-08	-0.759123	0.006	0.2	0.000464836	0.194	Down
2021	14	Palmd	1.79619e-08	-0.810501	0.006	0.2	0.000477355	0.194	Down
2022	14	Cdh5	1.84452e-08	-0.578419	0.006	0.2	0.0004902	0.194	Down
2023	14	Igfbp6	1.89412e-08	-0.61056	0.006	0.2	0.000503382	0.194	Down
2024	14	Gm49144	2.10578e-08	-0.593479	0.006	0.2	0.000559633	0.194	Down
2125	14	Rps29	1.12884e-07	-0.600728	0.012	0.2	0.003	0.188	Down
2126	14	Ebf2	1.58584e-07	-0.54371	0.012	0.2	0.00421453	0.188	Down
2148	14	Dennd4c	5.8867e-10	0.860802	0.947	0.76	1.56445e-05	0.187	Up
2229	14	Wwtr1	5.6339e-08	-0.945479	0.006	0.187	0.00149727	0.181	Down
2230	14	Slc14a1	6.09872e-08	-0.681527	0.006	0.187	0.0016208	0.181	Down
2231	14	Acss3	6.26176e-08	-0.617689	0.006	0.187	0.00166413	0.181	Down
2232	14	Svep1	6.77662e-08	-0.757951	0.006	0.187	0.00180095	0.181	Down
2233	14	Nkain2	7.72715e-08	-0.508745	0.006	0.187	0.00205357	0.181	Down
2426	14	Fus	3.70199e-08	0.815733	0.888	0.72	0.000983841	0.168	Up
2454	14	Fbln2	2.34166e-07	-0.782443	0.006	0.173	0.0062232	0.167	Down
2725	14	Alcam	1.65585e-07	0.965443	0.964	0.813	0.00440058	0.151	Up
2789	14	Cask	1.53454e-08	-1.01409	0.692	0.84	0.00040782	0.148	Down
3390	14	Neat1	6.32285e-10	1.21549	0.929	0.813	1.68036e-05	0.116	Up
3962	14	Arhgap15	4.64078e-08	-1.2186	0.834	0.88	0.00123333	0.046	Down
3971	14	Celf2	3.56286e-08	-0.705933	0.864	0.907	0.000946867	0.043	Down
3990	14	Zbtb20	4.24649e-15	-0.996473	0.964	1	1.12855e-10	0.036	Down
4024	14	Gm20388	5.6803e-08	-0.79296	0.97	0.96	0.0015096	0.01	Down
125	16	Gpr89	3.52307e-07	2.35621	0.6	0.042	0.00936292	0.558	Up
317	16	Cmas	2.05279e-08	1.96477	0.4	0.008	0.000545549	0.392	Up
318	16	Stx3	2.05279e-08	1.43371	0.4	0.008	0.000545549	0.392	Up
319	16	Plod3	2.69819e-08	1.36982	0.4	0.008	0.00071707	0.392	Up
320	16	Rnf43	2.69819e-08	1.39479	0.4	0.008	0.00071707	0.392	Up
321	16	Endov	2.69819e-08	2.19006	0.4	0.008	0.00071707	0.392	Up
322	16	Zfp988	3.53872e-08	1.32412	0.4	0.008	0.00094045	0.392	Up
323	16	Ccdc84	3.53872e-08	1.306	0.4	0.008	0.00094045	0.392	Up
3	2	Fabp4	0	-4.28791	0.051	0.959	0	0.908	Down
13	2	Gsn	0	-3.54425	0.008	0.831	0	0.823	Down
34	2	Dcn	0	-3.31432	0.006	0.759	0	0.753	Down
37	2	Cmss1	0	-3.02934	0.075	0.821	0	0.746	Down
47	2	CT010467.1	0	-2.8989	0.027	0.753	0	0.726	Down
51	2	Ghr	0	-3.15726	0.004	0.725	0	0.721	Down
61	2	Scd1	0	-3.33824	0.006	0.711	0	0.705	Down
72	2	Gm42418	0	-3.84603	0.326	0.999	0	0.673	Down
100	2	St18	0	2.49815	0.764	0.155	0	0.609	Up
108	2	Cst3	9.78144e-284	-2.64924	0.018	0.613	2.59952e-279	0.595	Down
117	2	Airn	0	2.08321	0.784	0.219	0	0.565	Up
120	2	Cd74	3.07965e-275	-2.25161	0.212	0.775	8.18448e-271	0.563	Down
126	2	Atp6v0d2	0	2.76687	0.653	0.096	0	0.557	Up
127	2	Car3	5.91773e-256	-2.79767	0.004	0.557	1.5727e-251	0.553	Down
159	2	Apoe	0	-2.38399	0.415	0.915	0	0.5	Down
175	2	Ebf1	9.8097e-208	-2.17359	0.018	0.503	2.60703e-203	0.485	Down
179	2	mt-Co1	1.5246e-194	-2.34041	0.069	0.551	4.05177e-190	0.482	Down
187	2	Retnla	1.00954e-205	-2.62801	0.015	0.491	2.68296e-201	0.476	Down
190	2	Nnat	1.15323e-205	-2.27629	0.002	0.473	3.06483e-201	0.471	Down
230	2	H2-K1	3.79466e-169	-1.89147	0.118	0.553	1.00847e-164	0.435	Down
233	2	Egfr	5.06056e-175	-1.9441	0.163	0.597	1.34489e-170	0.434	Down
234	2	H2-Aa	7.36159e-161	-1.71783	0.158	0.591	1.95642e-156	0.433	Down
262	2	Mir6236	1.35946e-172	-2.0388	0.007	0.423	3.61291e-168	0.416	Down
264	2	Aopep	1.93668e-295	1.81213	0.892	0.477	5.14693e-291	0.415	Up
271	2	Soat1	1.18309e-176	1.25821	0.65	0.238	3.14418e-172	0.412	Up
283	2	Cd84	3.28018e-245	1.49203	0.894	0.487	8.71741e-241	0.407	Up
289	2	Sptbn1	3.54007e-171	-1.78475	0.265	0.668	9.40809e-167	0.403	Down
292	2	Lgals3	1.4277e-167	1.39139	0.604	0.203	3.79427e-163	0.401	Up
301	2	H2-Eb1	6.80677e-138	-1.5552	0.146	0.544	1.80897e-133	0.398	Down
303	2	F13a1	2.66799e-195	-1.3753	0.492	0.889	7.09044e-191	0.397	Down
313	2	P3h2	5.6247e-138	-1.69731	0.156	0.55	1.49482e-133	0.394	Down
316	2	Cped1	2.28024e-142	-1.7003	0.101	0.493	6.05996e-138	0.392	Down
325	2	Fmn1	1.954e-169	1.22744	0.766	0.376	5.19295e-165	0.39	Up
326	2	Mageb18	5.17681e-161	-2.0727	0.001	0.391	1.37579e-156	0.39	Down
333	2	H2-Ab1	2.65931e-139	-1.67548	0.102	0.491	7.06737e-135	0.389	Down
344	2	mt-Rnr2	2.20097e-127	-1.66619	0.102	0.487	5.8493e-123	0.385	Down
345	2	Alcam	9.81527e-153	1.59997	0.665	0.282	2.60851e-148	0.383	Up
351	2	Cd163	1.42075e-156	-1.99579	0.251	0.633	3.7758e-152	0.382	Down
356	2	Aldh1a1	7.06377e-155	-1.9454	0.004	0.383	1.87727e-150	0.379	Down
362	2	Slit3	2.67376e-148	-1.80605	0.015	0.392	7.10579e-144	0.377	Down
365	2	Nrg2	1.36251e-128	-1.57575	0.158	0.533	3.621e-124	0.375	Down
375	2	Tmsb4x	2.28883e-131	-1.76766	0.126	0.499	6.08279e-127	0.373	Down
378	2	Specc1	1.48803e-125	1.04242	0.678	0.306	3.9546e-121	0.372	Up
379	2	Zbtb16	1.7165e-183	-1.75459	0.347	0.719	4.56178e-179	0.372	Down
380	2	Fnip2	1.18158e-175	1.39599	0.849	0.477	3.14018e-171	0.372	Up
402	2	C3	4.73679e-148	-1.90888	0.001	0.365	1.25885e-143	0.364	Down
403	2	mt-Co3	1.30552e-131	-2.11612	0.064	0.428	3.46955e-127	0.364	Down
426	2	Rora	4.08258e-137	-1.71121	0.029	0.388	1.08499e-132	0.359	Down
427	2	Lipa	3.61599e-121	0.962622	0.714	0.356	9.60985e-117	0.358	Up
439	2	Ddhd1	2.60461e-131	1.18357	0.585	0.231	6.92202e-127	0.354	Up
444	2	Fat3	1.40672e-215	1.86663	0.383	0.03	3.7385e-211	0.353	Up
445	2	Cadm1	1.92998e-161	1.78492	0.45	0.097	5.12913e-157	0.353	Up
451	2	Lifr	2.19998e-161	-1.53491	0.354	0.705	5.84667e-157	0.351	Down
459	2	Atp6v1a	1.15444e-122	0.993587	0.639	0.29	3.06805e-118	0.349	Up
470	2	Abr	2.26893e-123	1.05967	0.541	0.194	6.02992e-119	0.347	Up
476	2	Cd200r1	4.66996e-122	1.0187	0.685	0.339	1.24109e-117	0.346	Up
500	2	Cd81	3.28692e-135	-1.71005	0.003	0.344	8.73531e-131	0.341	Down
514	2	Dlc1	2.04869e-129	-1.80377	0.013	0.35	5.44461e-125	0.337	Down
518	2	Aff3	4.95191e-112	-1.70329	0.098	0.434	1.31602e-107	0.336	Down
531	2	Myo1f	5.41025e-176	1.19118	0.878	0.545	1.43783e-171	0.333	Up
537	2	Apobec1	2.59504e-189	1.24063	0.91	0.58	6.89659e-185	0.33	Up
546	2	mt-Atp6	6.88427e-114	-1.87944	0.05	0.378	1.82956e-109	0.328	Down
549	2	Cd44	1.25752e-101	0.980731	0.576	0.249	3.34199e-97	0.327	Up
563	2	Cidec	2.76603e-127	-1.81812	0.002	0.326	7.35101e-123	0.324	Down
574	2	Plin4	1.8416e-126	-1.7851	0.001	0.323	4.89425e-122	0.322	Down
586	2	Cmah	6.59092e-94	-1.23743	0.163	0.484	1.7516e-89	0.321	Down
595	2	Grk5	8.83663e-102	1.06835	0.641	0.322	2.34842e-97	0.319	Up
608	2	Sparc	3.49785e-123	-1.73318	0.004	0.321	9.29589e-119	0.317	Down
609	2	Atp6v1b2	9.17247e-96	0.897083	0.617	0.3	2.43768e-91	0.317	Up
626	2	Igf2r	2.07779e-140	1.08527	0.395	0.08	5.52193e-136	0.315	Up
627	2	Mthfs	7.47877e-97	1.06021	0.615	0.3	1.98756e-92	0.315	Up
633	2	Negr1	1.31912e-102	-1.76781	0.099	0.414	3.5057e-98	0.315	Down
634	2	Mgat5	6.32197e-101	0.960436	0.681	0.367	1.68013e-96	0.314	Up
637	2	Sorbs1	1.2445e-121	-1.67918	0.004	0.318	3.30738e-117	0.314	Down
641	2	Ptk2b	6.93464e-105	0.910276	0.49	0.177	1.84295e-100	0.313	Up
657	2	Dock10	8.97328e-101	0.885798	0.817	0.505	2.38474e-96	0.312	Up
659	2	Sirpa	1.40427e-107	0.984021	0.725	0.414	3.73199e-103	0.311	Up
663	2	Abl2	3.06288e-88	0.780618	0.683	0.373	8.13991e-84	0.31	Up
673	2	Cers6	1.59241e-92	0.872939	0.768	0.46	4.23199e-88	0.308	Up
682	2	Cd86	2.13278e-93	-1.33752	0.206	0.512	5.66808e-89	0.306	Down
687	2	Timp3	1.17139e-118	-1.7229	0.003	0.308	3.11308e-114	0.305	Down
688	2	Acss3	3.02445e-118	-1.69164	0.001	0.306	8.03778e-114	0.305	Down
689	2	Acsl1	9.89161e-117	-1.56603	0.006	0.311	2.62879e-112	0.305	Down
697	2	Cd300lb	2.91464e-90	0.872858	0.534	0.231	7.74596e-86	0.303	Up
712	2	Ly6e	2.23134e-116	-1.63758	0.002	0.303	5.93002e-112	0.301	Down
716	2	Rab8b	3.12898e-123	0.90869	0.878	0.578	8.31558e-119	0.3	Up
717	2	Mdfic	7.54288e-114	0.946283	0.811	0.511	2.0046e-109	0.3	Up
718	2	Snx27	2.43436e-89	0.858711	0.668	0.368	6.46956e-85	0.3	Up
723	2	Pik3r5	1.84815e-99	1.03448	0.511	0.212	4.91165e-95	0.299	Up
726	2	Myo1e	2.03386e-100	1.57606	0.513	0.215	5.40519e-96	0.298	Up
731	2	Xylt1	9.79421e-114	1.09449	0.414	0.116	2.60291e-109	0.298	Up
732	2	Zfpm2	1.24048e-111	-1.65583	0.009	0.307	3.2967e-107	0.298	Down
750	2	Prkce	3.44496e-94	-1.45726	0.113	0.408	9.15533e-90	0.295	Down
751	2	Kif13b	3.79636e-84	0.778944	0.733	0.438	1.00892e-79	0.295	Up
752	2	Dtnbp1	1.54676e-81	0.787526	0.595	0.3	4.11067e-77	0.295	Up
768	2	Nrp2	1.03764e-84	0.775882	0.668	0.375	2.75763e-80	0.293	Up
775	2	Apbb1ip	3.54878e-131	1.04355	0.852	0.559	9.43124e-127	0.293	Up
776	2	Osbpl8	1.85447e-94	0.916978	0.851	0.558	4.92845e-90	0.293	Up
777	2	Myo10	1.94822e-100	1.00075	0.445	0.153	5.17759e-96	0.292	Up
784	2	Ms4a6d	1.00786e-100	1.05696	0.498	0.207	2.67848e-96	0.291	Up
792	2	Pirb	4.72497e-85	0.798522	0.565	0.274	1.25571e-80	0.291	Up
795	2	Pbx1	1.56815e-91	-1.44528	0.155	0.445	4.16752e-87	0.29	Down
796	2	Cpeb3	1.66006e-86	0.923168	0.551	0.261	4.41177e-82	0.29	Up
804	2	Clec4d	7.40746e-176	1.20957	0.312	0.022	1.96861e-171	0.29	Up
805	2	Gpihbp1	5.58751e-112	-1.62526	0.001	0.291	1.48494e-107	0.29	Down
806	2	Angptl4	1.37736e-108	-1.58073	0.013	0.303	3.66048e-104	0.29	Down
807	2	Tnks	8.91855e-83	0.751089	0.699	0.409	2.37019e-78	0.29	Up
808	2	Plekhm2	1.57195e-80	0.778139	0.601	0.311	4.1776e-76	0.29	Up
809	2	Lrrfip2	1.18934e-78	0.723045	0.574	0.284	3.16079e-74	0.29	Up
812	2	Nceh1	2.08381e-85	0.885176	0.571	0.282	5.53793e-81	0.289	Up
819	2	Ms4a7	1.60957e-98	1.00678	0.711	0.423	4.27761e-94	0.288	Up
823	2	Dennd4c	9.87815e-128	0.956906	0.872	0.585	2.62522e-123	0.287	Up
828	2	Prkg1	1.97071e-106	-1.88132	0.015	0.302	5.23735e-102	0.287	Down
829	2	Dock4	2.44434e-73	0.788358	0.576	0.289	6.49608e-69	0.287	Up
839	2	Lrp12	4.22604e-98	0.945934	0.436	0.151	1.12311e-93	0.285	Up
840	2	H2-D1	1.32334e-87	-1.32246	0.244	0.529	3.51691e-83	0.285	Down
846	2	Pam	1.23873e-64	0.623272	0.589	0.304	3.29206e-60	0.285	Up
863	2	Stxbp5	1.10741e-83	0.797767	0.705	0.423	2.94306e-79	0.282	Up
864	2	Fmnl2	1.49925e-65	0.746333	0.601	0.319	3.98442e-61	0.282	Up
867	2	Arhgap10	2.16634e-81	0.763384	0.789	0.508	5.75726e-77	0.281	Up
875	2	Arhgap25	1.26527e-90	1.09813	0.484	0.204	3.36259e-86	0.28	Up
889	2	Vwa8	9.46516e-71	0.679954	0.565	0.286	2.51546e-66	0.279	Up
890	2	Syne1	5.6428e-78	0.77775	0.485	0.207	1.49963e-73	0.278	Up
901	2	Nav2	1.10031e-105	1.22552	0.388	0.111	2.92419e-101	0.277	Up
902	2	Blnk	2.43052e-77	0.740277	0.769	0.492	6.45935e-73	0.277	Up
907	2	Arhgap22	4.54466e-66	0.665229	0.567	0.29	1.20779e-61	0.277	Up
912	2	Bank1	4.78567e-77	-1.20333	0.141	0.417	1.27184e-72	0.276	Down
917	2	Arid5b	1.18313e-112	1.13076	0.817	0.541	3.14428e-108	0.276	Up
920	2	B2m	3.88195e-91	-1.41813	0.263	0.538	1.03167e-86	0.275	Down
930	2	Nckap1l	3.78701e-71	0.715545	0.687	0.413	1.00644e-66	0.274	Up
931	2	Sgcd	6.22307e-104	-1.52628	0.003	0.277	1.65384e-99	0.274	Down
932	2	Atp6v0a1	3.48943e-77	0.829628	0.784	0.51	9.27351e-73	0.274	Up
933	2	2210408I21Rik	5.5345e-72	0.803301	0.516	0.242	1.47085e-67	0.274	Up
940	2	Evl	5.69569e-92	1.0429	0.447	0.174	1.51369e-87	0.273	Up
950	2	Adam8	2.12855e-142	1.00533	0.31	0.038	5.65683e-138	0.272	Up
951	2	Atxn1	4.14798e-96	0.753435	0.861	0.589	1.10237e-91	0.272	Up
957	2	Celf1	1.21826e-68	0.584804	0.8	0.529	3.23764e-64	0.271	Up
968	2	Sash1	2.46814e-110	0.848841	0.863	0.593	6.55933e-106	0.27	Up
981	2	Ncoa7	9.41237e-58	0.579311	0.674	0.405	2.50143e-53	0.269	Up
992	2	Grn	8.22962e-75	-1.22451	0.193	0.461	2.1871e-70	0.268	Down
1000	2	Rps29	3.07207e-96	-1.48729	0.015	0.283	8.16434e-92	0.268	Down
1011	2	Mrtfa	4.49172e-67	0.692766	0.578	0.311	1.19372e-62	0.267	Up
1016	2	mt-Rnr1	8.69577e-88	-1.59011	0.036	0.302	2.31099e-83	0.266	Down
1022	2	Slc16a10	8.66731e-64	0.761351	0.685	0.42	2.30342e-59	0.265	Up
1023	2	Gas2l3	1.13497e-84	0.884523	0.434	0.169	3.0163e-80	0.265	Up
1024	2	2210408F21Rik	7.54442e-69	0.724532	0.499	0.234	2.00501e-64	0.265	Up
1029	2	Cerk	1.75037e-69	0.693354	0.724	0.459	4.65178e-65	0.265	Up
1036	2	Nfib	1.78169e-97	-1.51346	0.008	0.272	4.73501e-93	0.264	Down
1044	2	Ly6c1	3.72533e-100	-1.52407	0.001	0.264	9.90043e-96	0.263	Down
1051	2	Hspa5	4.17453e-92	-1.34964	0.024	0.287	1.10942e-87	0.263	Down
1058	2	Tmem65	2.46563e-69	0.740645	0.499	0.237	6.55267e-65	0.262	Up
1059	2	Tbc1d23	1.36174e-67	0.679835	0.609	0.347	3.61896e-63	0.262	Up
1060	2	Cacna1d	5.39501e-53	0.647059	0.647	0.385	1.43378e-48	0.262	Up
1066	2	Slc6a6	6.61995e-74	0.689005	0.761	0.5	1.75932e-69	0.261	Up
1081	2	4930402H24Rik	3.27853e-58	0.586575	0.582	0.322	8.71303e-54	0.26	Up
1085	2	Rbm47	1.89944e-92	0.76378	0.856	0.597	5.04796e-88	0.259	Up
1095	2	Pgap1	1.34087e-78	0.846267	0.436	0.178	3.56349e-74	0.258	Up
1096	2	Znrf1	1.83397e-72	0.78464	0.461	0.203	4.87397e-68	0.258	Up
1102	2	Acer3	9.05871e-59	0.592971	0.818	0.56	2.40744e-54	0.258	Up
1108	2	Lyst	5.0793e-64	0.687747	0.537	0.28	1.34988e-59	0.257	Up
1135	2	Sgpl1	7.19897e-57	0.59402	0.576	0.321	1.9132e-52	0.255	Up
1138	2	Frrs1	4.34134e-70	0.702455	0.45	0.196	1.15376e-65	0.254	Up
1151	2	Naaladl2	6.85112e-92	-1.64398	0.01	0.263	1.82075e-87	0.253	Down
1152	2	Gm21188	2.07914e-70	0.786328	0.738	0.485	5.52551e-66	0.253	Up
1161	2	Cd180	8.01375e-68	0.77435	0.489	0.237	2.12973e-63	0.252	Up
1162	2	Igf1	9.78176e-65	0.824695	0.751	0.499	2.5996e-60	0.252	Up
1176	2	Rasa1	2.45739e-75	0.820681	0.825	0.574	6.53075e-71	0.251	Up
1188	2	Bcas3	4.82497e-54	0.565955	0.775	0.525	1.28228e-49	0.25	Up
1190	2	Rufy3	9.83207e-58	0.677298	0.565	0.315	2.61297e-53	0.25	Up
1198	2	Wdr7	2.98798e-55	0.602506	0.605	0.356	7.94086e-51	0.249	Up
1206	2	Ctsl	9.21889e-75	-1.19255	0.065	0.313	2.45001e-70	0.248	Down
1215	2	Ccdc80	3.81506e-92	-1.49971	0.004	0.251	1.01389e-87	0.247	Down
1221	2	Mrtfb	3.67868e-55	0.604282	0.552	0.306	9.77645e-51	0.246	Up
1223	2	Mast4	2.26262e-83	-1.34747	0.028	0.274	6.01313e-79	0.246	Down
1227	2	Serping1	9.95135e-92	-1.46385	0.003	0.249	2.64467e-87	0.246	Down
1228	2	Cux1	1.30775e-51	0.586062	0.62	0.374	3.47548e-47	0.246	Up
1235	2	Myo9b	2.64549e-54	0.567654	0.559	0.314	7.03064e-50	0.245	Up
1239	2	Aebp1	1.20607e-90	-1.43289	0.004	0.249	3.20525e-86	0.245	Down
1240	2	Col3a1	3.26154e-90	-1.3836	0.005	0.25	8.66786e-86	0.245	Down
1241	2	Fbxw7	2.42869e-53	0.607576	0.635	0.39	6.45449e-49	0.245	Up
1247	2	Resf1	2.25867e-63	0.784881	0.543	0.299	6.00265e-59	0.244	Up
1248	2	Agap1	9.38789e-55	0.641604	0.549	0.305	2.49492e-50	0.244	Up
1249	2	Rnf180	1.54627e-52	0.65459	0.562	0.318	4.10935e-48	0.244	Up
1251	2	Wdr91	6.84537e-75	0.759499	0.399	0.155	1.81922e-70	0.244	Up
1258	2	Gpnmb	4.43259e-97	1.50774	0.329	0.085	1.178e-92	0.244	Up
1259	2	Plcl2	1.46767e-84	0.706057	0.889	0.645	3.90047e-80	0.244	Up
1263	2	Tshz2	1.9253e-83	-1.36938	0.018	0.261	5.11667e-79	0.243	Down
1264	2	Dennd2a	4.76326e-65	0.737813	0.461	0.218	1.26588e-60	0.243	Up
1269	2	Slc43a2	3.78478e-58	0.748692	0.601	0.358	1.00584e-53	0.243	Up
1270	2	Snx10	2.72829e-49	0.570383	0.613	0.37	7.2507e-45	0.243	Up
1279	2	Tpcn2	1.19628e-71	0.718054	0.394	0.152	3.17923e-67	0.242	Up
1285	2	Fgd4	3.82267e-95	0.906337	0.901	0.659	1.01591e-90	0.242	Up
1289	2	Sh3bp2	1.36175e-69	0.697807	0.407	0.165	3.61897e-65	0.242	Up
1290	2	Hpgds	1.2549e-57	0.670735	0.707	0.465	3.33502e-53	0.242	Up
1291	2	Pard3b	2.59693e-82	-1.38838	0.025	0.266	6.90159e-78	0.241	Down
1298	2	C1qa	1.08251e-65	-1.16849	0.183	0.424	2.87688e-61	0.241	Down
1299	2	Ankrd12	2.81116e-61	0.55933	0.846	0.605	7.47095e-57	0.241	Up
1300	2	Nedd4l	3.03093e-47	0.509372	0.601	0.36	8.05501e-43	0.241	Up
1314	2	Anxa3	4.23113e-55	0.563542	0.513	0.273	1.12447e-50	0.24	Up
1321	2	Rbpms	6.14929e-81	-1.37814	0.027	0.266	1.63424e-76	0.239	Down
1327	2	Ly6a	2.30987e-89	-1.41004	0.001	0.24	6.13871e-85	0.239	Down
1328	2	Iqgap1	2.60953e-63	0.607626	0.848	0.609	6.93509e-59	0.239	Up
1329	2	Ggnbp2	9.54589e-52	0.546811	0.616	0.377	2.53692e-47	0.239	Up
1341	2	Clec10a	7.76932e-68	-1.06656	0.345	0.583	2.06477e-63	0.238	Down
1342	2	Rsrc1	1.19972e-45	0.514881	0.749	0.511	3.18838e-41	0.238	Up
1354	2	Mgp	1.75658e-88	-1.42317	0.001	0.238	4.66828e-84	0.237	Down
1355	2	Fam129b	3.46911e-75	0.87724	0.373	0.136	9.21951e-71	0.237	Up
1359	2	Cacna1a	2.21007e-58	0.801315	0.469	0.232	5.87347e-54	0.237	Up
1360	2	A330023F24Rik	1.31328e-51	0.609378	0.576	0.339	3.49018e-47	0.237	Up
1367	2	Ablim1	1.15192e-83	-1.33695	0.013	0.249	3.06133e-79	0.236	Down
1368	2	Fyb	3.35217e-72	0.701464	0.874	0.638	8.90874e-68	0.236	Up
1375	2	Psmd1	2.02157e-66	0.690502	0.397	0.162	5.37252e-62	0.235	Up
1376	2	Gm37376	3.9105e-64	0.651277	0.406	0.171	1.03926e-59	0.235	Up
1391	2	Gramd1b	3.70568e-67	0.69318	0.387	0.153	9.84822e-63	0.234	Up
1397	2	Rplp1	3.49125e-84	-1.32901	0.008	0.242	9.27833e-80	0.234	Down
1398	2	Rbms3	1.23867e-82	-1.3166	0.013	0.247	3.29188e-78	0.234	Down
1399	2	Rnase4	7.41116e-68	-1.09846	0.082	0.316	1.96959e-63	0.234	Down
1400	2	Cd38	4.81125e-61	-1.10804	0.127	0.361	1.27864e-56	0.234	Down
1401	2	Il16	2.32256e-58	-0.943291	0.176	0.41	6.17244e-54	0.234	Down
1402	2	Abhd12	1.14535e-54	0.579509	0.831	0.597	3.04387e-50	0.234	Up
1403	2	Cd300a	2.70564e-51	0.64392	0.634	0.4	7.19051e-47	0.234	Up
1408	2	Susd6	2.98475e-46	0.57501	0.69	0.456	7.93227e-42	0.234	Up
1411	2	Slamf7	7.70874e-69	0.770121	0.387	0.154	2.04867e-64	0.233	Up
1418	2	Rnf217	5.99884e-95	0.854415	0.298	0.065	1.59425e-90	0.233	Up
1419	2	Sox5	9.2972e-83	-1.34021	0.011	0.244	2.47082e-78	0.233	Down
1420	2	Shtn1	7.3374e-49	0.515172	0.749	0.516	1.94999e-44	0.233	Up
1450	2	Fam219a	4.92506e-44	0.538224	0.619	0.388	1.30888e-39	0.231	Up
1452	2	Oxr1	2.68914e-49	0.636213	0.641	0.411	7.14666e-45	0.23	Up
1456	2	Clec3b	9.2756e-85	-1.36764	0.002	0.232	2.46508e-80	0.23	Down
1457	2	Dst	1.26973e-61	-1.2666	0.169	0.399	3.37444e-57	0.23	Down
1465	2	Plekhm3	1.34227e-45	0.527628	0.728	0.498	3.56722e-41	0.23	Up
1468	2	Nsf	2.10568e-49	0.590405	0.566	0.336	5.59606e-45	0.23	Up
1471	2	Fn1	5.64953e-75	-1.44954	0.032	0.261	1.50142e-70	0.229	Down
1472	2	Gm30489	3.28361e-57	-1.02577	0.167	0.396	8.72652e-53	0.229	Down
1479	2	Adgre1	2.79483e-78	0.796376	0.861	0.632	7.42754e-74	0.229	Up
1488	2	Tmem87b	2.14452e-48	0.549843	0.637	0.409	5.69927e-44	0.228	Up
1494	2	Phka2	3.86896e-47	0.544332	0.621	0.393	1.02821e-42	0.228	Up
1503	2	Clcn7	4.10785e-74	0.726772	0.342	0.115	1.0917e-69	0.227	Up
1513	2	Tgfbr3	1.27652e-78	-1.34408	0.015	0.242	3.39247e-74	0.227	Down
1514	2	Actb	6.43891e-56	-1.04299	0.14	0.367	1.7112e-51	0.227	Down
1519	2	Snx24	1.48395e-66	0.739191	0.805	0.579	3.94375e-62	0.226	Up
1521	2	Npr3	3.63785e-83	-1.31352	0.001	0.227	9.66796e-79	0.226	Down
1522	2	Adamts5	5.13269e-83	-1.37188	0.003	0.229	1.36406e-78	0.226	Down
1532	2	Prkcd	1.90132e-49	0.545983	0.458	0.233	5.05294e-45	0.225	Up
1534	2	Gusb	7.25188e-69	0.718164	0.354	0.129	1.92726e-64	0.225	Up
1535	2	Myof	3.06725e-55	0.666844	0.695	0.47	8.15153e-51	0.225	Up
1536	2	Tgfbr1	4.78312e-48	0.617064	0.486	0.261	1.27116e-43	0.225	Up
1539	2	Atg7	1.97589e-44	0.525677	0.553	0.329	5.25113e-40	0.224	Up
1546	2	Plin2	2.87385e-49	0.580788	0.763	0.539	7.63754e-45	0.224	Up
1560	2	mt-Co2	4.3193e-54	-1.24242	0.122	0.345	1.1479e-49	0.223	Down
1561	2	Sfmbt1	1.18773e-43	0.525676	0.573	0.35	3.15651e-39	0.223	Up
1569	2	B4galt5	2.88587e-64	0.69193	0.366	0.144	7.66949e-60	0.222	Up
1570	2	Slc11a1	7.85783e-55	0.653069	0.434	0.212	2.0883e-50	0.222	Up
1576	2	Adgrl2	7.8113e-67	0.721384	0.344	0.122	2.07593e-62	0.222	Up
1599	2	Pitpnc1	3.76424e-56	0.620239	0.879	0.658	1.00038e-51	0.221	Up
1600	2	Tmem164	2.9574e-49	0.513613	0.823	0.602	7.85958e-45	0.221	Up
1601	2	Ano6	1.56783e-44	0.502683	0.751	0.53	4.16668e-40	0.221	Up
1606	2	Pnpla7	1.34456e-48	0.582193	0.675	0.455	3.57331e-44	0.22	Up
1614	2	Cipc	7.405e-87	0.779781	0.289	0.069	1.96795e-82	0.22	Up
1615	2	Npc1	2.18633e-55	0.641086	0.418	0.198	5.81038e-51	0.22	Up
1616	2	Tlk1	1.84888e-42	0.503131	0.577	0.357	4.91357e-38	0.22	Up
1617	2	Myo9a	1.96747e-39	0.509252	0.699	0.479	5.22874e-35	0.22	Up
1625	2	Cav1	2.76053e-80	-1.33663	0.003	0.222	7.33638e-76	0.219	Down
1626	2	Lars2	3.80609e-69	-1.16792	0.039	0.258	1.01151e-64	0.219	Down
1631	2	Taco1	6.68296e-60	0.543478	0.357	0.138	1.77606e-55	0.219	Up
1636	2	Entpd1	1.36107e-48	0.744801	0.63	0.412	3.61718e-44	0.218	Up
1644	2	Akr1a1	2.29155e-49	0.525584	0.436	0.218	6.09001e-45	0.218	Up
1650	2	Atp7a	5.53897e-47	0.633217	0.56	0.343	1.47204e-42	0.217	Up
1659	2	Bmt2	9.10671e-46	0.651726	0.51	0.294	2.4202e-41	0.216	Up
1663	2	Ptpn1	1.76458e-54	0.658146	0.427	0.211	4.68955e-50	0.216	Up
1684	2	Apbb2	2.65692e-63	0.689188	0.335	0.12	7.06104e-59	0.215	Up
1692	2	Slc1a5	1.22734e-78	-1.28702	0.003	0.218	3.26178e-74	0.215	Down
1696	2	Rabep1	5.74824e-49	0.515788	0.826	0.611	1.52765e-44	0.215	Up
1697	2	Pi4ka	8.56347e-46	0.582001	0.492	0.277	2.27583e-41	0.215	Up
1706	2	Ankrd33b	2.69065e-68	0.739785	0.325	0.111	7.15066e-64	0.214	Up
1718	2	Ctss	2.74133e-54	0.801914	0.543	0.33	7.28537e-50	0.213	Up
1719	2	Dmxl2	4.87605e-44	0.529558	0.466	0.253	1.29586e-39	0.213	Up
1725	2	Gpc6	2.39268e-74	-1.28103	0.01	0.223	6.3588e-70	0.213	Down
1726	2	Gm4951	8.29686e-50	-0.915589	0.163	0.376	2.20497e-45	0.213	Down
1729	2	Nfia	5.8825e-110	-1.16791	0.543	0.756	1.56333e-105	0.213	Down
1730	2	Plekhg5	1.17266e-49	-0.764438	0.357	0.57	3.11647e-45	0.213	Down
1733	2	Adcy7	1.40632e-46	0.604769	0.457	0.245	3.73745e-42	0.212	Up
1736	2	Mcc	1.23878e-70	-1.37266	0.024	0.236	3.29219e-66	0.212	Down
1737	2	Arhgap19	6.11178e-61	0.697289	0.357	0.145	1.62427e-56	0.212	Up
1740	2	Cat	2.2939e-48	0.584618	0.414	0.202	6.09626e-44	0.212	Up
1751	2	Hpcal1	1.28646e-37	0.511751	0.714	0.503	3.4189e-33	0.211	Up
1763	2	Nid1	1.6456e-75	-1.23219	0.004	0.214	4.37334e-71	0.21	Down
1771	2	Zmiz1	2.70523e-49	0.519551	0.849	0.639	7.18942e-45	0.21	Up
1774	2	Anxa4	1.31491e-52	0.637779	0.401	0.192	3.49451e-48	0.209	Up
1781	2	Atp13a2	4.42046e-53	0.555015	0.368	0.159	1.17478e-48	0.209	Up
1782	2	Manba	1.91596e-45	0.50177	0.418	0.209	5.09185e-41	0.209	Up
1788	2	Ikbke	3.38926e-64	0.610217	0.317	0.109	9.0073e-60	0.208	Up
1793	2	Ermard	5.47023e-58	0.810207	0.366	0.158	1.45377e-53	0.208	Up
1796	2	Zdhhc14	4.49321e-102	0.958224	0.888	0.68	1.19412e-97	0.208	Up
1797	2	Gm26740	1.14884e-59	0.623115	0.865	0.657	3.05316e-55	0.208	Up
1802	2	Rnf128	1.16484e-114	0.911725	0.228	0.021	3.09569e-110	0.207	Up
1803	2	Chpt1	1.97526e-67	-1.2303	0.027	0.234	5.24945e-63	0.207	Down
1804	2	Ints6	4.14028e-48	0.57591	0.401	0.194	1.10032e-43	0.207	Up
1809	2	Ifitm3	4.86484e-76	-1.20761	0.001	0.208	1.29288e-71	0.207	Down
1810	2	Fth1	1.99828e-46	-0.985517	0.165	0.372	5.31062e-42	0.207	Down
1826	2	Ahnak2	8.11921e-99	0.730012	0.242	0.036	2.15776e-94	0.206	Up
1833	2	Arhgap24	8.07324e-67	-1.23272	0.026	0.231	2.14555e-62	0.205	Down
1839	2	Dbi	2.97787e-73	-1.38196	0.006	0.211	7.91398e-69	0.205	Down
1840	2	9530026P05Rik	2.47706e-72	-1.20554	0.008	0.213	6.58303e-68	0.205	Down
1864	2	Hacd2	1.78019e-64	-1.16548	0.034	0.237	4.73104e-60	0.203	Down
1868	2	Kif16b	2.34272e-37	0.52184	0.561	0.359	6.22602e-33	0.202	Up
1872	2	Fcgrt	4.6898e-45	-0.874133	0.194	0.396	1.24636e-40	0.202	Down
1878	2	Rpl41	1.46523e-69	-1.19401	0.011	0.213	3.89401e-65	0.202	Down
1879	2	Oxct1	1.47179e-40	0.51785	0.424	0.222	3.91143e-36	0.202	Up
1889	2	Lpar1	1.11913e-58	-1.03679	0.053	0.254	2.97421e-54	0.201	Down
1890	2	Ripor2	6.45964e-49	-0.928469	0.117	0.318	1.71671e-44	0.201	Down
1899	2	Nedd4	2.73481e-71	-1.23266	0.006	0.207	7.26803e-67	0.201	Down
1911	2	Prelp	6.30159e-73	-1.26153	0.001	0.201	1.67471e-68	0.2	Down
1912	2	Pck1	1.53327e-72	-1.26149	0.001	0.201	4.07483e-68	0.2	Down
1913	2	Ell2	8.88148e-59	0.794538	0.32	0.12	2.36034e-54	0.2	Up
1914	2	Eef1a1	5.11779e-56	-1.09199	0.062	0.262	1.3601e-51	0.2	Down
1922	2	Itih5	9.75837e-72	-1.23362	0.004	0.204	2.59339e-67	0.2	Down
1923	2	Thsd7a	2.27632e-71	-1.20314	0.004	0.204	6.04956e-67	0.2	Down
1924	2	mt-Nd4	7.78031e-61	-1.33413	0.039	0.239	2.06769e-56	0.2	Down
1925	2	Prkar2b	3.23194e-54	-1.14634	0.088	0.288	8.58921e-50	0.2	Down
1936	2	Gpr137b	9.98438e-73	0.752486	0.277	0.078	2.65345e-68	0.199	Up
1943	2	Aig1	3.85472e-47	0.61892	0.365	0.166	1.02443e-42	0.199	Up
1955	2	Tlr8	9.9853e-50	0.718735	0.378	0.18	2.65369e-45	0.198	Up
1965	2	Gpx3	2.75759e-71	-1.20417	0.001	0.198	7.32858e-67	0.197	Down
1966	2	Cavin2	3.69411e-70	-1.23238	0.005	0.202	9.81747e-66	0.197	Down
1967	2	Igfbp7	5.26954e-70	-1.1917	0.006	0.203	1.40043e-65	0.197	Down
1971	2	Plcl1	5.21805e-61	-1.32155	0.039	0.236	1.38675e-56	0.197	Down
1972	2	Nck2	9.55025e-51	0.588296	0.345	0.148	2.53807e-46	0.197	Up
1984	2	Retn	1.68608e-71	-1.27143	0.001	0.197	4.48093e-67	0.196	Down
1992	2	Lrp1	1.27703e-40	0.590586	0.568	0.372	3.39384e-36	0.196	Up
1995	2	Pde7b	9.05668e-34	0.684464	0.541	0.346	2.4069e-29	0.195	Up
2003	2	Mcoln2	1.64334e-71	0.685836	0.264	0.069	4.36734e-67	0.195	Up
2004	2	mt-Cytb	6.19727e-63	-1.30836	0.024	0.219	1.64699e-58	0.195	Down
2007	2	Dop1b	1.08874e-46	0.518541	0.36	0.165	2.89345e-42	0.195	Up
2014	2	Igfbp6	1.48275e-70	-1.22047	0.001	0.195	3.94055e-66	0.194	Down
2015	2	Plpp3	2.3145e-68	-1.19658	0.008	0.202	6.151e-64	0.194	Down
2016	2	Fermt3	4.0383e-40	0.529772	0.431	0.237	1.07322e-35	0.194	Up
2025	2	Zeb1	8.23077e-52	-1.10521	0.092	0.286	2.18741e-47	0.194	Down
2034	2	Gm14461	1.00443e-112	0.935135	0.209	0.016	2.66937e-108	0.193	Up
2035	2	Plxdc1	1.19753e-99	0.821077	0.219	0.026	3.18255e-95	0.193	Up
2036	2	Sort1	3.70745e-68	0.614458	0.265	0.072	9.85291e-64	0.193	Up
2037	2	Tpt1	1.64681e-66	-1.12893	0.009	0.202	4.37657e-62	0.193	Down
2038	2	Txnrd1	1.0278e-65	0.629361	0.273	0.08	2.73149e-61	0.193	Up
2039	2	Mgst1	2.02221e-50	-1.25351	0.123	0.316	5.37423e-46	0.193	Down
2047	2	Nagk	5.39862e-46	0.553848	0.356	0.163	1.43474e-41	0.193	Up
2048	2	Tmem165	1.3517e-40	0.527105	0.426	0.233	3.59228e-36	0.193	Up
2049	2	Psap	3.27406e-52	-0.636541	0.56	0.753	8.70113e-48	0.193	Down
2050	2	Dapk1	3.76302e-46	0.644528	0.718	0.525	1.00006e-41	0.193	Up
2051	2	Trerf1	2.42612e-36	0.517815	0.756	0.564	6.44767e-32	0.192	Up
2056	2	Lipe	7.80755e-69	-1.16815	0.004	0.196	2.07493e-64	0.192	Down
2057	2	Pcyt1a	1.65742e-42	0.537558	0.39	0.198	4.40475e-38	0.192	Up
2074	2	Tnfaip2	4.5789e-93	0.749727	0.222	0.031	1.21689e-88	0.191	Up
2075	2	Lama4	6.85158e-69	-1.20344	0.001	0.192	1.82087e-64	0.191	Down
2076	2	Lpgat1	5.77505e-48	-1.05382	0.112	0.303	1.53478e-43	0.191	Down
2077	2	Ms4a14	2.51551e-44	0.580462	0.37	0.179	6.68523e-40	0.191	Up
2078	2	Ifi203	1.65201e-43	-0.855897	0.289	0.48	4.39037e-39	0.191	Down
2087	2	S100a6	4.10192e-61	-1.14057	0.024	0.214	1.09013e-56	0.19	Down
2088	2	St3gal6	8.76399e-59	-1.07986	0.034	0.224	2.32912e-54	0.19	Down
2089	2	Fam13a	9.67668e-47	-1.18114	0.172	0.362	2.57167e-42	0.19	Down
2104	2	Plekha1	1.08963e-36	0.512275	0.504	0.315	2.89579e-32	0.189	Up
2118	2	Gpr137b-ps	4.48889e-51	0.641946	0.324	0.136	1.19297e-46	0.188	Up
2119	2	Cp	5.62213e-41	-0.900569	0.197	0.385	1.49414e-36	0.188	Down
2134	2	Bsg	3.98592e-67	-1.07338	0.002	0.189	1.0593e-62	0.187	Down
2135	2	Rpl9-ps6	2.79005e-65	-1.13328	0.006	0.193	7.41484e-61	0.187	Down
2136	2	mt-Nd2	1.22104e-60	-1.27831	0.021	0.208	3.24503e-56	0.187	Down
2137	2	Igfbp4	5.04102e-51	-0.975107	0.063	0.25	1.3397e-46	0.187	Down
2138	2	Ftl1	7.44102e-42	-0.912097	0.139	0.326	1.97752e-37	0.187	Down
2150	2	Pde8a	1.04047e-43	0.500179	0.333	0.147	2.76515e-39	0.186	Up
2155	2	C77080	8.47901e-103	0.720781	0.204	0.018	2.25338e-98	0.186	Up
2156	2	Heg1	4.55218e-64	-1.15592	0.009	0.195	1.20979e-59	0.186	Down
2185	2	Aph1c	1.19854e-48	0.648447	0.324	0.14	3.18524e-44	0.184	Up
2210	2	Bcar3	9.33102e-40	0.638139	0.378	0.196	2.47981e-35	0.182	Up
2211	2	Gm3448	7.96437e-37	0.541704	0.435	0.253	2.11661e-32	0.182	Up
2218	2	Immp2l	1.34771e-102	-1.20296	0.6	0.781	3.58168e-98	0.181	Down
2234	2	Mitf	4.30056e-70	0.668462	0.966	0.785	1.14292e-65	0.181	Up
2235	2	Wnk1	8.26896e-50	0.5624	0.939	0.758	2.19756e-45	0.181	Up
2241	2	Cd300lg	2.80198e-64	-1.11052	0.002	0.182	7.44655e-60	0.18	Down
2242	2	Slc14a1	1.04041e-47	-0.849147	0.064	0.244	2.76498e-43	0.18	Down
2243	2	Lyz2	2.3154e-36	-0.765658	0.33	0.51	6.15342e-32	0.18	Down
2249	2	Abca6	7.32151e-39	-0.841606	0.221	0.4	1.94576e-34	0.179	Down
2259	2	Bckdhb	1.37754e-45	-1.04177	0.092	0.27	3.66096e-41	0.178	Down
2264	2	Lama2	1.65765e-60	-1.09329	0.009	0.187	4.40538e-56	0.178	Down
2265	2	Slc37a2	6.1093e-48	0.631758	0.306	0.128	1.62361e-43	0.178	Up
2266	2	Hdac9	3.04432e-46	-0.758961	0.448	0.626	8.09058e-42	0.178	Down
2267	2	Tmlhe	8.94109e-38	0.563038	0.366	0.188	2.37618e-33	0.178	Up
2279	2	Rarres2	2.24785e-63	-1.1125	0.001	0.178	5.97388e-59	0.177	Down
2288	2	Tfec	2.41908e-40	0.569906	0.338	0.162	6.42894e-36	0.176	Up
2289	2	Tenm4	1.43976e-38	-0.936042	0.209	0.385	3.82631e-34	0.176	Down
2294	2	Mamld1	4.70393e-47	0.602182	0.295	0.119	1.25012e-42	0.176	Up
2295	2	Tcirg1	2.00312e-42	0.513371	0.314	0.138	5.32348e-38	0.176	Up
2313	2	Ltbp4	1.43116e-62	-1.09998	0.001	0.176	3.80344e-58	0.175	Down
2326	2	Gclm	3.00369e-63	0.77122	0.238	0.064	7.9826e-59	0.174	Up
2327	2	Abca8a	3.47893e-60	-1.07656	0.006	0.18	9.24562e-56	0.174	Down
2328	2	Auts2	3.36279e-59	-1.11926	0.009	0.183	8.93696e-55	0.174	Down
2329	2	Cnrip1	2.33676e-39	0.812299	0.365	0.191	6.21017e-35	0.174	Up
2349	2	Bnc2	2.39052e-60	-1.04821	0.005	0.178	6.35304e-56	0.173	Down
2359	2	Syngr1	1.21096e-88	0.67871	0.195	0.023	3.21825e-84	0.172	Up
2360	2	Trf	2.11945e-35	-0.846875	0.214	0.386	5.63265e-31	0.172	Down
2361	2	Bcl2l1	3.60391e-33	0.558579	0.392	0.22	9.57776e-29	0.172	Up
2366	2	C4b	5.59364e-44	-0.860393	0.071	0.243	1.48657e-39	0.172	Down
2367	2	Sema6a	5.17111e-43	-0.989996	0.073	0.245	1.37428e-38	0.172	Down
2379	2	Slc40a1	2.99709e-37	0.841095	0.377	0.206	7.96508e-33	0.171	Up
2386	2	Adgrf5	1.2654e-60	-1.15104	0.004	0.175	3.36292e-56	0.171	Down
2387	2	Ptprb	1.146e-59	-1.13147	0.004	0.175	3.04561e-55	0.171	Down
2388	2	Mfsd12	5.28193e-59	0.574118	0.238	0.067	1.40373e-54	0.171	Up
2402	2	Ms4a6c	1.97648e-29	0.531125	0.517	0.348	5.25269e-25	0.169	Up
2404	2	Ggta1	3.6345e-64	0.587592	0.221	0.052	9.65906e-60	0.169	Up
2405	2	Ptchd1	8.2744e-58	0.726847	0.232	0.063	2.199e-53	0.169	Up
2406	2	Adcy3	5.45515e-52	0.621181	0.256	0.087	1.44976e-47	0.169	Up
2420	2	Pla2g7	8.3843e-33	0.574387	0.41	0.241	2.22821e-28	0.169	Up
2428	2	C1qtnf1	1.62839e-49	-0.817832	0.034	0.202	4.3276e-45	0.168	Down
2434	2	Rhobtb1	4.63367e-35	-0.769255	0.26	0.428	1.23144e-30	0.168	Down
2445	2	Gsr	1.31725e-48	0.609437	0.258	0.091	3.50072e-44	0.167	Up
2455	2	Slc8a1	3.02755e-58	0.605846	0.962	0.795	8.04603e-54	0.167	Up
2460	2	Pcsk5	7.05375e-59	-0.994986	0.001	0.167	1.8746e-54	0.166	Down
2461	2	Slc26a11	2.89482e-36	0.544973	0.334	0.168	7.69328e-32	0.166	Up
2468	2	Efemp1	2.38995e-57	-1.09154	0.006	0.172	6.35154e-53	0.166	Down
2469	2	Ptprg	3.93073e-57	-1.06518	0.006	0.172	1.04463e-52	0.166	Down
2470	2	Tnxb	5.55183e-57	-1.07492	0.008	0.174	1.47545e-52	0.166	Down
2481	2	Mpp6	2.17176e-40	-0.876623	0.324	0.489	5.77166e-36	0.165	Down
2489	2	Slc15a2	4.78556e-37	-0.941677	0.116	0.28	1.27181e-32	0.164	Down
2493	2	Akr1b8	3.88573e-83	0.662313	0.187	0.023	1.03267e-78	0.164	Up
2494	2	Osbpl3	4.43822e-58	0.579835	0.222	0.058	1.1795e-53	0.164	Up
2510	2	Gm15155	3.62624e-73	0.949761	0.197	0.034	9.63709e-69	0.163	Up
2511	2	Itgav	2.86163e-35	0.515087	0.313	0.15	7.60508e-31	0.163	Up
2516	2	Slc9a7	3.28949e-49	0.63529	0.242	0.079	8.74215e-45	0.163	Up
2526	2	Cldn5	6.85754e-58	-1.01186	0.001	0.163	1.82246e-53	0.162	Down
2527	2	Anpep	9.00319e-57	0.523234	0.221	0.059	2.39269e-52	0.162	Up
2528	2	Nrg4	3.14794e-55	-0.977214	0.007	0.169	8.36597e-51	0.162	Down
2546	2	Peg3	4.88327e-57	-1.06215	0.002	0.163	1.29778e-52	0.161	Down
2550	2	Zfyve28	3.65304e-64	0.550288	0.204	0.043	9.70832e-60	0.161	Up
2551	2	Anapc15	4.98236e-40	0.584919	0.282	0.121	1.32411e-35	0.161	Up
2552	2	C1qc	3.2301e-34	-0.856419	0.249	0.41	8.58431e-30	0.161	Down
2556	2	Cd36	2.49852e-89	-0.517242	0.81	0.971	6.64007e-85	0.161	Down
2560	2	Gfra2	5.67401e-39	-0.791971	0.074	0.234	1.50793e-34	0.16	Down
2567	2	Plcb4	6.38277e-54	-0.992496	0.009	0.169	1.69629e-49	0.16	Down
2568	2	Magi2	1.66839e-53	-0.983718	0.009	0.169	4.43392e-49	0.16	Down
2576	2	Ly9	2.32564e-65	0.633439	0.204	0.044	6.18062e-61	0.16	Up
2597	2	Ctsz	1.23692e-34	-0.78545	0.102	0.26	3.28725e-30	0.158	Down
2603	2	Gm13710	2.66789e-70	0.770723	0.191	0.033	7.09018e-66	0.158	Up
2604	2	Gm49144	4.62627e-35	-0.672866	0.1	0.258	1.22948e-30	0.158	Down
2613	2	Mertk	1.65063e-47	0.519315	0.936	0.779	4.38671e-43	0.157	Up
2617	2	Atp1a2	6.31826e-55	-1.00103	0.003	0.16	1.67914e-50	0.157	Down
2618	2	Gm15501	2.05811e-53	-1.04907	0.006	0.163	5.46963e-49	0.157	Down
2619	2	Cobll1	1.73689e-48	-0.914389	0.023	0.18	4.61597e-44	0.157	Down
2625	2	Ttyh2	5.65992e-60	0.504973	0.204	0.047	1.50418e-55	0.157	Up
2631	2	Cd300c2	8.97606e-39	0.52524	0.275	0.119	2.38548e-34	0.156	Up
2654	2	Magi1	3.75991e-42	-1.01884	0.046	0.201	9.99235e-38	0.155	Down
2662	2	Tmeff2	6.39888e-52	-1.01768	0.01	0.165	1.70057e-47	0.155	Down
2663	2	C030034L19Rik	8.04599e-32	-0.770129	0.154	0.309	2.1383e-27	0.155	Down
2693	2	Slc39a11	2.38436e-36	0.501582	0.272	0.119	6.33668e-32	0.153	Up
2695	2	Prex2	5.60378e-52	-0.98059	0.006	0.159	1.48926e-47	0.153	Down
2696	2	Rps27rt	6.77164e-52	-0.970719	0.007	0.16	1.79963e-47	0.153	Down
2697	2	Col4a1	4.1677e-51	-1.00286	0.008	0.161	1.10761e-46	0.153	Down
2698	2	Tapbp	1.75889e-47	-0.923397	0.02	0.173	4.67443e-43	0.153	Down
2712	2	Cd209b	9.09638e-42	-0.847704	0.039	0.191	2.41746e-37	0.152	Down
2728	2	Adgrl4	6.71772e-52	-0.997703	0.006	0.157	1.7853e-47	0.151	Down
2752	2	Hpse	2.90732e-44	0.674177	0.241	0.091	7.7265e-40	0.15	Up
2753	2	Sema4a	1.31163e-33	-0.673598	0.086	0.236	3.48578e-29	0.15	Down
2754	2	Adipor2	2.54122e-32	-0.918345	0.23	0.38	6.75355e-28	0.15	Down
2758	2	Thrb	6.33241e-27	-0.707388	0.279	0.429	1.6829e-22	0.15	Down
2765	2	Glis3	1.04965e-33	0.525088	0.266	0.117	2.78955e-29	0.149	Up
2783	2	Sema6d	4.03199e-27	-0.686827	0.177	0.325	1.07154e-22	0.148	Down
2793	2	Cavin1	1.33857e-51	-0.991568	0.004	0.152	3.5574e-47	0.148	Down
2794	2	Hpgd	1.97386e-28	-0.705223	0.151	0.299	5.24574e-24	0.148	Down
2808	2	Nhsl2	3.83908e-35	-0.737831	0.072	0.219	1.02027e-30	0.147	Down
2816	2	Shisa9	5.94904e-70	0.963175	0.173	0.026	1.58102e-65	0.147	Up
2817	2	Ptprm	5.10895e-27	-0.690642	0.146	0.293	1.35776e-22	0.147	Down
2830	2	Lrmda	1.93771e-115	0.848408	0.969	0.823	5.14966e-111	0.146	Up
2831	2	Tmod1	4.78483e-28	-0.700571	0.245	0.391	1.27162e-23	0.146	Down
2837	2	Ramp2	5.29347e-52	-0.986236	0.001	0.147	1.40679e-47	0.146	Down
2838	2	Plin1	7.94233e-52	-0.953627	0.001	0.147	2.11075e-47	0.146	Down
2839	2	C1s1	1.79348e-51	-0.946499	0.001	0.147	4.76635e-47	0.146	Down
2840	2	Slc43a3	2.66773e-49	-0.916418	0.006	0.152	7.08975e-45	0.146	Down
2841	2	Col1a2	3.07553e-49	-0.962015	0.007	0.153	8.17354e-45	0.146	Down
2842	2	Calr	2.58907e-47	-0.8518	0.013	0.159	6.88072e-43	0.146	Down
2852	2	Gm35154	3.66959e-27	-0.770629	0.198	0.344	9.75231e-23	0.146	Down
2866	2	Zfp36l1	4.62896e-23	-0.552969	0.308	0.452	1.23019e-18	0.144	Down
2877	2	Pdgfd	5.58902e-50	-0.944299	0.003	0.147	1.48534e-45	0.144	Down
2883	2	Arhgef3	5.88703e-44	-0.659302	0.529	0.672	1.56454e-39	0.143	Down
2892	2	Vcam1	4.84691e-48	-0.8383	0.006	0.149	1.28811e-43	0.143	Down
2902	2	Htra3	1.52811e-49	-0.942309	0.004	0.146	4.06111e-45	0.142	Down
2909	2	mt-Nd1	1.03046e-41	-1.00444	0.026	0.167	2.73854e-37	0.141	Down
2910	2	Lgals1	1.04292e-37	-0.94238	0.045	0.186	2.77166e-33	0.141	Down
2934	2	Gab2	7.72202e-85	0.654435	0.971	0.831	2.0522e-80	0.14	Up
2935	2	Lyve1	2.33387e-37	-0.715825	0.043	0.183	6.20248e-33	0.14	Down
2950	2	Cdh5	2.33235e-48	-0.929346	0.004	0.144	6.19844e-44	0.14	Down
2964	2	Mfge8	4.71194e-49	-0.974363	0.001	0.14	1.25224e-44	0.139	Down
2965	2	Slc25a13	1.39535e-35	0.575075	0.243	0.104	3.70829e-31	0.139	Up
2976	2	Tead1	2.08292e-48	-0.946244	0.003	0.142	5.53557e-44	0.139	Down
2977	2	Cdh13	2.48625e-47	-0.977484	0.005	0.144	6.60745e-43	0.139	Down
2978	2	Pecam1	4.10833e-45	-0.959681	0.013	0.152	1.09183e-40	0.139	Down
2986	2	Hbb-bs	4.54338e-48	-3.13963	0.002	0.14	1.20745e-43	0.138	Down
3000	2	Ttc39c	4.08488e-53	0.503245	0.179	0.041	1.0856e-48	0.138	Up
3001	2	Gulp1	3.37417e-47	-0.91258	0.005	0.143	8.96721e-43	0.138	Down
3013	2	Pkib	8.6996e-41	0.604834	0.211	0.074	2.31201e-36	0.137	Up
3014	2	Cyba	1.83031e-30	-0.755909	0.082	0.219	4.86424e-26	0.137	Down
3015	2	Gm20663	7.02032e-25	-0.828844	0.238	0.375	1.86572e-20	0.137	Down
3021	2	Svep1	1.21652e-46	-0.927063	0.005	0.142	3.23301e-42	0.137	Down
3022	2	Rps27a	1.74472e-44	-0.848935	0.011	0.148	4.63678e-40	0.137	Down
3023	2	Cdc42bpa	1.94246e-37	-0.871653	0.04	0.177	5.16227e-33	0.137	Down
3024	2	4931406P16Rik	1.49716e-28	-0.838619	0.158	0.295	3.97885e-24	0.137	Down
3031	2	Cxcl12	1.16222e-47	-0.807167	0.001	0.137	3.08872e-43	0.136	Down
3043	2	Il7r	3.13004e-61	0.595008	0.16	0.025	8.31839e-57	0.135	Up
3044	2	Rad51b	3.42915e-30	-1.56576	0.199	0.334	9.1133e-26	0.135	Down
3061	2	Fmo2	3.12829e-47	-0.959178	0.001	0.135	8.31374e-43	0.134	Down
3062	2	Cd200r4	2.46314e-45	0.553271	0.189	0.055	6.54604e-41	0.134	Up
3063	2	Zfp862-ps	8.93891e-41	-0.834914	0.02	0.154	2.37561e-36	0.134	Down
3064	2	Mmd	4.70959e-39	-0.825171	0.026	0.16	1.25162e-34	0.134	Down
3079	2	Pf4	7.89954e-43	-0.735138	0.013	0.147	2.09938e-38	0.134	Down
3084	2	Glipr1	2.68874e-64	0.515016	0.154	0.021	7.14558e-60	0.133	Up
3085	2	Slc7a10	2.08544e-46	-0.884476	0.001	0.134	5.54226e-42	0.133	Down
3086	2	Rbfox2	9.0494e-40	-0.858105	0.022	0.155	2.40497e-35	0.133	Down
3087	2	Plek	1.07935e-20	0.505821	0.388	0.255	2.86847e-16	0.133	Up
3098	2	Ppp1r9a	1.49489e-23	-0.721136	0.231	0.364	3.97281e-19	0.133	Down
3112	2	Palmd	9.12859e-46	-0.950379	0.002	0.134	2.42601e-41	0.132	Down
3113	2	Rps24	3.38385e-40	-0.851924	0.019	0.151	8.99291e-36	0.132	Down
3114	2	Myl6	4.59318e-38	-0.882447	0.029	0.161	1.22068e-33	0.132	Down
3115	2	Dpyd	2.45109e-31	-0.759357	0.053	0.185	6.51403e-27	0.132	Down
3129	2	Adamtsl1	2.17165e-45	-0.841069	0.002	0.133	5.77138e-41	0.131	Down
3130	2	Adamts12	1.77109e-40	-0.900039	0.017	0.148	4.70685e-36	0.131	Down
3131	2	Meis1	5.01047e-40	-0.775438	0.019	0.15	1.33158e-35	0.131	Down
3150	2	Sgce	3.44722e-44	-0.873001	0.006	0.136	9.16133e-40	0.13	Down
3151	2	Tmem176b	1.12681e-34	-0.72329	0.037	0.167	2.9946e-30	0.13	Down
3152	2	Flrt2	7.22488e-28	-0.828409	0.088	0.218	1.92008e-23	0.13	Down
3166	2	Ciita	1.48119e-21	-0.575057	0.147	0.276	3.9364e-17	0.129	Down
3169	2	Lrp1b	1.03506e-44	-0.857564	0.002	0.131	2.75077e-40	0.129	Down
[truncated: 2,043 more rows]

## Sheet: PVMs
IF / IF-KO	cellType	gene	p_val	avg_log2FC	pct.1	pct.2	p_val_adj	diff_pct	regulation
3	2	Fabp4	0	-4.28791	0.051	0.959	0	0.908	Down
72	2	Gm42418	0	-3.84603	0.326	0.999	0	0.673	Down
13	2	Gsn	0	-3.54425	0.008	0.831	0	0.823	Down
61	2	Scd1	0	-3.33824	0.006	0.711	0	0.705	Down
34	2	Dcn	0	-3.31432	0.006	0.759	0	0.753	Down
51	2	Ghr	0	-3.15726	0.004	0.725	0	0.721	Down
2986	2	Hbb-bs	4.54338e-48	-3.13963	0.002	0.14	1.20745e-43	0.138	Down
37	2	Cmss1	0	-3.02934	0.075	0.821	0	0.746	Down
47	2	CT010467.1	0	-2.8989	0.027	0.753	0	0.726	Down
127	2	Car3	5.91773e-256	-2.79767	0.004	0.557	1.5727e-251	0.553	Down
108	2	Cst3	9.78144e-284	-2.64924	0.018	0.613	2.59952e-279	0.595	Down
187	2	Retnla	1.00954e-205	-2.62801	0.015	0.491	2.68296e-201	0.476	Down
159	2	Apoe	0	-2.38399	0.415	0.915	0	0.5	Down
179	2	mt-Co1	1.5246e-194	-2.34041	0.069	0.551	4.05177e-190	0.482	Down
190	2	Nnat	1.15323e-205	-2.27629	0.002	0.473	3.06483e-201	0.471	Down
120	2	Cd74	3.07965e-275	-2.25161	0.212	0.775	8.18448e-271	0.563	Down
175	2	Ebf1	9.8097e-208	-2.17359	0.018	0.503	2.60703e-203	0.485	Down
403	2	mt-Co3	1.30552e-131	-2.11612	0.064	0.428	3.46955e-127	0.364	Down
326	2	Mageb18	5.17681e-161	-2.0727	0.001	0.391	1.37579e-156	0.39	Down
262	2	Mir6236	1.35946e-172	-2.0388	0.007	0.423	3.61291e-168	0.416	Down
351	2	Cd163	1.42075e-156	-1.99579	0.251	0.633	3.7758e-152	0.382	Down
356	2	Aldh1a1	7.06377e-155	-1.9454	0.004	0.383	1.87727e-150	0.379	Down
233	2	Egfr	5.06056e-175	-1.9441	0.163	0.597	1.34489e-170	0.434	Down
402	2	C3	4.73679e-148	-1.90888	0.001	0.365	1.25885e-143	0.364	Down
230	2	H2-K1	3.79466e-169	-1.89147	0.118	0.553	1.00847e-164	0.435	Down
828	2	Prkg1	1.97071e-106	-1.88132	0.015	0.302	5.23735e-102	0.287	Down
546	2	mt-Atp6	6.88427e-114	-1.87944	0.05	0.378	1.82956e-109	0.328	Down
563	2	Cidec	2.76603e-127	-1.81812	0.002	0.326	7.35101e-123	0.324	Down
362	2	Slit3	2.67376e-148	-1.80605	0.015	0.392	7.10579e-144	0.377	Down
514	2	Dlc1	2.04869e-129	-1.80377	0.013	0.35	5.44461e-125	0.337	Down
574	2	Plin4	1.8416e-126	-1.7851	0.001	0.323	4.89425e-122	0.322	Down
289	2	Sptbn1	3.54007e-171	-1.78475	0.265	0.668	9.40809e-167	0.403	Down
633	2	Negr1	1.31912e-102	-1.76781	0.099	0.414	3.5057e-98	0.315	Down
375	2	Tmsb4x	2.28883e-131	-1.76766	0.126	0.499	6.08279e-127	0.373	Down
379	2	Zbtb16	1.7165e-183	-1.75459	0.347	0.719	4.56178e-179	0.372	Down
608	2	Sparc	3.49785e-123	-1.73318	0.004	0.321	9.29589e-119	0.317	Down
687	2	Timp3	1.17139e-118	-1.7229	0.003	0.308	3.11308e-114	0.305	Down
234	2	H2-Aa	7.36159e-161	-1.71783	0.158	0.591	1.95642e-156	0.433	Down
426	2	Rora	4.08258e-137	-1.71121	0.029	0.388	1.08499e-132	0.359	Down
500	2	Cd81	3.28692e-135	-1.71005	0.003	0.344	8.73531e-131	0.341	Down
518	2	Aff3	4.95191e-112	-1.70329	0.098	0.434	1.31602e-107	0.336	Down
316	2	Cped1	2.28024e-142	-1.7003	0.101	0.493	6.05996e-138	0.392	Down
313	2	P3h2	5.6247e-138	-1.69731	0.156	0.55	1.49482e-133	0.394	Down
688	2	Acss3	3.02445e-118	-1.69164	0.001	0.306	8.03778e-114	0.305	Down
637	2	Sorbs1	1.2445e-121	-1.67918	0.004	0.318	3.30738e-117	0.314	Down
333	2	H2-Ab1	2.65931e-139	-1.67548	0.102	0.491	7.06737e-135	0.389	Down
344	2	mt-Rnr2	2.20097e-127	-1.66619	0.102	0.487	5.8493e-123	0.385	Down
732	2	Zfpm2	1.24048e-111	-1.65583	0.009	0.307	3.2967e-107	0.298	Down
1151	2	Naaladl2	6.85112e-92	-1.64398	0.01	0.263	1.82075e-87	0.253	Down
712	2	Ly6e	2.23134e-116	-1.63758	0.002	0.303	5.93002e-112	0.301	Down
805	2	Gpihbp1	5.58751e-112	-1.62526	0.001	0.291	1.48494e-107	0.29	Down
1016	2	mt-Rnr1	8.69577e-88	-1.59011	0.036	0.302	2.31099e-83	0.266	Down
806	2	Angptl4	1.37736e-108	-1.58073	0.013	0.303	3.66048e-104	0.29	Down
365	2	Nrg2	1.36251e-128	-1.57575	0.158	0.533	3.621e-124	0.375	Down
689	2	Acsl1	9.89161e-117	-1.56603	0.006	0.311	2.62879e-112	0.305	Down
3044	2	Rad51b	3.42915e-30	-1.56576	0.199	0.334	9.1133e-26	0.135	Down
301	2	H2-Eb1	6.80677e-138	-1.5552	0.146	0.544	1.80897e-133	0.398	Down
451	2	Lifr	2.19998e-161	-1.53491	0.354	0.705	5.84667e-157	0.351	Down
931	2	Sgcd	6.22307e-104	-1.52628	0.003	0.277	1.65384e-99	0.274	Down
1044	2	Ly6c1	3.72533e-100	-1.52407	0.001	0.264	9.90043e-96	0.263	Down
1036	2	Nfib	1.78169e-97	-1.51346	0.008	0.272	4.73501e-93	0.264	Down
1215	2	Ccdc80	3.81506e-92	-1.49971	0.004	0.251	1.01389e-87	0.247	Down
1000	2	Rps29	3.07207e-96	-1.48729	0.015	0.283	8.16434e-92	0.268	Down
1227	2	Serping1	9.95135e-92	-1.46385	0.003	0.249	2.64467e-87	0.246	Down
750	2	Prkce	3.44496e-94	-1.45726	0.113	0.408	9.15533e-90	0.295	Down
1471	2	Fn1	5.64953e-75	-1.44954	0.032	0.261	1.50142e-70	0.229	Down
795	2	Pbx1	1.56815e-91	-1.44528	0.155	0.445	4.16752e-87	0.29	Down
1239	2	Aebp1	1.20607e-90	-1.43289	0.004	0.249	3.20525e-86	0.245	Down
1354	2	Mgp	1.75658e-88	-1.42317	0.001	0.238	4.66828e-84	0.237	Down
920	2	B2m	3.88195e-91	-1.41813	0.263	0.538	1.03167e-86	0.275	Down
1327	2	Ly6a	2.30987e-89	-1.41004	0.001	0.24	6.13871e-85	0.239	Down
1291	2	Pard3b	2.59693e-82	-1.38838	0.025	0.266	6.90159e-78	0.241	Down
1240	2	Col3a1	3.26154e-90	-1.3836	0.005	0.25	8.66786e-86	0.245	Down
1839	2	Dbi	2.97787e-73	-1.38196	0.006	0.211	7.91398e-69	0.205	Down
1321	2	Rbpms	6.14929e-81	-1.37814	0.027	0.266	1.63424e-76	0.239	Down
303	2	F13a1	2.66799e-195	-1.3753	0.492	0.889	7.09044e-191	0.397	Down
1736	2	Mcc	1.23878e-70	-1.37266	0.024	0.236	3.29219e-66	0.212	Down
1522	2	Adamts5	5.13269e-83	-1.37188	0.003	0.229	1.36406e-78	0.226	Down
1263	2	Tshz2	1.9253e-83	-1.36938	0.018	0.261	5.11667e-79	0.243	Down
1456	2	Clec3b	9.2756e-85	-1.36764	0.002	0.232	2.46508e-80	0.23	Down
1051	2	Hspa5	4.17453e-92	-1.34964	0.024	0.287	1.10942e-87	0.263	Down
1223	2	Mast4	2.26262e-83	-1.34747	0.028	0.274	6.01313e-79	0.246	Down
1513	2	Tgfbr3	1.27652e-78	-1.34408	0.015	0.242	3.39247e-74	0.227	Down
1419	2	Sox5	9.2972e-83	-1.34021	0.011	0.244	2.47082e-78	0.233	Down
682	2	Cd86	2.13278e-93	-1.33752	0.206	0.512	5.66808e-89	0.306	Down
1367	2	Ablim1	1.15192e-83	-1.33695	0.013	0.249	3.06133e-79	0.236	Down
1625	2	Cav1	2.76053e-80	-1.33663	0.003	0.222	7.33638e-76	0.219	Down
1924	2	mt-Nd4	7.78031e-61	-1.33413	0.039	0.239	2.06769e-56	0.2	Down
1397	2	Rplp1	3.49125e-84	-1.32901	0.008	0.242	9.27833e-80	0.234	Down
840	2	H2-D1	1.32334e-87	-1.32246	0.244	0.529	3.51691e-83	0.285	Down
1971	2	Plcl1	5.21805e-61	-1.32155	0.039	0.236	1.38675e-56	0.197	Down
1398	2	Rbms3	1.23867e-82	-1.3166	0.013	0.247	3.29188e-78	0.234	Down
1521	2	Npr3	3.63785e-83	-1.31352	0.001	0.227	9.66796e-79	0.226	Down
2004	2	mt-Cytb	6.19727e-63	-1.30836	0.024	0.219	1.64699e-58	0.195	Down
1692	2	Slc1a5	1.22734e-78	-1.28702	0.003	0.218	3.26178e-74	0.215	Down
1725	2	Gpc6	2.39268e-74	-1.28103	0.01	0.223	6.3588e-70	0.213	Down
2136	2	mt-Nd2	1.22104e-60	-1.27831	0.021	0.208	3.24503e-56	0.187	Down
1984	2	Retn	1.68608e-71	-1.27143	0.001	0.197	4.48093e-67	0.196	Down
1457	2	Dst	1.26973e-61	-1.2666	0.169	0.399	3.37444e-57	0.23	Down
1911	2	Prelp	6.30159e-73	-1.26153	0.001	0.201	1.67471e-68	0.2	Down
1912	2	Pck1	1.53327e-72	-1.26149	0.001	0.201	4.07483e-68	0.2	Down
2039	2	Mgst1	2.02221e-50	-1.25351	0.123	0.316	5.37423e-46	0.193	Down
1560	2	mt-Co2	4.3193e-54	-1.24242	0.122	0.345	1.1479e-49	0.223	Down
586	2	Cmah	6.59092e-94	-1.23743	0.163	0.484	1.7516e-89	0.321	Down
1922	2	Itih5	9.75837e-72	-1.23362	0.004	0.204	2.59339e-67	0.2	Down
1833	2	Arhgap24	8.07324e-67	-1.23272	0.026	0.231	2.14555e-62	0.205	Down
1899	2	Nedd4	2.73481e-71	-1.23266	0.006	0.207	7.26803e-67	0.201	Down
1966	2	Cavin2	3.69411e-70	-1.23238	0.005	0.202	9.81747e-66	0.197	Down
1763	2	Nid1	1.6456e-75	-1.23219	0.004	0.214	4.37334e-71	0.21	Down
1803	2	Chpt1	1.97526e-67	-1.2303	0.027	0.234	5.24945e-63	0.207	Down
992	2	Grn	8.22962e-75	-1.22451	0.193	0.461	2.1871e-70	0.268	Down
2014	2	Igfbp6	1.48275e-70	-1.22047	0.001	0.195	3.94055e-66	0.194	Down
1809	2	Ifitm3	4.86484e-76	-1.20761	0.001	0.208	1.29288e-71	0.207	Down
1840	2	9530026P05Rik	2.47706e-72	-1.20554	0.008	0.213	6.58303e-68	0.205	Down
1965	2	Gpx3	2.75759e-71	-1.20417	0.001	0.198	7.32858e-67	0.197	Down
2075	2	Lama4	6.85158e-69	-1.20344	0.001	0.192	1.82087e-64	0.191	Down
912	2	Bank1	4.78567e-77	-1.20333	0.141	0.417	1.27184e-72	0.276	Down
1923	2	Thsd7a	2.27632e-71	-1.20314	0.004	0.204	6.04956e-67	0.2	Down
2218	2	Immp2l	1.34771e-102	-1.20296	0.6	0.781	3.58168e-98	0.181	Down
2015	2	Plpp3	2.3145e-68	-1.19658	0.008	0.202	6.151e-64	0.194	Down
1878	2	Rpl41	1.46523e-69	-1.19401	0.011	0.213	3.89401e-65	0.202	Down
1206	2	Ctsl	9.21889e-75	-1.19255	0.065	0.313	2.45001e-70	0.248	Down
1967	2	Igfbp7	5.26954e-70	-1.1917	0.006	0.203	1.40043e-65	0.197	Down
2089	2	Fam13a	9.67668e-47	-1.18114	0.172	0.362	2.57167e-42	0.19	Down
1298	2	C1qa	1.08251e-65	-1.16849	0.183	0.424	2.87688e-61	0.241	Down
2056	2	Lipe	7.80755e-69	-1.16815	0.004	0.196	2.07493e-64	0.192	Down
1626	2	Lars2	3.80609e-69	-1.16792	0.039	0.258	1.01151e-64	0.219	Down
1729	2	Nfia	5.8825e-110	-1.16791	0.543	0.756	1.56333e-105	0.213	Down
1864	2	Hacd2	1.78019e-64	-1.16548	0.034	0.237	4.73104e-60	0.203	Down
2156	2	Heg1	4.55218e-64	-1.15592	0.009	0.195	1.20979e-59	0.186	Down
2386	2	Adgrf5	1.2654e-60	-1.15104	0.004	0.175	3.36292e-56	0.171	Down
1925	2	Prkar2b	3.23194e-54	-1.14634	0.088	0.288	8.58921e-50	0.2	Down
2087	2	S100a6	4.10192e-61	-1.14057	0.024	0.214	1.09013e-56	0.19	Down
2135	2	Rpl9-ps6	2.79005e-65	-1.13328	0.006	0.193	7.41484e-61	0.187	Down
2387	2	Ptprb	1.146e-59	-1.13147	0.004	0.175	3.04561e-55	0.171	Down
2037	2	Tpt1	1.64681e-66	-1.12893	0.009	0.202	4.37657e-62	0.193	Down
2328	2	Auts2	3.36279e-59	-1.11926	0.009	0.183	8.93696e-55	0.174	Down
2279	2	Rarres2	2.24785e-63	-1.1125	0.001	0.178	5.97388e-59	0.177	Down
2241	2	Cd300lg	2.80198e-64	-1.11052	0.002	0.182	7.44655e-60	0.18	Down
1400	2	Cd38	4.81125e-61	-1.10804	0.127	0.361	1.27864e-56	0.234	Down
2025	2	Zeb1	8.23077e-52	-1.10521	0.092	0.286	2.18741e-47	0.194	Down
2313	2	Ltbp4	1.43116e-62	-1.09998	0.001	0.176	3.80344e-58	0.175	Down
1399	2	Rnase4	7.41116e-68	-1.09846	0.082	0.316	1.96959e-63	0.234	Down
2264	2	Lama2	1.65765e-60	-1.09329	0.009	0.187	4.40538e-56	0.178	Down
1914	2	Eef1a1	5.11779e-56	-1.09199	0.062	0.262	1.3601e-51	0.2	Down
2468	2	Efemp1	2.38995e-57	-1.09154	0.006	0.172	6.35154e-53	0.166	Down
2088	2	St3gal6	8.76399e-59	-1.07986	0.034	0.224	2.32912e-54	0.19	Down
2327	2	Abca8a	3.47893e-60	-1.07656	0.006	0.18	9.24562e-56	0.174	Down
2470	2	Tnxb	5.55183e-57	-1.07492	0.008	0.174	1.47545e-52	0.166	Down
2134	2	Bsg	3.98592e-67	-1.07338	0.002	0.189	1.0593e-62	0.187	Down
1341	2	Clec10a	7.76932e-68	-1.06656	0.345	0.583	2.06477e-63	0.238	Down
2469	2	Ptprg	3.93073e-57	-1.06518	0.006	0.172	1.04463e-52	0.166	Down
2546	2	Peg3	4.88327e-57	-1.06215	0.002	0.163	1.29778e-52	0.161	Down
2076	2	Lpgat1	5.77505e-48	-1.05382	0.112	0.303	1.53478e-43	0.191	Down
2618	2	Gm15501	2.05811e-53	-1.04907	0.006	0.163	5.46963e-49	0.157	Down
2349	2	Bnc2	2.39052e-60	-1.04821	0.005	0.178	6.35304e-56	0.173	Down
1514	2	Actb	6.43891e-56	-1.04299	0.14	0.367	1.7112e-51	0.227	Down
2259	2	Bckdhb	1.37754e-45	-1.04177	0.092	0.27	3.66096e-41	0.178	Down
1889	2	Lpar1	1.11913e-58	-1.03679	0.053	0.254	2.97421e-54	0.201	Down
1472	2	Gm30489	3.28361e-57	-1.02577	0.167	0.396	8.72652e-53	0.229	Down
2654	2	Magi1	3.75991e-42	-1.01884	0.046	0.201	9.99235e-38	0.155	Down
2662	2	Tmeff2	6.39888e-52	-1.01768	0.01	0.165	1.70057e-47	0.155	Down
2526	2	Cldn5	6.85754e-58	-1.01186	0.001	0.163	1.82246e-53	0.162	Down
2909	2	mt-Nd1	1.03046e-41	-1.00444	0.026	0.167	2.73854e-37	0.141	Down
2697	2	Col4a1	4.1677e-51	-1.00286	0.008	0.161	1.10761e-46	0.153	Down
2617	2	Atp1a2	6.31826e-55	-1.00103	0.003	0.16	1.67914e-50	0.157	Down
2728	2	Adgrl4	6.71772e-52	-0.997703	0.006	0.157	1.7853e-47	0.151	Down
2460	2	Pcsk5	7.05375e-59	-0.994986	0.001	0.167	1.8746e-54	0.166	Down
2567	2	Plcb4	6.38277e-54	-0.992496	0.009	0.169	1.69629e-49	0.16	Down
2793	2	Cavin1	1.33857e-51	-0.991568	0.004	0.152	3.5574e-47	0.148	Down
2367	2	Sema6a	5.17111e-43	-0.989996	0.073	0.245	1.37428e-38	0.172	Down
2837	2	Ramp2	5.29347e-52	-0.986236	0.001	0.147	1.40679e-47	0.146	Down
1810	2	Fth1	1.99828e-46	-0.985517	0.165	0.372	5.31062e-42	0.207	Down
2568	2	Magi2	1.66839e-53	-0.983718	0.009	0.169	4.43392e-49	0.16	Down
2695	2	Prex2	5.60378e-52	-0.98059	0.006	0.159	1.48926e-47	0.153	Down
2977	2	Cdh13	2.48625e-47	-0.977484	0.005	0.144	6.60745e-43	0.139	Down
2528	2	Nrg4	3.14794e-55	-0.977214	0.007	0.169	8.36597e-51	0.162	Down
2137	2	Igfbp4	5.04102e-51	-0.975107	0.063	0.25	1.3397e-46	0.187	Down
2964	2	Mfge8	4.71194e-49	-0.974363	0.001	0.14	1.25224e-44	0.139	Down
2696	2	Rps27rt	6.77164e-52	-0.970719	0.007	0.16	1.79963e-47	0.153	Down
2841	2	Col1a2	3.07553e-49	-0.962015	0.007	0.153	8.17354e-45	0.146	Down
2978	2	Pecam1	4.10833e-45	-0.959681	0.013	0.152	1.09183e-40	0.139	Down
3061	2	Fmo2	3.12829e-47	-0.959178	0.001	0.135	8.31374e-43	0.134	Down
2838	2	Plin1	7.94233e-52	-0.953627	0.001	0.147	2.11075e-47	0.146	Down
3112	2	Palmd	9.12859e-46	-0.950379	0.002	0.134	2.42601e-41	0.132	Down
2839	2	C1s1	1.79348e-51	-0.946499	0.001	0.147	4.76635e-47	0.146	Down
2976	2	Tead1	2.08292e-48	-0.946244	0.003	0.142	5.53557e-44	0.139	Down
2877	2	Pdgfd	5.58902e-50	-0.944299	0.003	0.147	1.48534e-45	0.144	Down
1401	2	Il16	2.32256e-58	-0.943291	0.176	0.41	6.17244e-54	0.234	Down
2910	2	Lgals1	1.04292e-37	-0.94238	0.045	0.186	2.77166e-33	0.141	Down
2902	2	Htra3	1.52811e-49	-0.942309	0.004	0.146	4.06111e-45	0.142	Down
2489	2	Slc15a2	4.78556e-37	-0.941677	0.116	0.28	1.27181e-32	0.164	Down
2289	2	Tenm4	1.43976e-38	-0.936042	0.209	0.385	3.82631e-34	0.176	Down
3478	2	Kctd16	9.7206e-33	-0.930722	0.02	0.132	2.58335e-28	0.112	Down
2950	2	Cdh5	2.33235e-48	-0.929346	0.004	0.144	6.19844e-44	0.14	Down
1890	2	Ripor2	6.45964e-49	-0.928469	0.117	0.318	1.71671e-44	0.201	Down
3021	2	Svep1	1.21652e-46	-0.927063	0.005	0.142	3.23301e-42	0.137	Down
2698	2	Tapbp	1.75889e-47	-0.923397	0.02	0.173	4.67443e-43	0.153	Down
2754	2	Adipor2	2.54122e-32	-0.918345	0.23	0.38	6.75355e-28	0.15	Down
3336	2	Eda	1.91799e-33	-0.917485	0.026	0.145	5.09725e-29	0.119	Down
2840	2	Slc43a3	2.66773e-49	-0.916418	0.006	0.152	7.08975e-45	0.146	Down
1726	2	Gm4951	8.29686e-50	-0.915589	0.163	0.376	2.20497e-45	0.213	Down
2619	2	Cobll1	1.73689e-48	-0.914389	0.023	0.18	4.61597e-44	0.157	Down
3001	2	Gulp1	3.37417e-47	-0.91258	0.005	0.143	8.96721e-43	0.138	Down
2138	2	Ftl1	7.44102e-42	-0.912097	0.139	0.326	1.97752e-37	0.187	Down
3262	2	Cdo1	9.30493e-44	-0.905547	0.001	0.125	2.47288e-39	0.124	Down
3263	2	Fbln2	4.96805e-43	-0.903799	0.002	0.126	1.32031e-38	0.124	Down
2119	2	Cp	5.62213e-41	-0.900569	0.197	0.385	1.49414e-36	0.188	Down
3130	2	Adamts12	1.77109e-40	-0.900039	0.017	0.148	4.70685e-36	0.131	Down
3342	2	Txnip	1.27134e-33	-0.891514	0.426	0.544	3.37871e-29	0.118	Down
3203	2	Hp	8.21127e-45	-0.891302	0.001	0.128	2.18223e-40	0.127	Down
3276	2	Mecom	7.49579e-40	-0.885005	0.008	0.131	1.99208e-35	0.123	Down
3085	2	Slc7a10	2.08544e-46	-0.884476	0.001	0.134	5.54226e-42	0.133	Down
3114	2	Myl6	4.59318e-38	-0.882447	0.029	0.161	1.22068e-33	0.132	Down
3185	2	Scn7a	1.07291e-43	-0.881712	0.004	0.132	2.85137e-39	0.128	Down
3205	2	Plce1	8.12716e-43	-0.877402	0.005	0.132	2.15987e-38	0.127	Down
2481	2	Mpp6	2.17176e-40	-0.876623	0.324	0.489	5.77166e-36	0.165	Down
1872	2	Fcgrt	4.6898e-45	-0.874133	0.194	0.396	1.24636e-40	0.202	Down
3150	2	Sgce	3.44722e-44	-0.873001	0.006	0.136	9.16133e-40	0.13	Down
3023	2	Cdc42bpa	1.94246e-37	-0.871653	0.04	0.177	5.16227e-33	0.137	Down
3186	2	Arhgap29	1.55726e-43	-0.867923	0.004	0.132	4.13856e-39	0.128	Down
3319	2	Rgcc	3.04682e-41	-0.864871	0.002	0.122	8.09722e-37	0.12	Down
3243	2	Dmd	2.42333e-43	-0.861332	0.002	0.127	6.44024e-39	0.125	Down
2366	2	C4b	5.59364e-44	-0.860393	0.071	0.243	1.48657e-39	0.172	Down
3397	2	Ifi27l2a	1.21304e-40	-0.858334	0.001	0.117	3.22376e-36	0.116	Down
3086	2	Rbfox2	9.0494e-40	-0.858105	0.022	0.155	2.40497e-35	0.133	Down
3169	2	Lrp1b	1.03506e-44	-0.857564	0.002	0.131	2.75077e-40	0.129	Down
2552	2	C1qc	3.2301e-34	-0.856419	0.249	0.41	8.58431e-30	0.161	Down
2078	2	Ifi203	1.65201e-43	-0.855897	0.289	0.48	4.39037e-39	0.191	Down
3255	2	Rtn1	4.40943e-39	-0.852366	0.013	0.137	1.17185e-34	0.124	Down
3113	2	Rps24	3.38385e-40	-0.851924	0.019	0.151	8.99291e-36	0.132	Down
3308	2	Sox6	2.12218e-42	-0.851888	0.001	0.122	5.6399e-38	0.121	Down
2842	2	Calr	2.58907e-47	-0.8518	0.013	0.159	6.88072e-43	0.146	Down
3294	2	Ctcflos	4.96513e-42	-0.850723	0.002	0.124	1.31953e-37	0.122	Down
2242	2	Slc14a1	1.04041e-47	-0.849147	0.064	0.244	2.76498e-43	0.18	Down
3022	2	Rps27a	1.74472e-44	-0.848935	0.011	0.148	4.63678e-40	0.137	Down
2712	2	Cd209b	9.09638e-42	-0.847704	0.039	0.191	2.41746e-37	0.152	Down
2360	2	Trf	2.11945e-35	-0.846875	0.214	0.386	5.63265e-31	0.172	Down
3223	2	Bgn	3.78006e-43	-0.846014	0.004	0.13	1.00459e-38	0.126	Down
3309	2	Mgll	5.84188e-40	-0.843615	0.007	0.128	1.55254e-35	0.121	Down
3437	2	Rpl37rt	1.54128e-35	-0.84185	0.012	0.126	4.09612e-31	0.114	Down
2249	2	Abca6	7.32151e-39	-0.841606	0.221	0.4	1.94576e-34	0.179	Down
3526	2	Ank2	4.27961e-20	-0.841496	0.179	0.288	1.13735e-15	0.109	Down
3129	2	Adamtsl1	2.17165e-45	-0.841069	0.002	0.133	5.77138e-41	0.131	Down
3024	2	4931406P16Rik	1.49716e-28	-0.838619	0.158	0.295	3.97885e-24	0.137	Down
2892	2	Vcam1	4.84691e-48	-0.8383	0.006	0.149	1.28811e-43	0.143	Down
3354	2	Prkd1	8.01715e-41	-0.837045	0.001	0.119	2.13064e-36	0.118	Down
3063	2	Zfp862-ps	8.93891e-41	-0.834914	0.02	0.154	2.37561e-36	0.134	Down
3244	2	Efna5	4.8347e-43	-0.834056	0.003	0.128	1.28487e-38	0.125	Down
3370	2	Dock9	4.3314e-37	-0.833332	0.012	0.129	1.15111e-32	0.117	Down
3419	2	Sparcl1	1.25257e-39	-0.830787	0.002	0.117	3.32883e-35	0.115	Down
3015	2	Gm20663	7.02032e-25	-0.828844	0.238	0.375	1.86572e-20	0.137	Down
3152	2	Flrt2	7.22488e-28	-0.828409	0.088	0.218	1.92008e-23	0.13	Down
3064	2	Mmd	4.70959e-39	-0.825171	0.026	0.16	1.25162e-34	0.134	Down
3297	2	Nrip1	5.55242e-25	-0.822969	0.235	0.357	1.47561e-20	0.122	Down
2428	2	C1qtnf1	1.62839e-49	-0.817832	0.034	0.202	4.3276e-45	0.168	Down
3296	2	Fau	1.40643e-39	-0.817388	0.008	0.13	3.73774e-35	0.122	Down
3204	2	Gm16168	1.27292e-43	-0.815121	0.003	0.13	3.3829e-39	0.127	Down
3266	2	Crim1	1.00127e-23	-0.812747	0.251	0.375	2.66098e-19	0.124	Down
3334	2	Pdzd2	2.28401e-39	-0.809011	0.006	0.125	6.06998e-35	0.119	Down
3225	2	Filip1l	9.73983e-26	-0.807238	0.122	0.248	2.58846e-21	0.126	Down
3031	2	Cxcl12	1.16222e-47	-0.807167	0.001	0.137	3.08872e-43	0.136	Down
3254	2	Rpl8	5.21892e-40	-0.80129	0.011	0.135	1.38698e-35	0.124	Down
3508	2	S100a11	8.28536e-37	-0.800652	0.004	0.114	2.20192e-32	0.11	Down
3380	2	Bicc1	9.49044e-38	-0.800412	0.008	0.125	2.52218e-33	0.117	Down
3522	2	Col4a2	1.43814e-35	-0.792129	0.006	0.115	3.82201e-31	0.109	Down
2560	2	Gfra2	5.67401e-39	-0.791971	0.074	0.234	1.50793e-34	0.16	Down
3512	2	Cyyr1	7.01259e-36	-0.791328	0.008	0.118	1.86367e-31	0.11	Down
3245	2	Phactr1	1.42589e-41	-0.791077	0.008	0.133	3.78945e-37	0.125	Down
3447	2	Fbln5	2.46319e-37	-0.788527	0.007	0.121	6.54619e-33	0.114	Down
3475	2	Art3	9.69805e-39	-0.787155	0.001	0.113	2.57735e-34	0.112	Down
3425	2	Pdzrn3	2.26546e-39	-0.785738	0.004	0.119	6.02067e-35	0.115	Down
2597	2	Ctsz	1.23692e-34	-0.78545	0.102	0.26	3.28725e-30	0.158	Down
3295	2	Abi3bp	4.66565e-41	-0.785213	0.004	0.126	1.23994e-36	0.122	Down
3548	2	Fbn1	1.02147e-34	-0.780943	0.008	0.115	2.71465e-30	0.107	Down
3455	2	Gpm6a	7.35686e-39	-0.778611	0.001	0.114	1.95516e-34	0.113	Down
3131	2	Meis1	5.01047e-40	-0.775438	0.019	0.15	1.33158e-35	0.131	Down
3476	2	Sulf1	2.74631e-37	-0.774191	0.005	0.117	7.2986e-33	0.112	Down
3402	2	Ebf2	5.82512e-38	-0.771515	0.007	0.123	1.54809e-33	0.116	Down
2852	2	Gm35154	3.66959e-27	-0.770629	0.198	0.344	9.75231e-23	0.146	Down
2663	2	C030034L19Rik	8.04599e-32	-0.770129	0.154	0.309	2.1383e-27	0.155	Down
2434	2	Rhobtb1	4.63367e-35	-0.769255	0.26	0.428	1.23144e-30	0.168	Down
3446	2	Rps20	4.72619e-38	-0.767352	0.006	0.12	1.25603e-33	0.114	Down
3538	2	Fzd4	8.40508e-38	-0.765752	0.001	0.109	2.23373e-33	0.108	Down
2243	2	Lyz2	2.3154e-36	-0.765658	0.33	0.51	6.15342e-32	0.18	Down
3555	2	Tmtc1	1.42716e-36	-0.764467	0.002	0.109	3.79281e-32	0.107	Down
1730	2	Plekhg5	1.17266e-49	-0.764438	0.357	0.57	3.11647e-45	0.213	Down
3335	2	Nova1	1.15166e-34	-0.762255	0.025	0.144	3.06066e-30	0.119	Down
3320	2	Rpl23	2.19382e-39	-0.760304	0.007	0.127	5.83029e-35	0.12	Down
3556	2	Eln	6.52933e-36	-0.760209	0.004	0.111	1.73523e-31	0.107	Down
3115	2	Dpyd	2.45109e-31	-0.759357	0.053	0.185	6.51403e-27	0.132	Down
3653	2	Gm4876	9.27278e-29	-0.759148	0.018	0.118	2.46433e-24	0.1	Down
2266	2	Hdac9	3.04432e-46	-0.758961	0.448	0.626	8.09058e-42	0.178	Down
3445	2	Ptprd	4.64638e-39	-0.757722	0.004	0.118	1.23482e-34	0.114	Down
3264	2	Ppib	5.90878e-41	-0.7564	0.008	0.132	1.57032e-36	0.124	Down
3014	2	Cyba	1.83031e-30	-0.755909	0.082	0.219	4.86424e-26	0.137	Down
3515	2	Cald1	3.82763e-31	-0.754894	0.022	0.131	1.01723e-26	0.109	Down
3649	2	Pmepa1	6.13119e-34	-0.754544	0.003	0.103	1.62943e-29	0.1	Down
3477	2	Rps4x	1.03226e-35	-0.749155	0.011	0.123	2.74334e-31	0.112	Down
3597	2	Tshr	9.60204e-36	-0.747623	0.002	0.106	2.55184e-31	0.104	Down
3501	2	Gm11808	4.10712e-36	-0.745505	0.007	0.118	1.09151e-31	0.111	Down
3187	2	Atp10d	2.28484e-25	-0.74456	0.295	0.423	6.07218e-21	0.128	Down
3346	2	Fbxl7	1.07854e-36	-0.741423	0.013	0.131	2.86633e-32	0.118	Down
2808	2	Nhsl2	3.83908e-35	-0.737831	0.072	0.219	1.02027e-30	0.147	Down
3557	2	Nckap5	2.11331e-35	-0.736095	0.006	0.113	5.61633e-31	0.107	Down
3079	2	Pf4	7.89954e-43	-0.735138	0.013	0.147	2.09938e-38	0.134	Down
3714	2	Fhit	3.31963e-27	-0.730423	0.52	0.615	8.82225e-23	0.095	Down
3381	2	Etl4	1.08253e-31	-0.730411	0.032	0.149	2.87693e-27	0.117	Down
3184	2	Ctsc	1.54869e-45	-0.730087	0.554	0.682	4.11581e-41	0.128	Down
3500	2	Cd63	3.58291e-36	-0.727095	0.008	0.119	9.52194e-32	0.111	Down
3355	2	Bcap31	2.86575e-31	-0.726394	0.034	0.152	7.61601e-27	0.118	Down
3206	2	Add3	5.07546e-28	-0.725346	0.371	0.498	1.34885e-23	0.127	Down
3456	2	Rpsa	3.32334e-36	-0.724936	0.009	0.122	8.83211e-32	0.113	Down
3495	2	Rps15	1.94864e-35	-0.723329	0.009	0.12	5.17869e-31	0.111	Down
3151	2	Tmem176b	1.12681e-34	-0.72329	0.037	0.167	2.9946e-30	0.13	Down
4011	2	Zbtb20	2.45555e-124	-0.723015	0.929	0.948	6.52587e-120	0.019	Down
3659	2	Sdk1	2.13923e-29	-0.721524	0.016	0.115	5.68521e-25	0.099	Down
3585	2	Bst2	5.52028e-35	-0.721257	0.006	0.111	1.46707e-30	0.105	Down
3098	2	Ppp1r9a	1.49489e-23	-0.721136	0.231	0.364	3.97281e-19	0.133	Down
3549	2	Rpl19	6.1035e-34	-0.718916	0.009	0.116	1.62207e-29	0.107	Down
3436	2	Ifi213	9.34496e-36	-0.718423	0.012	0.126	2.48352e-31	0.114	Down
3516	2	Ptpn4	5.56781e-22	-0.717493	0.088	0.197	1.4797e-17	0.109	Down
2935	2	Lyve1	2.33387e-37	-0.715825	0.043	0.183	6.20248e-33	0.14	Down
3813	2	Serinc3	9.02092e-64	-0.71563	0.693	0.778	2.3974e-59	0.085	Down
3598	2	Col5a2	2.71041e-35	-0.715557	0.003	0.107	7.20317e-31	0.104	Down
3785	2	Slc27a1	5.03715e-16	-0.715053	0.311	0.399	1.33867e-11	0.088	Down
3943	2	Pde4d	8.45784e-18	-0.712687	0.494	0.548	2.24776e-13	0.054	Down
3678	2	Gstm1	1.19435e-31	-0.708978	0.006	0.104	3.17411e-27	0.098	Down
2758	2	Thrb	6.33241e-27	-0.707388	0.279	0.429	1.6829e-22	0.15	Down
3602	2	Acox1	3.89973e-18	-0.705578	0.141	0.244	1.03639e-13	0.103	Down
2794	2	Hpgd	1.97386e-28	-0.705223	0.151	0.299	5.24574e-24	0.148	Down
2831	2	Tmod1	4.78483e-28	-0.700571	0.245	0.391	1.27162e-23	0.146	Down
3757	2	Tmtc2	2.45216e-27	-0.698773	0.013	0.104	6.51686e-23	0.091	Down
3658	2	Galnt15	6.1926e-34	-0.696231	0.001	0.1	1.64574e-29	0.099	Down
3652	2	Fstl1	5.6203e-33	-0.695646	0.005	0.105	1.49365e-28	0.1	Down
3630	2	Slc1a3	3.73072e-35	-0.695579	0.001	0.102	9.91477e-31	0.101	Down
3521	2	Bmpr1a	1.25751e-35	-0.695352	0.007	0.116	3.34196e-31	0.109	Down
3738	2	Lamc1	1.39605e-16	-0.694536	0.126	0.219	3.71016e-12	0.093	Down
3520	2	Plaat3	1.29672e-37	-0.692022	0.001	0.11	3.44618e-33	0.109	Down
3657	2	Smoc1	1.46599e-34	-0.69108	0.001	0.1	3.89602e-30	0.099	Down
2817	2	Ptprm	5.10895e-27	-0.690642	0.146	0.293	1.35776e-22	0.147	Down
3791	2	Tspo	5.08117e-19	-0.688504	0.055	0.143	1.35037e-14	0.088	Down
3724	2	Ctdspl	3.95992e-21	-0.688431	0.053	0.147	1.05239e-16	0.094	Down
2783	2	Sema6d	4.03199e-27	-0.686827	0.177	0.325	1.07154e-22	0.148	Down
3593	2	Rpl26	4.22887e-33	-0.683941	0.008	0.112	1.12386e-28	0.104	Down
4001	2	Rbpj	1.85745e-74	-0.683524	0.888	0.915	4.93637e-70	0.027	Down
3857	2	Ccr2	5.7345e-20	-0.681434	0.026	0.105	1.524e-15	0.079	Down
3771	2	Mpp7	1.78466e-15	-0.679377	0.118	0.208	4.74291e-11	0.09	Down
3344	2	Bach2	1.93437e-19	-0.677369	0.207	0.325	5.14079e-15	0.118	Down
3864	2	Pnpla2	3.10801e-16	-0.676756	0.048	0.125	8.25984e-12	0.077	Down
3650	2	Rps3	6.31798e-34	-0.675328	0.004	0.104	1.67907e-29	0.1	Down
3629	2	Cd1d1	2.84007e-35	-0.674562	0.001	0.102	7.54777e-31	0.101	Down
3940	2	Grina	5.02473e-08	-0.673991	0.211	0.267	0.00133537	0.056	Down
2753	2	Sema4a	1.31163e-33	-0.673598	0.086	0.236	3.48578e-29	0.15	Down
3715	2	Ssbp2	3.5562e-16	-0.673341	0.277	0.372	9.45095e-12	0.095	Down
2604	2	Gm49144	4.62627e-35	-0.672866	0.1	0.258	1.22948e-30	0.158	Down
3435	2	Nr3c2	2.63895e-19	-0.671959	0.152	0.266	7.01329e-15	0.114	Down
3721	2	Nbea	2.60866e-30	-0.670506	0.007	0.101	6.93277e-26	0.094	Down
3763	2	Cd9	1.35277e-17	-0.667265	0.074	0.164	3.59512e-13	0.09	Down
3800	2	Cox8a	1.73698e-21	-0.666205	0.032	0.119	4.6162e-17	0.087	Down
3686	2	Slc4a4	1.51162e-30	-0.665156	0.009	0.106	4.01727e-26	0.097	Down
3741	2	Gphn	1.72934e-32	-0.664158	0.594	0.686	4.59589e-28	0.092	Down
3420	2	Ighm	2.90647e-23	-0.663585	0.082	0.197	7.72423e-19	0.115	Down
3769	2	Srgn	2.0923e-21	-0.662322	0.039	0.129	5.56049e-17	0.09	Down
3705	2	Kcnt2	2.48101e-25	-0.661975	0.027	0.122	6.59354e-21	0.095	Down
2883	2	Arhgef3	5.88703e-44	-0.659302	0.529	0.672	1.56454e-39	0.143	Down
3631	2	Rpl27a	5.37451e-33	-0.658614	0.006	0.107	1.42833e-28	0.101	Down
3277	2	Enpep	1.11782e-28	-0.656855	0.055	0.178	2.97073e-24	0.123	Down
3246	2	Cd209f	5.47738e-31	-0.65229	0.045	0.17	1.45567e-26	0.125	Down
4014	2	Mctp1	1.43841e-68	-0.647694	0.92	0.905	3.82273e-64	0.015	Down
3584	2	Rpl7	1.04494e-36	-0.647582	0.001	0.106	2.77704e-32	0.105	Down
3594	2	S1pr1	7.46409e-23	-0.646782	0.06	0.164	1.98366e-18	0.104	Down
3685	2	Ece1	1.14238e-32	-0.645768	0.004	0.101	3.03598e-28	0.097	Down
3599	2	Epn2	2.12612e-25	-0.642191	0.041	0.145	5.65037e-21	0.104	Down
3787	2	Arl4a	2.0806e-26	-0.637488	0.012	0.1	5.52941e-22	0.088	Down
3356	2	Fcna	2.7442e-27	-0.636915	0.056	0.174	7.29298e-23	0.118	Down
2049	2	Psap	3.27406e-52	-0.636541	0.56	0.753	8.70113e-48	0.193	Down
3722	2	Rpl32	3.42627e-30	-0.636534	0.006	0.1	9.10565e-26	0.094	Down
3651	2	Rps23	2.41032e-33	-0.635155	0.004	0.104	6.40568e-29	0.1	Down
3646	2	Rpn2	3.82717e-26	-0.633686	0.03	0.13	1.01711e-21	0.1	Down
3586	2	Olfr1033	5.41114e-19	-0.632812	0.116	0.221	1.43806e-14	0.105	Down
3527	2	Stk17b	1.21697e-17	-0.630781	0.25	0.359	3.23422e-13	0.109	Down
3890	2	Slfn5	3.07929e-11	-0.630652	0.101	0.171	8.18352e-07	0.07	Down
3687	2	Mtus1	4.75228e-29	-0.628407	0.014	0.111	1.26297e-24	0.097	Down
3916	2	Cfh	1.97509e-37	-0.628316	0.681	0.745	5.249e-33	0.064	Down
3565	2	Gm10790	2.24438e-29	-0.626949	0.025	0.131	5.96468e-25	0.106	Down
3624	2	Bnip3	2.59387e-32	-0.624403	0.008	0.109	6.89347e-28	0.101	Down
3919	2	Pde3b	7.55872e-18	-0.623889	0.489	0.552	2.00881e-13	0.063	Down
3821	2	Rpl21	1.31439e-23	-0.623379	0.018	0.102	3.49312e-19	0.084	Down
3781	2	Eef2	1.28501e-23	-0.621719	0.025	0.114	3.41503e-19	0.089	Down
3672	2	Rack1	1.42805e-28	-0.621436	0.016	0.114	3.79519e-24	0.098	Down
3525	2	Ggt5	2.5254e-23	-0.621053	0.069	0.178	6.71149e-19	0.109	Down
3841	2	Hsp90b1	6.56089e-12	-0.617818	0.205	0.287	1.74362e-07	0.082	Down
3746	2	Rpl18	1.05747e-22	-0.616817	0.033	0.125	2.81033e-18	0.092	Down
3371	2	Mgl2	5.84046e-36	-0.616325	0.014	0.131	1.55216e-31	0.117	Down
3321	2	Afap1l1	1.06526e-26	-0.616066	0.067	0.187	2.83104e-22	0.12	Down
3609	2	P4hb	3.97552e-34	-0.614892	0.006	0.109	1.05653e-29	0.103	Down
3547	2	Celf4	3.05557e-20	-0.61267	0.099	0.207	8.12047e-16	0.108	Down
3854	2	Epsti1	1.68271e-22	-0.61235	0.521	0.601	4.47196e-18	0.08	Down
3770	2	H6pd	3.65214e-19	-0.611336	0.057	0.147	9.70593e-15	0.09	Down
3948	2	Celf2	1.61589e-58	-0.611227	0.839	0.892	4.29439e-54	0.053	Down
3725	2	Ifngr1	6.16552e-14	-0.609674	0.219	0.313	1.63855e-09	0.094	Down
3794	2	Plcb1	9.40303e-12	-0.605359	0.194	0.281	2.49895e-07	0.087	Down
3806	2	Emp3	3.02728e-22	-0.603951	0.027	0.113	8.04529e-18	0.086	Down
3747	2	Hsp90ab1	5.79535e-22	-0.60268	0.036	0.128	1.54017e-17	0.092	Down
3644	2	Klhl13	4.62557e-30	-0.597199	0.014	0.114	1.22929e-25	0.1	Down
3922	2	Rps9	2.01102e-08	-0.595382	0.143	0.204	0.000534449	0.061	Down
3963	2	Zfhx3	1.36615e-33	-0.591451	0.676	0.722	3.63067e-29	0.046	Down
3788	2	Rps14	1.69503e-19	-0.589671	0.046	0.134	4.50471e-15	0.088	Down
3782	2	Fam126b	7.2823e-15	-0.587889	0.118	0.207	1.93534e-10	0.089	Down
3873	2	Rabac1	2.42074e-14	-0.58643	0.067	0.143	6.43335e-10	0.076	Down
3768	2	Pttg1ip	2.31833e-24	-0.586012	0.025	0.115	6.16119e-20	0.09	Down
3895	2	Macrod2	7.63058e-15	-0.585231	0.041	0.11	2.0279e-10	0.069	Down
3822	2	Arl6ip1	3.80704e-20	-0.584723	0.035	0.119	1.01176e-15	0.084	Down
3778	2	Heph	6.0656e-27	-0.583988	0.011	0.1	1.61199e-22	0.089	Down
3901	2	Ubc	3.66581e-10	-0.581258	0.099	0.166	9.74226e-06	0.067	Down
3852	2	Actg1	1.10276e-21	-0.579148	0.02	0.1	2.93069e-17	0.08	Down
3699	2	Il1rl1	6.95792e-20	-0.577648	0.06	0.156	1.84914e-15	0.096	Down
3924	2	Igf1r	2.06738e-17	-0.575755	0.516	0.577	5.49427e-13	0.061	Down
3564	2	Cd164	1.64934e-29	-0.575104	0.023	0.129	4.38328e-25	0.106	Down
3166	2	Ciita	1.48119e-21	-0.575057	0.147	0.276	3.9364e-17	0.129	Down
3736	2	Ltc4s	1.70188e-18	-0.574298	0.067	0.16	4.52291e-14	0.093	Down
3632	2	Aspa	3.83467e-20	-0.57327	0.074	0.175	1.0191e-15	0.101	Down
3839	2	Ecm1	7.35121e-15	-0.572801	0.076	0.158	1.95366e-10	0.082	Down
3823	2	Plpp1	1.19989e-16	-0.572195	0.063	0.147	3.18883e-12	0.084	Down
3886	2	Dpysl3	3.49438e-17	-0.571597	0.029	0.1	9.28667e-13	0.071	Down
3840	2	Adamts6	1.53269e-22	-0.568257	0.02	0.102	4.07327e-18	0.082	Down
3625	2	Itga9	3.60597e-15	-0.565817	0.232	0.333	9.58322e-11	0.101	Down
3865	2	Hspa8	3.02773e-14	-0.565136	0.071	0.148	8.0465e-10	0.077	Down
3978	2	Arhgap15	2.76703e-53	-0.564995	0.816	0.856	7.35366e-49	0.04	Down
3392	2	Serpinb8	4.38065e-18	-0.564066	0.209	0.325	1.1642e-13	0.116	Down
3673	2	Ston1	4.0758e-26	-0.563262	0.027	0.125	1.08318e-21	0.098	Down
3723	2	Myh10	7.02028e-25	-0.56324	0.027	0.121	1.86571e-20	0.094	Down
3987	2	Sik2	5.31462e-10	-0.562196	0.454	0.491	1.41241e-05	0.037	Down
3357	2	Cables1	4.70612e-21	-0.56198	0.137	0.255	1.2507e-16	0.118	Down
3880	2	Bcl2	1.88507e-10	-0.561586	0.134	0.207	5.00975e-06	0.073	Down
3981	2	Camk1d	8.80575e-59	-0.558797	0.879	0.918	2.34022e-54	0.039	Down
3914	2	Pbx3	9.06129e-12	-0.557264	0.387	0.451	2.40813e-07	0.064	Down
2866	2	Zfp36l1	4.62896e-23	-0.552969	0.308	0.452	1.23019e-18	0.144	Down
3894	2	Hivep2	5.20527e-15	-0.550552	0.457	0.526	1.38335e-10	0.069	Down
3674	2	Fam118a	1.05792e-20	-0.549336	0.061	0.159	2.81152e-16	0.098	Down
3910	2	Acyp2	2.21312e-09	-0.549303	0.131	0.196	5.88159e-05	0.065	Down
3824	2	Fmr1	2.72783e-14	-0.549159	0.1	0.184	7.24947e-10	0.084	Down
3998	2	Utrn	1.20116e-12	-0.548669	0.688	0.656	3.1922e-08	0.032	Down
3951	2	Agmo	2.696e-23	-0.547449	0.635	0.686	7.16488e-19	0.051	Down
3867	2	Reep5	8.55899e-12	-0.546667	0.13	0.207	2.27464e-07	0.077	Down
3866	2	Rrm2b	1.7852e-12	-0.544993	0.098	0.175	4.74436e-08	0.077	Down
3772	2	Lrrc8c	3.14963e-14	-0.544076	0.125	0.215	8.37046e-10	0.09	Down
3872	2	B3galt2	2.71231e-18	-0.543772	0.031	0.107	7.20823e-14	0.076	Down
3953	2	Fgfr1	7.83098e-11	-0.542152	0.431	0.481	2.08116e-06	0.05	Down
4021	2	Itm2b	3.09956e-25	-0.541451	0.786	0.773	8.23738e-21	0.013	Down
3896	2	Sh3d19	2.20507e-13	-0.539468	0.061	0.13	5.8602e-09	0.069	Down
3767	2	Siglech	1.46612e-26	-0.538311	0.015	0.105	3.89637e-22	0.09	Down
3803	2	Pstpip2	3.35168e-13	-0.538163	0.356	0.442	8.90743e-09	0.086	Down
4026	2	Maml2	2.46011e-14	-0.537085	0.702	0.693	6.538e-10	0.009	Down
3831	2	Pdk4	1.41292e-20	-0.536594	0.031	0.114	3.75497e-16	0.083	Down
3448	2	Tlr5	1.9612e-28	-0.534401	0.039	0.153	5.21209e-24	0.114	Down
4023	2	Tsc22d1	3.36151e-20	-0.52984	0.686	0.698	8.93356e-16	0.012	Down
3737	2	Atp6v0c	6.81525e-18	-0.527149	0.064	0.157	1.81122e-13	0.093	Down
3815	2	Pdia6	1.00481e-17	-0.522516	0.048	0.133	2.67038e-13	0.085	Down
3846	2	Calu	1.32562e-19	-0.521904	0.034	0.115	3.52297e-15	0.081	Down
3745	2	Ryk	8.07212e-28	-0.521137	0.013	0.105	2.14525e-23	0.092	Down
3735	2	BC035044	6.23686e-28	-0.521012	0.013	0.106	1.65751e-23	0.093	Down
3900	2	Gpx1	7.55195e-13	-0.520456	0.05	0.117	2.00701e-08	0.067	Down
3835	2	Fkbp5	3.57573e-24	-0.519823	0.605	0.688	9.50285e-20	0.083	Down
3930	2	S100a10	3.62969e-10	-0.518666	0.066	0.125	9.64625e-06	0.059	Down
3968	2	Lamp1	9.22383e-08	-0.517374	0.351	0.394	0.00245133	0.043	Down
2556	2	Cd36	2.49852e-89	-0.517242	0.81	0.971	6.64007e-85	0.161	Down
3551	2	Plxna4	1.03653e-14	-0.513732	0.225	0.332	2.75468e-10	0.107	Down
3550	2	Lbr	4.01829e-20	-0.511016	0.086	0.193	1.0679e-15	0.107	Down
3920	2	Ndfip1	2.63689e-15	-0.50934	0.489	0.55	7.00781e-11	0.061	Down
3645	2	Ptgs1	2.84086e-26	-0.508932	0.027	0.127	7.54988e-22	0.1	Down
3826	2	4933406I18Rik	1.60465e-11	-0.505818	0.262	0.346	4.26451e-07	0.084	Down
3902	2	Prkca	1.31147e-08	-0.502022	0.244	0.311	0.000348536	0.067	Down
3850	2	Mctp2	7.40946e-11	-0.5014	0.148	0.228	1.96914e-06	0.08	Down
3887	2	Deptor	2.7204e-10	-0.501169	0.305	0.376	7.22972e-06	0.071	Down
3879	2	Shisa5	1.67492e-15	-0.500529	0.046	0.119	4.45126e-11	0.073	Down
2150	2	Pde8a	1.04047e-43	0.500179	0.333	0.147	2.76515e-39	0.186	Up
2693	2	Slc39a11	2.38436e-36	0.501582	0.272	0.119	6.33668e-32	0.153	Up
1782	2	Manba	1.91596e-45	0.50177	0.418	0.209	5.09185e-41	0.209	Up
1601	2	Ano6	1.56783e-44	0.502683	0.751	0.53	4.16668e-40	0.221	Up
1616	2	Tlk1	1.84888e-42	0.503131	0.577	0.357	4.91357e-38	0.22	Up
3000	2	Ttc39c	4.08488e-53	0.503245	0.179	0.041	1.0856e-48	0.138	Up
2625	2	Ttyh2	5.65992e-60	0.504973	0.204	0.047	1.50418e-55	0.157	Up
3087	2	Plek	1.07935e-20	0.505821	0.388	0.255	2.86847e-16	0.133	Up
3403	2	Btbd11	6.07753e-32	0.506881	0.181	0.065	1.61516e-27	0.116	Up
1617	2	Myo9a	1.96747e-39	0.509252	0.699	0.479	5.22874e-35	0.22	Up
1300	2	Nedd4l	3.03093e-47	0.509372	0.601	0.36	8.05501e-43	0.241	Up
1751	2	Hpcal1	1.28646e-37	0.511751	0.714	0.503	3.4189e-33	0.211	Up
2104	2	Plekha1	1.08963e-36	0.512275	0.504	0.315	2.89579e-32	0.189	Up
2295	2	Tcirg1	2.00312e-42	0.513371	0.314	0.138	5.32348e-38	0.176	Up
1600	2	Tmem164	2.9574e-49	0.513613	0.823	0.602	7.85958e-45	0.221	Up
1342	2	Rsrc1	1.19972e-45	0.514881	0.749	0.511	3.18838e-41	0.238	Up
3084	2	Glipr1	2.68874e-64	0.515016	0.154	0.021	7.14558e-60	0.133	Up
2511	2	Itgav	2.86163e-35	0.515087	0.313	0.15	7.60508e-31	0.163	Up
1420	2	Shtn1	7.3374e-49	0.515172	0.749	0.516	1.94999e-44	0.233	Up
1696	2	Rabep1	5.74824e-49	0.515788	0.826	0.611	1.52765e-44	0.215	Up
2051	2	Trerf1	2.42612e-36	0.517815	0.756	0.564	6.44767e-32	0.192	Up
1879	2	Oxct1	1.47179e-40	0.51785	0.424	0.222	3.91143e-36	0.202	Up
2007	2	Dop1b	1.08874e-46	0.518541	0.36	0.165	2.89345e-42	0.195	Up
2613	2	Mertk	1.65063e-47	0.519315	0.936	0.779	4.38671e-43	0.157	Up
1771	2	Zmiz1	2.70523e-49	0.519551	0.849	0.639	7.18942e-45	0.21	Up
1868	2	Kif16b	2.34272e-37	0.52184	0.561	0.359	6.22602e-33	0.202	Up
2527	2	Anpep	9.00319e-57	0.523234	0.221	0.059	2.39269e-52	0.162	Up
2765	2	Glis3	1.04965e-33	0.525088	0.266	0.117	2.78955e-29	0.149	Up
2631	2	Cd300c2	8.97606e-39	0.52524	0.275	0.119	2.38548e-34	0.156	Up
1644	2	Akr1a1	2.29155e-49	0.525584	0.436	0.218	6.09001e-45	0.218	Up
1561	2	Sfmbt1	1.18773e-43	0.525676	0.573	0.35	3.15651e-39	0.223	Up
1539	2	Atg7	1.97589e-44	0.525677	0.553	0.329	5.25113e-40	0.224	Up
2048	2	Tmem165	1.3517e-40	0.527105	0.426	0.233	3.59228e-36	0.193	Up
1465	2	Plekhm3	1.34227e-45	0.527628	0.728	0.498	3.56722e-41	0.23	Up
1719	2	Dmxl2	4.87605e-44	0.529558	0.466	0.253	1.29586e-39	0.213	Up
2016	2	Fermt3	4.0383e-40	0.529772	0.431	0.237	1.07322e-35	0.194	Up
2402	2	Ms4a6c	1.97648e-29	0.531125	0.517	0.348	5.25269e-25	0.169	Up
2057	2	Pcyt1a	1.65742e-42	0.537558	0.39	0.198	4.40475e-38	0.192	Up
1450	2	Fam219a	4.92506e-44	0.538224	0.619	0.388	1.30888e-39	0.231	Up
2211	2	Gm3448	7.96437e-37	0.541704	0.435	0.253	2.11661e-32	0.182	Up
1631	2	Taco1	6.68296e-60	0.543478	0.357	0.138	1.77606e-55	0.219	Up
1494	2	Phka2	3.86896e-47	0.544332	0.621	0.393	1.02821e-42	0.228	Up
2461	2	Slc26a11	2.89482e-36	0.544973	0.334	0.168	7.69328e-32	0.166	Up
1532	2	Prkcd	1.90132e-49	0.545983	0.458	0.233	5.05294e-45	0.225	Up
1329	2	Ggnbp2	9.54589e-52	0.546811	0.616	0.377	2.53692e-47	0.239	Up
1488	2	Tmem87b	2.14452e-48	0.549843	0.637	0.409	5.69927e-44	0.228	Up
2550	2	Zfyve28	3.65304e-64	0.550288	0.204	0.043	9.70832e-60	0.161	Up
3062	2	Cd200r4	2.46314e-45	0.553271	0.189	0.055	6.54604e-41	0.134	Up
2047	2	Nagk	5.39862e-46	0.553848	0.356	0.163	1.43474e-41	0.193	Up
1781	2	Atp13a2	4.42046e-53	0.555015	0.368	0.159	1.17478e-48	0.209	Up
2361	2	Bcl2l1	3.60391e-33	0.558579	0.392	0.22	9.57776e-29	0.172	Up
1299	2	Ankrd12	2.81116e-61	0.55933	0.846	0.605	7.47095e-57	0.241	Up
2235	2	Wnk1	8.26896e-50	0.5624	0.939	0.758	2.19756e-45	0.181	Up
2267	2	Tmlhe	8.94109e-38	0.563038	0.366	0.188	2.37618e-33	0.178	Up
1314	2	Anxa3	4.23113e-55	0.563542	0.513	0.273	1.12447e-50	0.24	Up
1188	2	Bcas3	4.82497e-54	0.565955	0.775	0.525	1.28228e-49	0.25	Up
1235	2	Myo9b	2.64549e-54	0.567654	0.559	0.314	7.03064e-50	0.245	Up
2288	2	Tfec	2.41908e-40	0.569906	0.338	0.162	6.42894e-36	0.176	Up
1270	2	Snx10	2.72829e-49	0.570383	0.613	0.37	7.2507e-45	0.243	Up
2388	2	Mfsd12	5.28193e-59	0.574118	0.238	0.067	1.40373e-54	0.171	Up
2420	2	Pla2g7	8.3843e-33	0.574387	0.41	0.241	2.22821e-28	0.169	Up
1408	2	Susd6	2.98475e-46	0.57501	0.69	0.456	7.93227e-42	0.234	Up
2965	2	Slc25a13	1.39535e-35	0.575075	0.243	0.104	3.70829e-31	0.139	Up
1804	2	Ints6	4.14028e-48	0.57591	0.401	0.194	1.10032e-43	0.207	Up
3444	2	Sel1l3	2.46545e-65	0.5783	0.122	0.008	6.55219e-61	0.114	Up
981	2	Ncoa7	9.41237e-58	0.579311	0.674	0.405	2.50143e-53	0.269	Up
1402	2	Abhd12	1.14535e-54	0.579509	0.831	0.597	3.04387e-50	0.234	Up
2494	2	Osbpl3	4.43822e-58	0.579835	0.222	0.058	1.1795e-53	0.164	Up
2077	2	Ms4a14	2.51551e-44	0.580462	0.37	0.179	6.68523e-40	0.191	Up
1546	2	Plin2	2.87385e-49	0.580788	0.763	0.539	7.63754e-45	0.224	Up
1697	2	Pi4ka	8.56347e-46	0.582001	0.492	0.277	2.27583e-41	0.215	Up
1606	2	Pnpla7	1.34456e-48	0.582193	0.675	0.455	3.57331e-44	0.22	Up
1740	2	Cat	2.2939e-48	0.584618	0.414	0.202	6.09626e-44	0.212	Up
957	2	Celf1	1.21826e-68	0.584804	0.8	0.529	3.23764e-64	0.271	Up
2551	2	Anapc15	4.98236e-40	0.584919	0.282	0.121	1.32411e-35	0.161	Up
1228	2	Cux1	1.30775e-51	0.586062	0.62	0.374	3.47548e-47	0.246	Up
1081	2	4930402H24Rik	3.27853e-58	0.586575	0.582	0.322	8.71303e-54	0.26	Up
2404	2	Ggta1	3.6345e-64	0.587592	0.221	0.052	9.65906e-60	0.169	Up
1972	2	Nck2	9.55025e-51	0.588296	0.345	0.148	2.53807e-46	0.197	Up
1468	2	Nsf	2.10568e-49	0.590405	0.566	0.336	5.59606e-45	0.23	Up
1992	2	Lrp1	1.27703e-40	0.590586	0.568	0.372	3.39384e-36	0.196	Up
1102	2	Acer3	9.05871e-59	0.592971	0.818	0.56	2.40744e-54	0.258	Up
1135	2	Sgpl1	7.19897e-57	0.59402	0.576	0.321	1.9132e-52	0.255	Up
3043	2	Il7r	3.13004e-61	0.595008	0.16	0.025	8.31839e-57	0.135	Up
2294	2	Mamld1	4.70393e-47	0.602182	0.295	0.119	1.25012e-42	0.176	Up
1198	2	Wdr7	2.98798e-55	0.602506	0.605	0.356	7.94086e-51	0.249	Up
1221	2	Mrtfb	3.67868e-55	0.604282	0.552	0.306	9.77645e-51	0.246	Up
1733	2	Adcy7	1.40632e-46	0.604769	0.457	0.245	3.73745e-42	0.212	Up
3013	2	Pkib	8.6996e-41	0.604834	0.211	0.074	2.31201e-36	0.137	Up
2455	2	Slc8a1	3.02755e-58	0.605846	0.962	0.795	8.04603e-54	0.167	Up
1241	2	Fbxw7	2.42869e-53	0.607576	0.635	0.39	6.45449e-49	0.245	Up
1328	2	Iqgap1	2.60953e-63	0.607626	0.848	0.609	6.93509e-59	0.239	Up
1360	2	A330023F24Rik	1.31328e-51	0.609378	0.576	0.339	3.49018e-47	0.237	Up
2445	2	Gsr	1.31725e-48	0.609437	0.258	0.091	3.50072e-44	0.167	Up
1788	2	Ikbke	3.38926e-64	0.610217	0.317	0.109	9.0073e-60	0.208	Up
2036	2	Sort1	3.70745e-68	0.614458	0.265	0.072	9.85291e-64	0.193	Up
1536	2	Tgfbr1	4.78312e-48	0.617064	0.486	0.261	1.27116e-43	0.225	Up
1943	2	Aig1	3.85472e-47	0.61892	0.365	0.166	1.02443e-42	0.199	Up
1599	2	Pitpnc1	3.76424e-56	0.620239	0.879	0.658	1.00038e-51	0.221	Up
2406	2	Adcy3	5.45515e-52	0.621181	0.256	0.087	1.44976e-47	0.169	Up
1797	2	Gm26740	1.14884e-59	0.623115	0.865	0.657	3.05316e-55	0.208	Up
846	2	Pam	1.23873e-64	0.623272	0.589	0.304	3.29206e-60	0.285	Up
2038	2	Txnrd1	1.0278e-65	0.629361	0.273	0.08	2.73149e-61	0.193	Up
3224	2	Hmox1	4.44754e-35	0.631244	0.203	0.077	1.18198e-30	0.126	Up
2265	2	Slc37a2	6.1093e-48	0.631758	0.306	0.128	1.62361e-43	0.178	Up
1650	2	Atp7a	5.53897e-47	0.633217	0.56	0.343	1.47204e-42	0.217	Up
2576	2	Ly9	2.32564e-65	0.633439	0.204	0.044	6.18062e-61	0.16	Up
2516	2	Slc9a7	3.28949e-49	0.63529	0.242	0.079	8.74215e-45	0.163	Up
1452	2	Oxr1	2.68914e-49	0.636213	0.641	0.411	7.14666e-45	0.23	Up
1774	2	Anxa4	1.31491e-52	0.637779	0.401	0.192	3.49451e-48	0.209	Up
2210	2	Bcar3	9.33102e-40	0.638139	0.378	0.196	2.47981e-35	0.182	Up
1615	2	Npc1	2.18633e-55	0.641086	0.418	0.198	5.81038e-51	0.22	Up
1248	2	Agap1	9.38789e-55	0.641604	0.549	0.305	2.49492e-50	0.244	Up
2118	2	Gpr137b-ps	4.48889e-51	0.641946	0.324	0.136	1.19297e-46	0.188	Up
1403	2	Cd300a	2.70564e-51	0.64392	0.634	0.4	7.19051e-47	0.234	Up
2050	2	Dapk1	3.76302e-46	0.644528	0.718	0.525	1.00006e-41	0.193	Up
3265	2	Gm14636	9.65875e-37	0.644603	0.193	0.069	2.56691e-32	0.124	Up
1060	2	Cacna1d	5.39501e-53	0.647059	0.647	0.385	1.43378e-48	0.262	Up
2185	2	Aph1c	1.19854e-48	0.648447	0.324	0.14	3.18524e-44	0.184	Up
1376	2	Gm37376	3.9105e-64	0.651277	0.406	0.171	1.03926e-59	0.235	Up
1659	2	Bmt2	9.10671e-46	0.651726	0.51	0.294	2.4202e-41	0.216	Up
1570	2	Slc11a1	7.85783e-55	0.653069	0.434	0.212	2.0883e-50	0.222	Up
2934	2	Gab2	7.72202e-85	0.654435	0.971	0.831	2.0522e-80	0.14	Up
1249	2	Rnf180	1.54627e-52	0.65459	0.562	0.318	4.10935e-48	0.244	Up
1663	2	Ptpn1	1.76458e-54	0.658146	0.427	0.211	4.68955e-50	0.216	Up
2493	2	Akr1b8	3.88573e-83	0.662313	0.187	0.023	1.03267e-78	0.164	Up
907	2	Arhgap22	4.54466e-66	0.665229	0.567	0.29	1.20779e-61	0.277	Up
1535	2	Myof	3.06725e-55	0.666844	0.695	0.47	8.15153e-51	0.225	Up
2234	2	Mitf	4.30056e-70	0.668462	0.966	0.785	1.14292e-65	0.181	Up
1290	2	Hpgds	1.2549e-57	0.670735	0.707	0.465	3.33502e-53	0.242	Up
2752	2	Hpse	2.90732e-44	0.674177	0.241	0.091	7.7265e-40	0.15	Up
1190	2	Rufy3	9.83207e-58	0.677298	0.565	0.315	2.61297e-53	0.25	Up
2359	2	Syngr1	1.21096e-88	0.67871	0.195	0.023	3.21825e-84	0.172	Up
1059	2	Tbc1d23	1.36174e-67	0.679835	0.609	0.347	3.61896e-63	0.262	Up
889	2	Vwa8	9.46516e-71	0.679954	0.565	0.286	2.51546e-66	0.279	Up
1995	2	Pde7b	9.05668e-34	0.684464	0.541	0.346	2.4069e-29	0.195	Up
2003	2	Mcoln2	1.64334e-71	0.685836	0.264	0.069	4.36734e-67	0.195	Up
1108	2	Lyst	5.0793e-64	0.687747	0.537	0.28	1.34988e-59	0.257	Up
1066	2	Slc6a6	6.61995e-74	0.689005	0.761	0.5	1.75932e-69	0.261	Up
1684	2	Apbb2	2.65692e-63	0.689188	0.335	0.12	7.06104e-59	0.215	Up
1375	2	Psmd1	2.02157e-66	0.690502	0.397	0.162	5.37252e-62	0.235	Up
1569	2	B4galt5	2.88587e-64	0.69193	0.366	0.144	7.66949e-60	0.222	Up
1011	2	Mrtfa	4.49172e-67	0.692766	0.578	0.311	1.19372e-62	0.267	Up
1391	2	Gramd1b	3.70568e-67	0.69318	0.387	0.153	9.84822e-63	0.234	Up
1029	2	Cerk	1.75037e-69	0.693354	0.724	0.459	4.65178e-65	0.265	Up
1737	2	Arhgap19	6.11178e-61	0.697289	0.357	0.145	1.62427e-56	0.212	Up
1289	2	Sh3bp2	1.36175e-69	0.697807	0.407	0.165	3.61897e-65	0.242	Up
1368	2	Fyb	3.35217e-72	0.701464	0.874	0.638	8.90874e-68	0.236	Up
1138	2	Frrs1	4.34134e-70	0.702455	0.45	0.196	1.15376e-65	0.254	Up
1259	2	Plcl2	1.46767e-84	0.706057	0.889	0.645	3.90047e-80	0.244	Up
930	2	Nckap1l	3.78701e-71	0.715545	0.687	0.413	1.00644e-66	0.274	Up
3488	2	Gm30382	3.86191e-48	0.71785	0.134	0.023	1.02634e-43	0.111	Up
1279	2	Tpcn2	1.19628e-71	0.718054	0.394	0.152	3.17923e-67	0.242	Up
1534	2	Gusb	7.25188e-69	0.718164	0.354	0.129	1.92726e-64	0.225	Up
1955	2	Tlr8	9.9853e-50	0.718735	0.378	0.18	2.65369e-45	0.198	Up
2155	2	C77080	8.47901e-103	0.720781	0.204	0.018	2.25338e-98	0.186	Up
1576	2	Adgrl2	7.8113e-67	0.721384	0.344	0.122	2.07593e-62	0.222	Up
809	2	Lrrfip2	1.18934e-78	0.723045	0.574	0.284	3.16079e-74	0.29	Up
1024	2	2210408F21Rik	7.54442e-69	0.724532	0.499	0.234	2.00501e-64	0.265	Up
1503	2	Clcn7	4.10785e-74	0.726772	0.342	0.115	1.0917e-69	0.227	Up
2405	2	Ptchd1	8.2744e-58	0.726847	0.232	0.063	2.199e-53	0.169	Up
3762	2	Neat1	1.6974e-86	0.728144	0.936	0.846	4.51102e-82	0.09	Up
1826	2	Ahnak2	8.11921e-99	0.730012	0.242	0.036	2.15776e-94	0.206	Up
1264	2	Dennd2a	4.76326e-65	0.737813	0.461	0.218	1.26588e-60	0.243	Up
1519	2	Snx24	1.48395e-66	0.739191	0.805	0.579	3.94375e-62	0.226	Up
1706	2	Ankrd33b	2.69065e-68	0.739785	0.325	0.111	7.15066e-64	0.214	Up
902	2	Blnk	2.43052e-77	0.740277	0.769	0.492	6.45935e-73	0.277	Up
1058	2	Tmem65	2.46563e-69	0.740645	0.499	0.237	6.55267e-65	0.262	Up
1636	2	Entpd1	1.36107e-48	0.744801	0.63	0.412	3.61718e-44	0.218	Up
864	2	Fmnl2	1.49925e-65	0.746333	0.601	0.319	3.98442e-61	0.282	Up
1269	2	Slc43a2	3.78478e-58	0.748692	0.601	0.358	1.00584e-53	0.243	Up
2074	2	Tnfaip2	4.5789e-93	0.749727	0.222	0.031	1.21689e-88	0.191	Up
807	2	Tnks	8.91855e-83	0.751089	0.699	0.409	2.37019e-78	0.29	Up
1936	2	Gpr137b	9.98438e-73	0.752486	0.277	0.078	2.65345e-68	0.199	Up
951	2	Atxn1	4.14798e-96	0.753435	0.861	0.589	1.10237e-91	0.272	Up
1251	2	Wdr91	6.84537e-75	0.759499	0.399	0.155	1.81922e-70	0.244	Up
1022	2	Slc16a10	8.66731e-64	0.761351	0.685	0.42	2.30342e-59	0.265	Up
867	2	Arhgap10	2.16634e-81	0.763384	0.789	0.508	5.75726e-77	0.281	Up
1085	2	Rbm47	1.89944e-92	0.76378	0.856	0.597	5.04796e-88	0.259	Up
1411	2	Slamf7	7.70874e-69	0.770121	0.387	0.154	2.04867e-64	0.233	Up
2603	2	Gm13710	2.66789e-70	0.770723	0.191	0.033	7.09018e-66	0.158	Up
2326	2	Gclm	3.00369e-63	0.77122	0.238	0.064	7.9826e-59	0.174	Up
1161	2	Cd180	8.01375e-68	0.77435	0.489	0.237	2.12973e-63	0.252	Up
768	2	Nrp2	1.03764e-84	0.775882	0.668	0.375	2.75763e-80	0.293	Up
890	2	Syne1	5.6428e-78	0.77775	0.485	0.207	1.49963e-73	0.278	Up
808	2	Plekhm2	1.57195e-80	0.778139	0.601	0.311	4.1776e-76	0.29	Up
751	2	Kif13b	3.79636e-84	0.778944	0.733	0.438	1.00892e-79	0.295	Up
1614	2	Cipc	7.405e-87	0.779781	0.289	0.069	1.96795e-82	0.22	Up
663	2	Abl2	3.06288e-88	0.780618	0.683	0.373	8.13991e-84	0.31	Up
1096	2	Znrf1	1.83397e-72	0.78464	0.461	0.203	4.87397e-68	0.258	Up
1247	2	Resf1	2.25867e-63	0.784881	0.543	0.299	6.00265e-59	0.244	Up
1152	2	Gm21188	2.07914e-70	0.786328	0.738	0.485	5.52551e-66	0.253	Up
752	2	Dtnbp1	1.54676e-81	0.787526	0.595	0.3	4.11067e-77	0.295	Up
829	2	Dock4	2.44434e-73	0.788358	0.576	0.289	6.49608e-69	0.287	Up
1913	2	Ell2	8.88148e-59	0.794538	0.32	0.12	2.36034e-54	0.2	Up
1479	2	Adgre1	2.79483e-78	0.796376	0.861	0.632	7.42754e-74	0.229	Up
863	2	Stxbp5	1.10741e-83	0.797767	0.705	0.423	2.94306e-79	0.282	Up
792	2	Pirb	4.72497e-85	0.798522	0.565	0.274	1.25571e-80	0.291	Up
1359	2	Cacna1a	2.21007e-58	0.801315	0.469	0.232	5.87347e-54	0.237	Up
1718	2	Ctss	2.74133e-54	0.801914	0.543	0.33	7.28537e-50	0.213	Up
933	2	2210408I21Rik	5.5345e-72	0.803301	0.516	0.242	1.47085e-67	0.274	Up
1793	2	Ermard	5.47023e-58	0.810207	0.366	0.158	1.45377e-53	0.208	Up
2329	2	Cnrip1	2.33676e-39	0.812299	0.365	0.191	6.21017e-35	0.174	Up
1176	2	Rasa1	2.45739e-75	0.820681	0.825	0.574	6.53075e-71	0.251	Up
2035	2	Plxdc1	1.19753e-99	0.821077	0.219	0.026	3.18255e-95	0.193	Up
1162	2	Igf1	9.78176e-65	0.824695	0.751	0.499	2.5996e-60	0.252	Up
932	2	Atp6v0a1	3.48943e-77	0.829628	0.784	0.51	9.27351e-73	0.274	Up
2379	2	Slc40a1	2.99709e-37	0.841095	0.377	0.206	7.96508e-33	0.171	Up
1095	2	Pgap1	1.34087e-78	0.846267	0.436	0.178	3.56349e-74	0.258	Up
2830	2	Lrmda	1.93771e-115	0.848408	0.969	0.823	5.14966e-111	0.146	Up
968	2	Sash1	2.46814e-110	0.848841	0.863	0.593	6.55933e-106	0.27	Up
1418	2	Rnf217	5.99884e-95	0.854415	0.298	0.065	1.59425e-90	0.233	Up
718	2	Snx27	2.43436e-89	0.858711	0.668	0.368	6.46956e-85	0.3	Up
697	2	Cd300lb	2.91464e-90	0.872858	0.534	0.231	7.74596e-86	0.303	Up
673	2	Cers6	1.59241e-92	0.872939	0.768	0.46	4.23199e-88	0.308	Up
1355	2	Fam129b	3.46911e-75	0.87724	0.373	0.136	9.21951e-71	0.237	Up
1023	2	Gas2l3	1.13497e-84	0.884523	0.434	0.169	3.0163e-80	0.265	Up
812	2	Nceh1	2.08381e-85	0.885176	0.571	0.282	5.53793e-81	0.289	Up
657	2	Dock10	8.97328e-101	0.885798	0.817	0.505	2.38474e-96	0.312	Up
609	2	Atp6v1b2	9.17247e-96	0.897083	0.617	0.3	2.43768e-91	0.317	Up
1285	2	Fgd4	3.82267e-95	0.906337	0.901	0.659	1.01591e-90	0.242	Up
716	2	Rab8b	3.12898e-123	0.90869	0.878	0.578	8.31558e-119	0.3	Up
641	2	Ptk2b	6.93464e-105	0.910276	0.49	0.177	1.84295e-100	0.313	Up
1802	2	Rnf128	1.16484e-114	0.911725	0.228	0.021	3.09569e-110	0.207	Up
776	2	Osbpl8	1.85447e-94	0.916978	0.851	0.558	4.92845e-90	0.293	Up
796	2	Cpeb3	1.66006e-86	0.923168	0.551	0.261	4.41177e-82	0.29	Up
3871	2	Fgf13	4.94978e-24	0.926324	0.11	0.034	1.31545e-19	0.076	Up
2034	2	Gm14461	1.00443e-112	0.935135	0.209	0.016	2.66937e-108	0.193	Up
839	2	Lrp12	4.22604e-98	0.945934	0.436	0.151	1.12311e-93	0.285	Up
717	2	Mdfic	7.54288e-114	0.946283	0.811	0.511	2.0046e-109	0.3	Up
2510	2	Gm15155	3.62624e-73	0.949761	0.197	0.034	9.63709e-69	0.163	Up
823	2	Dennd4c	9.87815e-128	0.956906	0.872	0.585	2.62522e-123	0.287	Up
1796	2	Zdhhc14	4.49321e-102	0.958224	0.888	0.68	1.19412e-97	0.208	Up
634	2	Mgat5	6.32197e-101	0.960436	0.681	0.367	1.68013e-96	0.314	Up
427	2	Lipa	3.61599e-121	0.962622	0.714	0.356	9.60985e-117	0.358	Up
2816	2	Shisa9	5.94904e-70	0.963175	0.173	0.026	1.58102e-65	0.147	Up
549	2	Cd44	1.25752e-101	0.980731	0.576	0.249	3.34199e-97	0.327	Up
659	2	Sirpa	1.40427e-107	0.984021	0.725	0.414	3.73199e-103	0.311	Up
459	2	Atp6v1a	1.15444e-122	0.993587	0.639	0.29	3.06805e-118	0.349	Up
777	2	Myo10	1.94822e-100	1.00075	0.445	0.153	5.17759e-96	0.292	Up
950	2	Adam8	2.12855e-142	1.00533	0.31	0.038	5.65683e-138	0.272	Up
819	2	Ms4a7	1.60957e-98	1.00678	0.711	0.423	4.27761e-94	0.288	Up
476	2	Cd200r1	4.66996e-122	1.0187	0.685	0.339	1.24109e-117	0.346	Up
723	2	Pik3r5	1.84815e-99	1.03448	0.511	0.212	4.91165e-95	0.299	Up
378	2	Specc1	1.48803e-125	1.04242	0.678	0.306	3.9546e-121	0.372	Up
940	2	Evl	5.69569e-92	1.0429	0.447	0.174	1.51369e-87	0.273	Up
775	2	Apbb1ip	3.54878e-131	1.04355	0.852	0.559	9.43124e-127	0.293	Up
784	2	Ms4a6d	1.00786e-100	1.05696	0.498	0.207	2.67848e-96	0.291	Up
470	2	Abr	2.26893e-123	1.05967	0.541	0.194	6.02992e-119	0.347	Up
627	2	Mthfs	7.47877e-97	1.06021	0.615	0.3	1.98756e-92	0.315	Up
595	2	Grk5	8.83663e-102	1.06835	0.641	0.322	2.34842e-97	0.319	Up
626	2	Igf2r	2.07779e-140	1.08527	0.395	0.08	5.52193e-136	0.315	Up
731	2	Xylt1	9.79421e-114	1.09449	0.414	0.116	2.60291e-109	0.298	Up
875	2	Arhgap25	1.26527e-90	1.09813	0.484	0.204	3.36259e-86	0.28	Up
917	2	Arid5b	1.18313e-112	1.13076	0.817	0.541	3.14428e-108	0.276	Up
439	2	Ddhd1	2.60461e-131	1.18357	0.585	0.231	6.92202e-127	0.354	Up
531	2	Myo1f	5.41025e-176	1.19118	0.878	0.545	1.43783e-171	0.333	Up
804	2	Clec4d	7.40746e-176	1.20957	0.312	0.022	1.96861e-171	0.29	Up
901	2	Nav2	1.10031e-105	1.22552	0.388	0.111	2.92419e-101	0.277	Up
325	2	Fmn1	1.954e-169	1.22744	0.766	0.376	5.19295e-165	0.39	Up
537	2	Apobec1	2.59504e-189	1.24063	0.91	0.58	6.89659e-185	0.33	Up
271	2	Soat1	1.18309e-176	1.25821	0.65	0.238	3.14418e-172	0.412	Up
292	2	Lgals3	1.4277e-167	1.39139	0.604	0.203	3.79427e-163	0.401	Up
380	2	Fnip2	1.18158e-175	1.39599	0.849	0.477	3.14018e-171	0.372	Up
283	2	Cd84	3.28018e-245	1.49203	0.894	0.487	8.71741e-241	0.407	Up
1258	2	Gpnmb	4.43259e-97	1.50774	0.329	0.085	1.178e-92	0.244	Up
726	2	Myo1e	2.03386e-100	1.57606	0.513	0.215	5.40519e-96	0.298	Up
345	2	Alcam	9.81527e-153	1.59997	0.665	0.282	2.60851e-148	0.383	Up
445	2	Cadm1	1.92998e-161	1.78492	0.45	0.097	5.12913e-157	0.353	Up
264	2	Aopep	1.93668e-295	1.81213	0.892	0.477	5.14693e-291	0.415	Up
444	2	Fat3	1.40672e-215	1.86663	0.383	0.03	3.7385e-211	0.353	Up
117	2	Airn	0	2.08321	0.784	0.219	0	0.565	Up
100	2	St18	0	2.49815	0.764	0.155	0	0.609	Up
126	2	Atp6v0d2	0	2.76687	0.653	0.096	0	0.557	Up

## Sheet: FAPs2
IF / IF-KO	cellType	gene	p_val	avg_log2FC	pct.1	pct.2	p_val_adj	diff_pct	regulation
32	0	Gm42418	0	-3.87266	0.242	0.999	0	0.757	Down
8	0	Fabp4	0	-3.39508	0.11	0.956	0	0.846	Down
24	0	Apoe	0	-3.0719	0.018	0.804	0	0.786	Down
17	0	Cd36	0	-2.92138	0.093	0.903	0	0.81	Down
64	0	Scd1	0	-2.81754	0.007	0.703	0	0.696	Down
57	0	CT010467.1	0	-2.7453	0.013	0.726	0	0.713	Down
62	0	Camk1d	0	-2.68341	0.028	0.726	0	0.698	Down
59	0	Cmss1	0	-2.63172	0.108	0.818	0	0.71	Down
88	0	Cfd	0	-2.55412	0.001	0.633	0	0.632	Down
105	0	Psap	0	-2.33006	0.017	0.619	0	0.602	Down
134	0	Car3	0	-2.31395	0.005	0.55	0	0.545	Down
130	0	Cst3	0	-2.29894	0.007	0.559	0	0.552	Down
166	0	Cd74	0	-2.12216	0.001	0.494	0	0.493	Down
180	0	mt-Co1	0	-2.096	0.057	0.538	0	0.481	Down
340	0	Lvrn	0	-2.08706	0.039	0.425	0	0.386	Down
148	0	Pid1	0	-1.94384	0.296	0.812	0	0.516	Down
216	0	Nnat	0	-1.93538	0.001	0.449	0	0.448	Down
335	0	mt-Co3	0	-1.92777	0.052	0.44	0	0.388	Down
217	0	Tmsb4x	0	-1.92295	0.006	0.453	0	0.447	Down
261	0	Mageb18	0	-1.91472	0.009	0.425	0	0.416	Down
224	0	H2-D1	0	-1.88264	0.01	0.45	0	0.44	Down
248	0	H2-K1	0	-1.84205	0.048	0.472	0	0.424	Down
197	0	Prex2	0	-1.8158	0.189	0.653	0	0.464	Down
253	0	Tmtc1	0	-1.7712	0.285	0.705	0	0.42	Down
529	0	mt-Atp6	1.83676e-260	-1.73691	0.048	0.381	4.88138e-256	0.333	Down
310	0	Mir6236	0	-1.70572	0.014	0.409	0	0.395	Down
255	0	Itm2b	0	-1.70291	0.229	0.648	0	0.419	Down
312	0	B2m	0	-1.70016	0.052	0.446	0	0.394	Down
346	0	Ctsb	0	-1.66756	0.005	0.388	0	0.383	Down
436	0	Gpc3	8.50598e-275	-1.62634	0.058	0.413	2.26055e-270	0.355	Down
407	0	Sorbs1	9.29205e-294	-1.58546	0.066	0.429	2.46946e-289	0.363	Down
1266	0	Gsn	0	-1.55201	0.707	0.95	0	0.243	Down
332	0	Acss3	0	-1.54931	0.4	0.789	0	0.389	Down
1542	0	Sult1e1	1.54063e-167	-1.53581	0.025	0.249	4.09438e-163	0.224	Down
473	0	Ctsl	0	-1.5318	0.002	0.349	0	0.347	Down
658	0	Cidec	3.94385e-275	-1.51663	0.003	0.314	1.04812e-270	0.311	Down
498	0	Aplp2	1.31026e-297	-1.5156	0.017	0.358	3.48216e-293	0.341	Down
1172	0	Thsd7a	0	-1.51432	0.607	0.858	0	0.251	Down
793	0	Fmo2	1.56519e-192	-1.48721	0.161	0.451	4.15966e-188	0.29	Down
281	0	mt-Rnr2	0	-1.44977	0.074	0.482	0	0.408	Down
520	0	Dock10	8.44357e-242	-1.41234	0.213	0.548	2.24396e-237	0.335	Down
567	0	Inmt	8.67392e-231	-1.41197	0.095	0.419	2.30518e-226	0.324	Down
743	0	Plin4	2.33758e-250	-1.41137	0.015	0.311	6.21236e-246	0.296	Down
818	0	Lyz2	6.86846e-255	-1.36746	0.001	0.289	1.82536e-250	0.288	Down
918	0	Gpihbp1	1.16494e-241	-1.34374	0.001	0.276	3.09595e-237	0.275	Down
2276	0	Plcxd3	1.07107e-94	-1.33616	0.081	0.258	2.84646e-90	0.177	Down
1281	0	Stxbp6	5.33505e-163	-1.33032	0.059	0.301	1.41784e-158	0.242	Down
605	0	Clec3b	1.27546e-222	-1.32231	0.208	0.525	3.38966e-218	0.317	Down
1250	0	Vit	4.19545e-179	-1.30869	0.036	0.28	1.11498e-174	0.244	Down
955	0	Adipoq	5.83695e-236	-1.30317	0.001	0.272	1.55123e-231	0.271	Down
1033	0	Chrm3	3.83542e-149	-1.29046	0.143	0.407	1.0193e-144	0.264	Down
535	0	Galnt15	1.2719e-228	-1.2803	0.192	0.523	3.38021e-224	0.331	Down
1351	0	Aff2	1.53855e-153	-1.27942	0.389	0.626	4.08884e-149	0.237	Down
815	0	Fth1	2.27654e-220	-1.278	0.036	0.324	6.05014e-216	0.288	Down
1041	0	Adipor2	1.74358e-217	-1.2771	0.013	0.276	4.63373e-213	0.263	Down
989	0	Atp1a2	1.72723e-199	-1.27258	0.043	0.311	4.5903e-195	0.268	Down
975	0	Cd81	1.88765e-204	-1.26828	0.04	0.309	5.01662e-200	0.269	Down
1114	0	mt-Rnr1	1.36806e-190	-1.25739	0.034	0.29	3.63575e-186	0.256	Down
1104	0	Cdh13	3.56222e-153	-1.25392	0.106	0.363	9.46695e-149	0.257	Down
1185	0	Dpyd	7.39907e-160	-1.25228	0.325	0.576	1.96638e-155	0.251	Down
1126	0	Npr3	3.58142e-221	-1.25007	0.001	0.256	9.51799e-217	0.255	Down
2208	0	Col4a6	1.1897e-125	-1.24233	0.027	0.209	3.16174e-121	0.182	Down
1824	0	mt-Cytb	5.28986e-144	-1.22537	0.033	0.239	1.40583e-139	0.206	Down
1780	0	Vegfc	4.60967e-110	-1.22409	0.152	0.361	1.22507e-105	0.209	Down
1127	0	Ly6e	3.09838e-188	-1.22366	0.042	0.297	8.23426e-184	0.255	Down
1364	0	Sema3c	7.0553e-155	-1.21433	0.062	0.298	1.87502e-150	0.236	Down
762	0	Ogn	3.76718e-193	-1.20545	0.132	0.426	1.00117e-188	0.294	Down
1214	0	Prelp	1.31157e-205	-1.20208	0.009	0.256	3.48564e-201	0.247	Down
1173	0	Actb	2.71134e-205	-1.19647	0.012	0.263	7.20566e-201	0.251	Down
1158	0	Cav1	2.29808e-216	-1.19279	0.003	0.255	6.10737e-212	0.252	Down
1254	0	Grn	3.07683e-205	-1.18692	0.005	0.249	8.17698e-201	0.244	Down
1171	0	Cp	3.93045e-199	-1.18297	0.424	0.675	1.04456e-194	0.251	Down
1014	0	Elmo1	3.53886e-169	-1.18283	0.218	0.484	9.40488e-165	0.266	Down
1280	0	Crim1	6.25776e-167	-1.18094	0.064	0.306	1.66306e-162	0.242	Down
1390	0	Ly6c1	7.91915e-174	-1.17629	0.032	0.266	2.10459e-169	0.234	Down
1147	0	Gpnmb	3.47798e-208	-1.15519	0.011	0.264	9.24307e-204	0.253	Down
1623	0	Slc27a1	8.04681e-181	-1.13464	0.005	0.224	2.13852e-176	0.219	Down
946	0	Smoc2	3.53853e-165	-1.12957	0.125	0.397	9.404e-161	0.272	Down
1335	0	Aox3	7.91517e-141	-1.12795	0.101	0.339	2.10353e-136	0.238	Down
1541	0	F13a1	1.00057e-186	-1.1253	0.004	0.228	2.65912e-182	0.224	Down
1073	0	Aff3	4.09535e-148	-1.11874	0.188	0.448	1.08838e-143	0.26	Down
1447	0	mt-Co2	8.31323e-126	-1.11848	0.113	0.344	2.20932e-121	0.231	Down
1530	0	Cavin2	6.72718e-172	-1.11842	0.023	0.248	1.78781e-167	0.225	Down
2222	0	Tox	1.84763e-107	-1.10512	0.062	0.243	4.91027e-103	0.181	Down
1661	0	Fry	9.50008e-173	-1.10459	0.009	0.225	2.52474e-168	0.216	Down
1565	0	Fam13a	1.41726e-132	-1.10219	0.287	0.509	3.7665e-128	0.222	Down
1584	0	Amph	1.6652e-141	-1.10063	0.058	0.279	4.42543e-137	0.221	Down
2055	0	mt-Nd2	1.75268e-140	-1.09637	0.02	0.212	4.65792e-136	0.192	Down
1759	0	Rps29	1.07843e-166	-1.08929	0.009	0.219	2.86605e-162	0.21	Down
1493	0	Abca6	3.77461e-134	-1.08199	0.28	0.508	1.00314e-129	0.228	Down
1863	0	mt-Nd4	1.86359e-138	-1.08102	0.035	0.238	4.95268e-134	0.203	Down
1511	0	Col4a5	1.37452e-121	-1.07802	0.136	0.363	3.65291e-117	0.227	Down
1877	0	Mctp1	2.12746e-161	-1.07104	0.008	0.21	5.65395e-157	0.202	Down
1919	0	Rplp1	3.31949e-161	-1.07093	0.008	0.208	8.82189e-157	0.2	Down
1779	0	Acsl1	1.38425e-172	-1.06959	0.005	0.214	3.67879e-168	0.209	Down
3143	0	Abca8a	7.76003e-243	-1.05935	0.742	0.872	2.06231e-238	0.13	Down
2306	0	Opcml	6.23141e-76	-1.05924	0.163	0.338	1.65606e-71	0.175	Down
1634	0	Pdzd2	4.20572e-121	-1.05667	0.188	0.406	1.11771e-116	0.218	Down
2132	0	Serinc3	2.7815e-106	-1.05642	0.204	0.391	7.39211e-102	0.187	Down
1092	0	C3	7.17847e-149	-1.04373	0.249	0.507	1.90775e-144	0.258	Down
1433	0	Arhgef3	1.41115e-129	-1.0428	0.139	0.371	3.75026e-125	0.232	Down
1847	0	Acer3	1.76678e-146	-1.04004	0.028	0.232	4.69538e-142	0.204	Down
1746	0	Wwp1	5.94666e-120	-1.03749	0.167	0.378	1.58038e-115	0.211	Down
2170	0	Retn	3.11212e-154	-1.03553	0.001	0.186	8.27077e-150	0.185	Down
896	0	Adamtsl1	1.08164e-151	-1.03492	0.247	0.524	2.87456e-147	0.277	Down
1952	0	Arhgap15	3.20925e-108	-1.03363	0.125	0.323	8.52892e-104	0.198	Down
2239	0	Fyb2	7.65351e-127	-1.03359	0.026	0.206	2.034e-122	0.18	Down
1003	0	Timp3	4.32047e-149	-1.02264	0.181	0.448	1.14821e-144	0.267	Down
3932	0	Dcn	0	-1.00727	0.909	0.967	0	0.058	Down
2067	0	A530053G22Rik	3.12532e-157	-1.00589	0.002	0.193	8.30585e-153	0.191	Down
1609	0	Pde3b	5.55976e-130	-1.00397	0.091	0.311	1.47756e-125	0.22	Down
2069	0	Hspa5	1.84566e-128	-1.00008	0.04	0.231	4.90501e-124	0.191	Down
2117	0	Rpl41	9.06276e-139	-0.995022	0.02	0.208	2.40852e-134	0.188	Down
1860	0	Lamp1	1.96836e-136	-0.98769	0.047	0.25	5.2311e-132	0.203	Down
2102	0	Anxa3	2.84588e-116	-0.983587	0.06	0.249	7.5632e-112	0.189	Down
1951	0	Igfbp6	1.01937e-122	-0.983307	0.063	0.261	2.70908e-118	0.198	Down
2054	0	Abcd2	1.98942e-151	-0.982317	0.01	0.202	5.28709e-147	0.192	Down
1633	0	Rbpj	4.72351e-131	-0.978349	0.32	0.538	1.25532e-126	0.218	Down
2206	0	Eepd1	2.27853e-148	-0.958709	0.004	0.186	6.05541e-144	0.182	Down
2012	0	BC005537	9.09915e-108	-0.957186	0.129	0.323	2.41819e-103	0.194	Down
1735	0	Ftl1	2.0487e-151	-0.955333	0.029	0.241	5.44462e-147	0.212	Down
2364	0	Dbi	9.8111e-140	-0.953817	0.003	0.175	2.6074e-135	0.172	Down
2207	0	G0s2	3.11936e-126	-0.951391	0.03	0.212	8.29002e-122	0.182	Down
2221	0	Trf	5.94822e-151	-0.942388	0.001	0.182	1.5808e-146	0.181	Down
1704	0	Ltbp4	1.39319e-113	-0.935831	0.123	0.337	3.70254e-109	0.214	Down
2907	0	Nalcn	1.03045e-77	-0.935216	0.049	0.19	2.73853e-73	0.141	Down
2310	0	Ly6a	4.76392e-91	-0.926714	0.115	0.29	1.26606e-86	0.175	Down
2152	0	Lipe	3.36715e-149	-0.923966	0.006	0.192	8.94854e-145	0.186	Down
1556	0	Cyp27a1	8.16574e-121	-0.923724	0.136	0.359	2.17013e-116	0.223	Down
2261	0	Dchs2	6.10498e-110	-0.923277	0.047	0.225	1.62246e-105	0.178	Down
2070	0	S100a6	8.41253e-100	-0.921232	0.123	0.314	2.23571e-95	0.191	Down
2458	0	Rpl9-ps6	7.32504e-133	-0.919897	0.005	0.171	1.9467e-128	0.166	Down
2680	0	Col4a4	7.42022e-99	-0.917493	0.034	0.188	1.972e-94	0.154	Down
3991	0	Aldh1a1	3.17258e-161	-0.915099	0.867	0.902	8.43144e-157	0.035	Down
3167	0	Sgcd	1.43432e-94	-0.914018	0.552	0.681	3.81186e-90	0.129	Down
3059	0	Prr16	7.83842e-57	-0.9066	0.128	0.262	2.08314e-52	0.134	Down
2415	0	Ptprb	1.90233e-134	-0.901597	0.004	0.173	5.05562e-130	0.169	Down
2581	0	C1qa	3.92598e-131	-0.890144	0.001	0.16	1.04337e-126	0.159	Down
2394	0	Ctsz	4.9044e-140	-0.887583	0.001	0.171	1.30339e-135	0.17	Down
1311	0	Ablim1	1.47029e-173	-0.88627	0.478	0.718	3.90746e-169	0.24	Down
1870	0	Gm37340	6.71117e-103	-0.88246	0.196	0.398	1.78356e-98	0.202	Down
3790	0	Pde11a	1.89232e-28	-0.880543	0.137	0.225	5.02902e-24	0.088	Down
2341	0	Gpx3	8.71267e-84	-0.876781	0.147	0.32	2.31548e-79	0.173	Down
2378	0	Osbpl8	6.60254e-86	-0.875585	0.159	0.33	1.75469e-81	0.171	Down
2262	0	Lars2	3.9078e-105	-0.874528	0.061	0.239	1.03854e-100	0.178	Down
2384	0	A830012C17Rik	6.7764e-90	-0.872344	0.082	0.253	1.8009e-85	0.171	Down
2444	0	Atp8a1	6.51108e-134	-0.871952	0.004	0.171	1.73038e-129	0.167	Down
2563	0	Ankef1	4.05459e-122	-0.869839	0.01	0.17	1.07755e-117	0.16	Down
2543	0	Mef2c	1.84062e-109	-0.868329	0.026	0.187	4.89163e-105	0.161	Down
2600	0	Bsg	1.51916e-119	-0.866642	0.01	0.168	4.03732e-115	0.158	Down
2782	0	Hpgd	1.20344e-68	-0.864099	0.11	0.258	3.19825e-64	0.148	Down
2491	0	Tpt1	9.68359e-129	-0.860013	0.006	0.17	2.57351e-124	0.164	Down
2578	0	Cpeb4	8.19299e-81	-0.857078	0.119	0.278	2.17737e-76	0.159	Down
2459	0	Mfge8	1.12701e-132	-0.856075	0.004	0.17	2.99514e-128	0.166	Down
3933	0	Tmeff2	5.15917e-118	-0.85404	0.76	0.818	1.3711e-113	0.058	Down
2542	0	Mrc1	1.0495e-126	-0.849981	0.005	0.166	2.78916e-122	0.161	Down
2252	0	Tenm3	4.75731e-75	-0.845787	0.201	0.38	1.2643e-70	0.179	Down
2780	0	Adap2	1.28914e-62	-0.845124	0.27	0.419	3.42602e-58	0.149	Down
2920	0	Gnai1	1.48689e-115	-0.843982	0.001	0.142	3.95157e-111	0.141	Down
2791	0	Adgrl4	1.08549e-118	-0.841883	0.002	0.15	2.8848e-114	0.148	Down
2749	0	Cd300lg	2.00094e-98	-0.83984	0.03	0.18	5.3177e-94	0.15	Down
2639	0	Ifitm3	4.20238e-101	-0.838732	0.035	0.191	1.11682e-96	0.156	Down
2128	0	Nckap5	4.11934e-148	-0.83698	0.567	0.754	1.09476e-143	0.187	Down
2250	0	Ccbe1	4.00493e-91	-0.828412	0.416	0.595	1.06435e-86	0.179	Down
3816	0	Rgs6	4.89673e-52	-0.827648	0.018	0.103	1.30136e-47	0.085	Down
2500	0	Peg3	4.85491e-75	-0.82749	0.125	0.289	1.29024e-70	0.164	Down
3198	0	Cadps	3.40275e-81	-0.823817	0.022	0.149	9.04314e-77	0.127	Down
2828	0	Gm13052	1.06855e-100	-0.822074	0.019	0.165	2.83978e-96	0.146	Down
2772	0	Mpp7	4.93166e-64	-0.821903	0.22	0.369	1.31064e-59	0.149	Down
3497	0	Qk	5.887e-129	-0.821426	0.61	0.721	1.56453e-124	0.111	Down
2726	0	Rarres2	1.12304e-74	-0.819661	0.096	0.247	2.98459e-70	0.151	Down
2659	0	Gm4258	8.39361e-89	-0.819087	0.056	0.211	2.23069e-84	0.155	Down
2321	0	Pcsk5	1.15012e-93	-0.817856	0.436	0.61	3.05656e-89	0.174	Down
2740	0	Eef1a1	2.41569e-74	-0.81606	0.102	0.252	6.41994e-70	0.15	Down
3424	0	C730002L08Rik	1.08435e-45	-0.814788	0.274	0.389	2.88178e-41	0.115	Down
2427	0	Fbln5	8.7042e-96	-0.813171	0.06	0.228	2.31323e-91	0.168	Down
3006	0	mt-Nd1	2.77734e-91	-0.812397	0.022	0.159	7.38105e-87	0.137	Down
2790	0	C1qb	2.73926e-119	-0.810145	0.001	0.149	7.27987e-115	0.148	Down
2812	0	Acvr1c	5.56262e-120	-0.800604	0.001	0.148	1.47832e-115	0.147	Down
3217	0	Tmtc2	1.55763e-47	-0.792619	0.206	0.332	4.13956e-43	0.126	Down
2923	0	Gm15501	2.94405e-101	-0.791294	0.014	0.155	7.8241e-97	0.141	Down
2251	0	Cphx3	3.07974e-81	-0.789508	0.253	0.432	8.1847e-77	0.179	Down
2874	0	Hsd11b1	6.07161e-63	-0.789096	0.146	0.29	1.61359e-58	0.144	Down
3400	0	Prkd1	1.36929e-58	-0.787752	0.396	0.512	3.63903e-54	0.116	Down
3178	0	Asph	8.67722e-67	-0.78772	0.34	0.469	2.30606e-62	0.129	Down
2813	0	Klf12	3.21317e-60	-0.787395	0.233	0.38	8.53931e-56	0.147	Down
2681	0	Rnase4	2.33497e-71	-0.786329	0.147	0.301	6.20541e-67	0.154	Down
2922	0	Pecam1	7.64665e-112	-0.780763	0.004	0.145	2.03217e-107	0.141	Down
2416	0	Adam33	3.64951e-78	-0.780019	0.132	0.301	9.69894e-74	0.169	Down
2998	0	Mecom	4.62869e-102	-0.777374	0.009	0.147	1.23012e-97	0.138	Down
2960	0	Slc1a3	3.40914e-78	-0.775468	0.049	0.188	9.06012e-74	0.139	Down
3181	0	Adgrg2	3.02759e-85	-0.772694	0.02	0.148	8.04612e-81	0.128	Down
3697	0	Xkr4	3.30165e-30	-0.772199	0.141	0.237	8.77448e-26	0.096	Down
2736	0	Dmd	1.18088e-60	-0.771292	0.197	0.348	3.13831e-56	0.151	Down
2395	0	Abca9	5.88505e-75	-0.77062	0.222	0.392	1.56401e-70	0.17	Down
2541	0	Lipa	3.18116e-128	-0.769516	0.004	0.165	8.45426e-124	0.161	Down
3792	0	Slc43a3	2.35584e-87	-0.768604	0.602	0.69	6.26087e-83	0.088	Down
2673	0	Plce1	1.5024e-126	-0.768257	0.62	0.774	3.99279e-122	0.154	Down
2921	0	Cyba	1.79117e-113	-0.765288	0.002	0.143	4.76023e-109	0.141	Down
2962	0	Anxa1	1.29414e-59	-0.763337	0.185	0.324	3.4393e-55	0.139	Down
2322	0	Col6a6	1.17657e-71	-0.762496	0.19	0.364	3.12687e-67	0.174	Down
2945	0	Adm	3.02926e-87	-0.762456	0.032	0.172	8.05056e-83	0.14	Down
2889	0	Pfkfb3	2.54948e-90	-0.762235	0.032	0.175	6.7755e-86	0.143	Down
3842	0	Stim1	1.33782e-57	-0.761401	0.49	0.572	3.5554e-53	0.082	Down
3142	0	Etl4	5.77741e-94	-0.760318	0.013	0.144	1.5354e-89	0.131	Down
2710	0	Penk	2.6268e-96	-0.760236	0.034	0.186	6.98097e-92	0.152	Down
3039	0	Mgll	7.70839e-105	-0.757619	0.005	0.14	2.04858e-100	0.135	Down
3051	0	Rps27rt	9.92239e-100	-0.757063	0.011	0.146	2.63697e-95	0.135	Down
1672	0	Abi3bp	6.28203e-151	-0.756232	0.553	0.769	1.66951e-146	0.216	Down
3005	0	Ecm1	9.61494e-93	-0.752769	0.021	0.158	2.55527e-88	0.137	Down
3216	0	Ralgapa2	1.1762e-52	-0.751944	0.204	0.33	3.12588e-48	0.126	Down
3105	0	Ctcflos	1.20745e-105	-0.751721	0.001	0.133	3.20891e-101	0.132	Down
3760	0	Ppp2r3a	1.21776e-82	-0.751581	0.561	0.652	3.23632e-78	0.091	Down
3125	0	Cdh5	6.89104e-106	-0.751088	0.001	0.132	1.83136e-101	0.131	Down
3258	0	Chpt1	5.69602e-53	-0.75028	0.138	0.262	1.51377e-48	0.124	Down
3058	0	Tapbp	2.03926e-84	-0.746715	0.029	0.163	5.41954e-80	0.134	Down
3057	0	Rps9	1.65221e-84	-0.745911	0.029	0.163	4.39092e-80	0.134	Down
3020	0	Cavin1	4.26783e-82	-0.74565	0.039	0.176	1.13422e-77	0.137	Down
3465	0	Dlg2	2.33827e-40	-0.745333	0.149	0.261	6.21419e-36	0.112	Down
3614	0	Snx24	1.01102e-45	-0.737844	0.29	0.392	2.68688e-41	0.102	Down
3078	0	Hsp90b1	8.887e-63	-0.734599	0.101	0.235	2.36181e-58	0.134	Down
3007	0	Prss23	2.62626e-62	-0.733212	0.102	0.239	6.97954e-58	0.137	Down
3199	0	Pcsk6	1.27498e-49	-0.73108	0.137	0.264	3.38837e-45	0.127	Down
3080	0	Greb1l	8.4379e-54	-0.728498	0.126	0.259	2.24246e-49	0.133	Down
3257	0	Gm4876	3.9557e-98	-0.727668	0.002	0.126	1.05127e-93	0.124	Down
3443	0	Zfp385b	3.18074e-40	-0.724145	0.135	0.249	8.45314e-36	0.114	Down
3906	0	Inpp4b	5.63191e-20	-0.722566	0.157	0.223	1.49674e-15	0.066	Down
2624	0	Itgbl1	5.67893e-54	-0.719701	0.33	0.487	1.50923e-49	0.157	Down
3179	0	Sox6	1.1098e-99	-0.718872	0.004	0.132	2.9494e-95	0.128	Down
3543	0	Txnip	1.07365e-74	-0.716391	0.534	0.642	2.85334e-70	0.108	Down
3812	0	Scn7a	4.19139e-109	-0.714359	0.681	0.767	1.1139e-104	0.086	Down
3197	0	Hp	1.67709e-99	-0.714334	0.003	0.13	4.45703e-95	0.127	Down
3563	0	Gm46323	1.8504e-50	-0.712365	0.058	0.164	4.91761e-46	0.106	Down
3314	0	Pdgfc	1.23445e-91	-0.711996	0.004	0.124	3.28067e-87	0.12	Down
3534	0	Nkain2	9.26753e-85	-0.710826	0.003	0.111	2.46294e-80	0.108	Down
3126	0	Ptprk	4.67458e-54	-0.709349	0.119	0.25	1.24232e-49	0.131	Down
3393	0	Ramp2	6.84845e-62	-0.708771	0.047	0.163	1.82004e-57	0.116	Down
3095	0	Atp1b3	1.12955e-97	-0.708741	0.011	0.144	3.00189e-93	0.133	Down
3663	0	Lpgat1	7.39627e-39	-0.701176	0.194	0.293	1.96563e-34	0.099	Down
3144	0	Calr	5.81265e-96	-0.70025	0.009	0.139	1.54477e-91	0.13	Down
3665	0	Abca8b	5.53534e-34	-0.69957	0.27	0.369	1.47107e-29	0.099	Down
3312	0	Ppp2r5a	2.42968e-52	-0.698317	0.116	0.237	6.45713e-48	0.121	Down
3837	0	Mgst1	4.71841e-35	-0.698252	0.314	0.396	1.25396e-30	0.082	Down
2671	0	Ltbp1	1.53396e-104	-0.697828	0.561	0.716	4.07665e-100	0.155	Down
3180	0	Pkp4	5.59239e-96	-0.697475	0.008	0.136	1.48623e-91	0.128	Down
2011	0	Hmcn2	4.24003e-76	-0.695828	0.207	0.401	1.12683e-71	0.194	Down
2908	0	Fam102b	8.14646e-60	-0.692413	0.314	0.455	2.165e-55	0.141	Down
3332	0	Lgals1	3.0573e-57	-0.692287	0.067	0.186	8.12508e-53	0.119	Down
3411	0	Sgip1	1.84376e-39	-0.692195	0.228	0.344	4.89998e-35	0.116	Down
3106	0	Nrp2	5.8642e-70	-0.691837	0.057	0.189	1.55847e-65	0.132	Down
3287	0	Tm4sf1	8.11283e-83	-0.684844	0.018	0.14	2.15606e-78	0.122	Down
3330	0	S1pr1	3.18195e-96	-0.684624	0.001	0.12	8.45635e-92	0.119	Down
3712	0	Angptl4	7.86544e-36	-0.684082	0.254	0.349	2.09032e-31	0.095	Down
3291	0	Palmd	1.18464e-98	-0.682858	0.001	0.123	3.14829e-94	0.122	Down
3417	0	Npc2	6.17092e-53	-0.682291	0.081	0.196	1.63998e-48	0.115	Down
3797	0	Col4a3	1.33873e-54	-0.680279	0.016	0.103	3.55781e-50	0.087	Down
2961	0	Hlf	1.58241e-66	-0.673967	0.078	0.217	4.20542e-62	0.139	Down
3040	0	Prdx1	3.85441e-80	-0.670148	0.036	0.171	1.02435e-75	0.135	Down
3514	0	Smpd3	6.96522e-66	-0.663494	0.025	0.134	1.85108e-61	0.109	Down
3052	0	Apobec1	4.22257e-96	-0.663426	0.013	0.148	1.12219e-91	0.135	Down
3639	0	Pnpla7	1.21854e-37	-0.661606	0.155	0.255	3.23839e-33	0.1	Down
3331	0	Gm16168	2.61794e-95	-0.659859	0.001	0.12	6.95744e-91	0.119	Down
3351	0	Dpp4	2.45997e-55	-0.658768	0.064	0.182	6.53763e-51	0.118	Down
3568	0	Cyyr1	3.23334e-82	-0.64931	0.002	0.108	8.59292e-78	0.106	Down
3491	0	Tshr	1.50423e-88	-0.64917	0.001	0.112	3.99763e-84	0.111	Down
3349	0	Rps27a	3.86524e-88	-0.648379	0.006	0.124	1.02723e-83	0.118	Down
3569	0	Pacrg	1.57925e-81	-0.64786	0.003	0.109	4.19702e-77	0.106	Down
3350	0	Glul	4.88065e-67	-0.646937	0.038	0.156	1.29708e-62	0.118	Down
3664	0	Fmo1	1.44415e-35	-0.646433	0.268	0.367	3.83797e-31	0.099	Down
3498	0	Plin1	2.59309e-65	-0.645954	0.03	0.141	6.89139e-61	0.111	Down
3471	0	Dock8	4.99334e-87	-0.644287	0.003	0.115	1.32703e-82	0.112	Down
3352	0	Rcan2	1.38026e-39	-0.642756	0.31	0.428	3.66817e-35	0.118	Down
3802	0	Scara5	3.72228e-68	-0.640604	0.622	0.709	9.89234e-64	0.087	Down
3960	0	Ankrd44	9.71144e-26	-0.639701	0.38	0.427	2.58091e-21	0.047	Down
3605	0	Art3	9.08351e-81	-0.636532	0.002	0.105	2.41403e-76	0.103	Down
3469	0	Slc7a10	1.09308e-88	-0.636225	0.001	0.113	2.90496e-84	0.112	Down
3696	0	Tsc22d3	1.84204e-35	-0.631735	0.131	0.227	4.89542e-31	0.096	Down
3719	0	Chrdl1	1.51021e-67	-0.631042	0.007	0.101	4.01353e-63	0.094	Down
3739	0	Papss2	9.67707e-32	-0.630386	0.269	0.362	2.57178e-27	0.093	Down
3909	0	Arhgap18	2.12849e-24	-0.630355	0.265	0.33	5.65667e-20	0.065	Down
3531	0	Adam15	7.86498e-67	-0.627577	0.024	0.132	2.0902e-62	0.108	Down
3567	0	Cdo1	2.14132e-83	-0.627031	0.001	0.107	5.69078e-79	0.106	Down
3535	0	Rpl37rt	1.68573e-74	-0.62523	0.012	0.12	4.48e-70	0.108	Down
3553	0	Rps4x	3.16686e-78	-0.623419	0.007	0.114	8.41625e-74	0.107	Down
3499	0	Mettl7a1	2.07467e-41	-0.622712	0.183	0.294	5.51365e-37	0.111	Down
3453	0	Syn3	8.59639e-51	-0.622552	0.075	0.188	2.28458e-46	0.113	Down
3577	0	Bcl2	3.64121e-53	-0.622328	0.452	0.557	9.67689e-49	0.105	Down
3492	0	Rps20	1.6056e-74	-0.621889	0.015	0.126	4.26705e-70	0.111	Down
3683	0	Ifngr1	1.18855e-34	-0.620993	0.211	0.308	3.15869e-30	0.097	Down
3874	0	Tbc1d4	2.69964e-28	-0.619643	0.386	0.46	7.17457e-24	0.074	Down
3369	0	Cd63	6.24787e-81	-0.618035	0.014	0.131	1.66043e-76	0.117	Down
3470	0	Gpm6a	3.88652e-88	-0.617155	0.001	0.113	1.03288e-83	0.112	Down
3570	0	Gramd1b	4.58298e-74	-0.616562	0.012	0.118	1.21797e-69	0.106	Down
3511	0	Tnik	7.18615e-40	-0.615238	0.13	0.24	1.90979e-35	0.11	Down
3544	0	Unc93b1	9.93215e-62	-0.615208	0.033	0.141	2.63957e-57	0.108	Down
3452	0	Stard8	4.83956e-76	-0.608573	0.016	0.129	1.28616e-71	0.113	Down
3608	0	Phka2	3.76207e-46	-0.608451	0.075	0.178	9.99808e-42	0.103	Down
3807	0	Egflam	9.4972e-28	-0.608337	0.133	0.219	2.52398e-23	0.086	Down
2515	0	Creb5	3.39152e-70	-0.604915	0.436	0.599	9.01331e-66	0.163	Down
3977	0	C7	6.88468e-10	-0.603677	0.364	0.404	1.82967e-05	0.04	Down
3394	0	Sat1	4.05995e-61	-0.601191	0.047	0.163	1.07897e-56	0.116	Down
3668	0	Hspa8	1.92607e-60	-0.599592	0.022	0.12	5.11873e-56	0.098	Down
3655	0	Timp4	7.56023e-79	-0.599132	0.001	0.1	2.00921e-74	0.099	Down
3829	0	Ptprd	2.31158e-24	-0.598701	0.283	0.366	6.14326e-20	0.083	Down
3434	0	Rtn1	3.63607e-36	-0.594934	0.206	0.32	9.66323e-32	0.114	Down
3292	0	Ntn1	1.1715e-45	-0.592862	0.121	0.243	3.11337e-41	0.122	Down
3578	0	Rpsa	2.04753e-74	-0.591823	0.009	0.114	5.44152e-70	0.105	Down
3710	0	Rps24	6.41975e-47	-0.590235	0.047	0.142	1.70611e-42	0.095	Down
3796	0	Reep5	1.19094e-35	-0.589326	0.078	0.165	3.16504e-31	0.087	Down
3676	0	Ccdc85a	1.7282e-73	-0.588475	0.004	0.102	4.59286e-69	0.098	Down
3618	0	Rabac1	2.48549e-52	-0.586459	0.047	0.149	6.60543e-48	0.102	Down
3433	0	Arhgef28	2.02766e-40	-0.585897	0.146	0.26	5.38871e-36	0.114	Down
3638	0	Rpl18	5.46317e-72	-0.583349	0.009	0.109	1.45189e-67	0.1	Down
3454	0	Arrdc3	6.69175e-50	-0.582688	0.077	0.19	1.7784e-45	0.113	Down
3615	0	Atp6v0c	3.10144e-79	-0.582182	0.002	0.104	8.2424e-75	0.102	Down
3239	0	Ptgis	1.59312e-56	-0.580744	0.073	0.198	4.23388e-52	0.125	Down
3690	0	Slc16a10	1.30215e-69	-0.578286	0.007	0.104	3.46059e-65	0.097	Down
3982	0	Mbnl1	1.60305e-90	-0.576933	0.78	0.819	4.26027e-86	0.039	Down
4034	0	Celf2	7.31164e-240	-0.575911	0.998	0.996	1.94314e-235	0.002	Down
3368	0	Dock2	4.04738e-83	-0.574672	0.011	0.128	1.07563e-78	0.117	Down
3656	0	Rpl8	7.02277e-68	-0.574116	0.011	0.11	1.86637e-63	0.099	Down
3766	0	Ivns1abp	7.41242e-40	-0.573755	0.063	0.153	1.96992e-35	0.09	Down
3804	0	Limch1	4.76639e-38	-0.572293	0.05	0.136	1.26672e-33	0.086	Down
3682	0	Pnpla2	1.02449e-74	-0.571377	0.003	0.1	2.7227e-70	0.097	Down
3718	0	Fau	4.16191e-68	-0.571349	0.007	0.101	1.10607e-63	0.094	Down
3929	0	Timp2	3.26638e-32	-0.570768	0.446	0.505	8.68074e-28	0.059	Down
3401	0	Entpd1	3.77342e-47	-0.570665	0.09	0.206	1.00283e-42	0.116	Down
3734	0	Gm26632	1.11836e-32	-0.567654	0.133	0.226	2.97214e-28	0.093	Down
3595	0	Rps15	3.74747e-68	-0.565875	0.016	0.12	9.95927e-64	0.104	Down
3704	0	Rgcc	3.10166e-66	-0.56478	0.011	0.106	8.24296e-62	0.095	Down
3391	0	Atp2b4	3.10657e-42	-0.564529	0.142	0.258	8.25602e-38	0.116	Down
3695	0	Rpl23	1.6253e-58	-0.564214	0.022	0.118	4.31939e-54	0.096	Down
3343	0	Sema5a	4.378e-39	-0.563976	0.212	0.33	1.1635e-34	0.118	Down
3616	0	Gm15581	1.34792e-77	-0.56268	0.004	0.106	3.58223e-73	0.102	Down
3671	0	Abhd12	3.27517e-46	-0.559749	0.056	0.154	8.70408e-42	0.098	Down
3862	0	Selenop	3.04118e-44	-0.559737	0.524	0.602	8.08225e-40	0.078	Down
3238	0	Tenm4	3.81062e-58	-0.558365	0.065	0.19	1.01271e-53	0.125	Down
3413	0	Pcolce2	8.36388e-39	-0.556689	0.141	0.256	2.22279e-34	0.115	Down
3504	0	Ecm2	1.45702e-36	-0.55569	0.167	0.277	3.87217e-32	0.11	Down
3949	0	Frmd6	1.23465e-36	-0.555126	0.541	0.594	3.28121e-32	0.053	Down
3395	0	Aldh1a3	1.97464e-48	-0.552505	0.079	0.195	5.24781e-44	0.116	Down
3817	0	Eda	3.92133e-30	-0.551246	0.441	0.525	1.04213e-25	0.084	Down
3878	0	Lyn	8.53005e-23	-0.551055	0.181	0.254	2.26695e-18	0.073	Down
3720	0	Tle4	1.1754e-31	-0.548562	0.135	0.229	3.12374e-27	0.094	Down
3669	0	Malt1	3.98575e-57	-0.548392	0.026	0.124	1.05925e-52	0.098	Down
3913	0	Pla2r1	5.91731e-35	-0.547518	0.482	0.546	1.57259e-30	0.064	Down
3607	0	Gm44129	1.87128e-53	-0.547011	0.044	0.147	4.97311e-49	0.103	Down
3701	0	Arl4a	2.5165e-37	-0.541848	0.085	0.181	6.68784e-33	0.096	Down
3661	0	Cadps2	3.27623e-38	-0.541773	0.084	0.183	8.7069e-34	0.099	Down
3799	0	Sh3kbp1	9.40758e-28	-0.539959	0.206	0.293	2.50016e-23	0.087	Down
3819	0	Galnt16	1.2636e-40	-0.538696	0.039	0.123	3.35815e-36	0.084	Down
3897	0	Pappa	1.16365e-26	-0.531895	0.055	0.123	3.09251e-22	0.068	Down
3945	0	Immp2l	2.04162e-17	-0.531702	0.382	0.436	5.4258e-13	0.054	Down
3733	0	Rpl19	1.65284e-63	-0.531438	0.01	0.103	4.39259e-59	0.093	Down
3898	0	Mertk	1.39899e-20	-0.530482	0.239	0.307	3.71796e-16	0.068	Down
3858	0	Fcgrt	2.97621e-25	-0.530383	0.138	0.217	7.90959e-21	0.079	Down
3976	0	Man1a	1.09779e-65	-0.529191	0.726	0.766	2.9175e-61	0.04	Down
3779	0	Rpl27a	1.38081e-57	-0.527842	0.014	0.103	3.66963e-53	0.089	Down
3808	0	Il6ra	1.29322e-26	-0.525858	0.223	0.309	3.43686e-22	0.086	Down
3786	0	Klf6	9.24195e-32	-0.524936	0.112	0.2	2.45614e-27	0.088	Down
3798	0	Cox8a	7.66003e-54	-0.524503	0.018	0.105	2.03573e-49	0.087	Down
3670	0	Ppl	2.94297e-50	-0.523658	0.04	0.138	7.82124e-46	0.098	Down
3777	0	Pde1c	3.26757e-58	-0.522113	0.012	0.101	8.6839e-54	0.089	Down
3856	0	Tspo	1.39973e-36	-0.51741	0.044	0.123	3.71992e-32	0.079	Down
3789	0	Ntrk2	1.8082e-30	-0.517237	0.097	0.185	4.80546e-26	0.088	Down
3805	0	Slc8b1	5.53103e-33	-0.515628	0.08	0.166	1.46993e-28	0.086	Down
3849	0	Rps14	2.3774e-35	-0.515033	0.051	0.131	6.31818e-31	0.08	Down
4025	0	Nova1	8.90717e-50	-0.514053	0.779	0.77	2.36717e-45	0.009	Down
3764	0	Gm42826	1.36957e-58	-0.512686	0.015	0.105	3.63976e-54	0.09	Down
3845	0	Carmil1	3.04014e-31	-0.512292	0.378	0.459	8.07948e-27	0.081	Down
3765	0	Ctsa	3.45031e-53	-0.512121	0.023	0.113	9.16954e-49	0.09	Down
3899	0	Adgrf5	9.35118e-21	-0.510872	0.11	0.178	2.48517e-16	0.068	Down
3832	0	Plcxd2	2.27107e-40	-0.510818	0.038	0.121	6.03559e-36	0.083	Down
3870	0	Cxcl12	1.81402e-24	-0.51017	0.116	0.192	4.82095e-20	0.076	Down
3795	0	Thbs1	1.10142e-47	-0.509227	0.029	0.116	2.92714e-43	0.087	Down
3972	0	Atp2b1	6.57977e-18	-0.506769	0.342	0.385	1.74864e-13	0.043	Down
3755	0	Sirpa	9.03806e-49	-0.506564	0.033	0.124	2.40195e-44	0.091	Down
3869	0	Adap2os	1.66361e-27	-0.505736	0.081	0.157	4.42121e-23	0.076	Down
3893	0	Cd9	1.01605e-19	-0.504218	0.189	0.258	2.70026e-15	0.069	Down
3851	0	Aoc3	1.46149e-29	-0.503266	0.082	0.162	3.88404e-25	0.08	Down
1150	0	Gng12	3.41909e-92	0.500326	0.612	0.359	9.08657e-88	0.253	Up
1028	0	Cmip	1.2631e-97	0.500777	0.598	0.333	3.35682e-93	0.265	Up
2309	0	Acot7	2.06072e-100	0.501951	0.245	0.07	5.47657e-96	0.175	Up
1703	0	Cald1	1.56084e-80	0.502111	0.785	0.571	4.14809e-76	0.214	Up
2865	0	Vipr2	1.23881e-87	0.504453	0.194	0.05	3.29225e-83	0.144	Up
1739	0	Macf1	4.93132e-99	0.504578	0.877	0.665	1.31055e-94	0.212	Up
2181	0	Sbno2	1.20873e-101	0.505213	0.266	0.082	3.21233e-97	0.184	Up
1998	0	Smad3	6.14962e-64	0.505929	0.466	0.271	1.63432e-59	0.195	Up
1160	0	Fer	3.4129e-91	0.508344	0.743	0.491	9.07012e-87	0.252	Up
3552	0	Shc4	5.77113e-102	0.509866	0.113	0.006	1.53373e-97	0.107	Up
2854	0	Kif1a	4.13228e-122	0.510593	0.162	0.017	1.0982e-117	0.145	Up
2285	0	Mycbp2	1.37375e-101	0.511077	0.91	0.734	3.65087e-97	0.176	Up
1297	0	Rrbp1	2.52292e-103	0.512859	0.79	0.549	6.7049e-99	0.241	Up
1187	0	Stat3	1.90191e-90	0.516462	0.652	0.402	5.05451e-86	0.25	Up
1101	0	Erc1	7.63585e-94	0.518253	0.564	0.306	2.0293e-89	0.258	Up
897	0	AC149090.1	8.41189e-117	0.518304	0.526	0.249	2.23554e-112	0.277	Up
2253	0	Pde4d	1.10666e-52	0.518547	0.478	0.299	2.94105e-48	0.179	Up
1339	0	Abcc1	5.60987e-90	0.519177	0.503	0.265	1.49088e-85	0.238	Up
1861	0	Tbc1d2b	1.45885e-105	0.519493	0.31	0.107	3.87704e-101	0.203	Up
1065	0	Map4	1.89063e-95	0.52218	0.641	0.38	5.02453e-91	0.261	Up
1071	0	Dnajc13	1.23746e-100	0.524941	0.568	0.307	3.28866e-96	0.261	Up
2273	0	Rnf144a	4.46405e-74	0.526227	0.321	0.144	1.18637e-69	0.177	Up
874	0	Mrtfb	2.22528e-115	0.526487	0.544	0.264	5.91391e-111	0.28	Up
1566	0	Ahnak2	8.84464e-95	0.52649	0.403	0.181	2.35055e-90	0.222	Up
2376	0	Lpp	5.82266e-134	0.526923	0.939	0.767	1.54743e-129	0.172	Up
1477	0	Peli2	3.02101e-88	0.52702	0.738	0.509	8.02863e-84	0.229	Up
1039	0	Dlg1	1.80468e-104	0.527306	0.726	0.462	4.79612e-100	0.264	Up
1149	0	Pi4ka	2.05673e-101	0.529359	0.507	0.254	5.46597e-97	0.253	Up
1386	0	Smg6	4.29685e-93	0.529636	0.8	0.566	1.14193e-88	0.234	Up
1770	0	Dapk1	4.07949e-88	0.530013	0.831	0.621	1.08417e-83	0.21	Up
1175	0	Csnk1a1	3.58341e-114	0.530253	0.818	0.567	9.52328e-110	0.251	Up
1927	0	Enox1	1.6156e-77	0.530682	0.757	0.557	4.29362e-73	0.2	Up
3617	0	Piezo2	1.81898e-56	0.531178	0.145	0.043	4.83413e-52	0.102	Up
1117	0	Nf1	2.84924e-109	0.531805	0.8	0.544	7.57213e-105	0.256	Up
1760	0	Traf3	1.8556e-95	0.532079	0.356	0.146	4.93145e-91	0.21	Up
977	0	Pikfyve	1.97551e-107	0.534612	0.539	0.27	5.25011e-103	0.269	Up
1325	0	Lrp1	7.11185e-118	0.535983	0.854	0.615	1.89005e-113	0.239	Up
1192	0	Aig1	4.52998e-90	0.536137	0.562	0.313	1.20389e-85	0.249	Up
1658	0	Arid5b	5.17295e-68	0.536181	0.626	0.41	1.37476e-63	0.216	Up
1361	0	Atxn1	3.37521e-101	0.536196	0.805	0.569	8.96995e-97	0.236	Up
1455	0	Lrrfip1	2.86893e-107	0.537685	0.389	0.159	7.62447e-103	0.23	Up
3628	0	Frem1	1.51751e-96	0.539165	0.106	0.005	4.03294e-92	0.101	Up
947	0	2210408I21Rik	4.6046e-101	0.540399	0.633	0.361	1.22372e-96	0.272	Up
1476	0	2210408F21Rik	1.47379e-90	0.542894	0.75	0.521	3.91674e-86	0.229	Up
1238	0	Mast2	8.76342e-96	0.543349	0.497	0.252	2.32897e-91	0.245	Up
1137	0	Bmp1	2.15451e-110	0.543905	0.458	0.204	5.72584e-106	0.254	Up
1489	0	Parp3	2.37342e-106	0.544049	0.388	0.16	6.30759e-102	0.228	Up
3606	0	Myo16	3.24978e-78	0.544825	0.121	0.018	8.6366e-74	0.103	Up
1021	0	Snx9	1.29336e-101	0.544915	0.575	0.309	3.43724e-97	0.266	Up
1742	0	Slc4a4	2.28823e-77	0.545773	0.785	0.574	6.08121e-73	0.211	Up
1507	0	Sh3pxd2b	2.94588e-93	0.546127	0.439	0.212	7.82898e-89	0.227	Up
1205	0	Ankrd28	1.40271e-97	0.547943	0.522	0.274	3.72785e-93	0.248	Up
1557	0	Prrx1	7.90473e-80	0.548042	0.774	0.551	2.10076e-75	0.223	Up
1064	0	Tgfbr1	1.72028e-101	0.549851	0.525	0.264	4.57181e-97	0.261	Up
1508	0	Gm47283	1.84465e-90	0.552044	0.448	0.221	4.90235e-86	0.227	Up
1256	0	Ankrd12	3.1266e-124	0.552652	0.852	0.608	8.30924e-120	0.244	Up
1630	0	Resf1	2.60332e-73	0.553681	0.577	0.358	6.91857e-69	0.219	Up
1478	0	Plod2	1.39829e-80	0.554016	0.583	0.354	3.71609e-76	0.229	Up
3096	0	Rian	1.87524e-46	0.554161	0.286	0.153	4.98365e-42	0.133	Up
1106	0	Ttc3	9.29238e-105	0.554888	0.743	0.486	2.46954e-100	0.257	Up
1598	0	Dock1	8.92501e-121	0.554895	0.888	0.667	2.37191e-116	0.221	Up
1829	0	Adam19	2.31399e-71	0.555454	0.487	0.281	6.14967e-67	0.206	Up
3961	0	Rbms3	1.33568e-134	0.557164	0.99	0.944	3.54971e-130	0.046	Up
1378	0	Tbl1x	3.78309e-94	0.558644	0.759	0.524	1.00539e-89	0.235	Up
2099	0	Fmnl2	1.67266e-98	0.558821	0.864	0.674	4.44526e-94	0.19	Up
1116	0	Plekhm2	2.52996e-113	0.562527	0.467	0.211	6.72361e-109	0.256	Up
973	0	Sec24d	7.94132e-112	0.565054	0.735	0.465	2.11048e-107	0.27	Up
2398	0	Mical2	1.14153e-94	0.56687	0.248	0.078	3.03372e-90	0.17	Up
1869	0	Tnfaip2	2.37872e-125	0.57139	0.272	0.07	6.32168e-121	0.202	Up
1486	0	Prickle2	1.57412e-82	0.578362	0.545	0.317	4.18339e-78	0.228	Up
3780	0	Sorbs2	5.87656e-39	0.57911	0.152	0.063	1.56175e-34	0.089	Up
1396	0	Plpp1	4.86963e-93	0.57984	0.471	0.237	1.29415e-88	0.234	Up
990	0	Psme4	5.87221e-124	0.581843	0.781	0.513	1.5606e-119	0.268	Up
1506	0	Ptprs	4.62535e-137	0.583474	0.315	0.088	1.22923e-132	0.227	Up
1312	0	Acvr2a	7.50224e-87	0.587159	0.724	0.484	1.99379e-82	0.24	Up
2524	0	Slc7a2	1.03088e-97	0.588435	0.22	0.058	2.73966e-93	0.162	Up
1518	0	Adamts2	3.48824e-100	0.588461	0.805	0.579	9.27033e-96	0.226	Up
2192	0	Pde10a	4.04403e-72	0.591475	0.35	0.166	1.07474e-67	0.184	Up
991	0	Cacna1a	7.62713e-109	0.597432	0.614	0.346	2.02699e-104	0.268	Up
911	0	Vti1a	1.77299e-126	0.598365	0.783	0.507	4.7119e-122	0.276	Up
976	0	Tshz3	1.78398e-109	0.598718	0.628	0.359	4.7411e-105	0.269	Up
1544	0	Csgalnact1	1.61489e-80	0.599478	0.703	0.479	4.29173e-76	0.224	Up
1365	0	Apbb2	3.36494e-118	0.599852	0.821	0.585	8.94268e-114	0.236	Up
2182	0	Cmah	2.45988e-91	0.604852	0.292	0.108	6.53739e-87	0.184	Up
3793	0	Lrmda	2.19903e-99	0.605225	0.935	0.848	5.84415e-95	0.087	Up
2068	0	Enah	1.38686e-132	0.605932	0.24	0.049	3.68571e-128	0.191	Up
2194	0	Cblb	1.57141e-107	0.605951	0.894	0.711	4.17617e-103	0.183	Up
1034	0	4930402H24Rik	4.51334e-132	0.609081	0.802	0.538	1.19947e-127	0.264	Up
1501	0	Atp5o	2.15644e-83	0.619793	0.54	0.313	5.73096e-79	0.227	Up
705	0	Tulp4	2.99763e-135	0.621385	0.723	0.421	7.96651e-131	0.302	Up
1610	0	Fam110b	5.98365e-93	0.621752	0.425	0.205	1.59022e-88	0.22	Up
1213	0	Baz1a	1.17871e-125	0.622468	0.4	0.153	3.13254e-121	0.247	Up
2932	0	Fndc3b	1.07831e-182	0.623162	0.957	0.817	2.86571e-178	0.14	Up
1761	0	Trabd2b	2.64531e-91	0.624158	0.378	0.168	7.03016e-87	0.21	Up
2653	0	Col3a1	2.75603e-67	0.627366	0.86	0.705	7.32442e-63	0.155	Up
1010	0	Uhrf2	9.27845e-115	0.628673	0.729	0.462	2.46584e-110	0.267	Up
1083	0	Tns3	1.20485e-116	0.630799	0.483	0.224	3.20201e-112	0.259	Up
1363	0	Emp1	4.29545e-102	0.63425	0.449	0.213	1.14156e-97	0.236	Up
919	0	Galk2	6.25277e-124	0.636505	0.532	0.257	1.66174e-119	0.275	Up
953	0	Nxpe4	2.16799e-116	0.639172	0.574	0.302	5.76166e-112	0.272	Up
1078	0	Creb3l2	2.65051e-111	0.645029	0.564	0.304	7.044e-107	0.26	Up
3637	0	Mmp3	1.40543e-86	0.649437	0.11	0.01	3.73506e-82	0.1	Up
972	0	Cpeb1	8.88818e-128	0.655743	0.733	0.463	2.36212e-123	0.27	Up
2180	0	Gucy1b1	1.53538e-131	0.658006	0.227	0.043	4.08043e-127	0.184	Up
898	0	Gmds	1.36416e-115	0.658911	0.629	0.352	3.62539e-111	0.277	Up
2065	0	Col5a2	2.37701e-128	0.665981	0.897	0.706	6.31714e-124	0.191	Up
2963	0	Meg3	2.17904e-45	0.667081	0.664	0.525	5.79102e-41	0.139	Up
1040	0	Magi1	1.00783e-114	0.671411	0.674	0.411	2.67841e-110	0.263	Up
648	0	Ptk2	1.09764e-157	0.674632	0.777	0.465	2.91709e-153	0.312	Up
1186	0	Plekha6	6.95801e-116	0.67491	0.447	0.197	1.84916e-111	0.25	Up
2575	0	Cmya5	7.94169e-108	0.679607	0.204	0.044	2.11058e-103	0.16	Up
1296	0	Fhl2	9.92263e-143	0.69132	0.349	0.108	2.63704e-138	0.241	Up
1082	0	A4galt	3.22878e-125	0.692509	0.458	0.199	8.58081e-121	0.259	Up
845	0	Sept11	2.25325e-130	0.692754	0.711	0.426	5.98825e-126	0.285	Up
1093	0	Smurf2	6.19518e-137	0.693731	0.795	0.537	1.64643e-132	0.258	Up
1338	0	Mmp2	1.24599e-104	0.694817	0.478	0.24	3.31134e-100	0.238	Up
1146	0	Cul1	4.41751e-111	0.703476	0.675	0.422	1.174e-106	0.253	Up
606	0	Rufy3	2.74151e-155	0.710918	0.608	0.291	7.28583e-151	0.317	Up
1662	0	Col27a1	6.01394e-128	0.711736	0.309	0.093	1.59827e-123	0.216	Up
2504	0	Ror1	3.77667e-155	0.713328	0.946	0.782	1.00369e-150	0.164	Up
1846	0	Mark1	6.21417e-153	0.715129	0.249	0.045	1.65148e-148	0.204	Up
1004	0	Wdr66	9.0043e-128	0.715769	0.473	0.206	2.39298e-123	0.267	Up
873	0	Rab31	3.54171e-156	0.717842	0.433	0.153	9.41246e-152	0.28	Up
2287	0	Nfasc	4.30136e-151	0.726727	0.197	0.021	1.14313e-146	0.176	Up
880	0	Col5a3	1.48367e-129	0.732693	0.568	0.288	3.94301e-125	0.28	Up
1159	0	Epas1	9.18123e-124	0.735339	0.442	0.19	2.44e-119	0.252	Up
1395	0	Nxn	3.5008e-123	0.736121	0.37	0.136	9.30373e-119	0.234	Up
736	0	5033421B08Rik	5.15313e-151	0.746818	0.499	0.202	1.3695e-146	0.297	Up
1267	0	Fam78b	3.08905e-156	0.751478	0.327	0.084	8.20946e-152	0.243	Up
2640	0	Gpr176	1.67875e-95	0.758793	0.212	0.056	4.46145e-91	0.156	Up
1143	0	Colec12	2.5748e-115	0.758816	0.721	0.467	6.84278e-111	0.254	Up
881	0	Gas7	1.94325e-126	0.759258	0.616	0.336	5.16439e-122	0.28	Up
491	0	Fmn1	9.26854e-183	0.763422	0.643	0.301	2.46321e-178	0.342	Up
966	0	Nav3	1.23948e-144	0.767315	0.78	0.51	3.29403e-140	0.27	Up
3107	0	Ngf	3.41775e-55	0.767609	0.242	0.11	9.08301e-51	0.132	Up
618	0	Tanc1	2.41398e-166	0.778597	0.583	0.267	6.41541e-162	0.316	Up
850	0	Osmr	1.06042e-137	0.778636	0.685	0.401	2.81817e-133	0.284	Up
681	0	Myh9	1.95038e-159	0.780246	0.537	0.231	5.18333e-155	0.306	Up
854	0	Clcn5	5.10798e-139	0.78462	0.534	0.251	1.3575e-134	0.283	Up
879	0	Gpm6b	3.24011e-139	0.785474	0.708	0.428	8.61091e-135	0.28	Up
915	0	Pcdh19	5.19642e-125	0.786776	0.617	0.341	1.381e-120	0.276	Up
1935	0	Lrfn2	2.4569e-160	0.790606	0.232	0.033	6.52946e-156	0.199	Up
2103	0	Spon1	2.95799e-90	0.793609	0.32	0.131	7.86115e-86	0.189	Up
925	0	Frmd4a	5.43119e-141	0.795608	0.475	0.2	1.44339e-136	0.275	Up
1042	0	Sept9	5.21859e-176	0.795812	0.353	0.09	1.38689e-171	0.263	Up
668	0	Grk5	5.12973e-168	0.798162	0.745	0.436	1.36328e-163	0.309	Up
938	0	Atp8b1	3.86755e-150	0.801795	0.748	0.475	1.02784e-145	0.273	Up
647	0	Pvt1	9.38284e-160	0.812242	0.664	0.352	2.49358e-155	0.312	Up
3200	0	Col8a1	4.77326e-45	0.815021	0.262	0.135	1.26854e-40	0.127	Up
2503	0	Ext1	5.43506e-210	0.818549	0.967	0.803	1.44442e-205	0.164	Up
1148	0	Abr	3.10883e-175	0.829313	0.332	0.079	8.26203e-171	0.253	Up
538	0	Zswim6	7.25995e-176	0.830372	0.633	0.303	1.9294e-171	0.33	Up
1825	0	Ugcg	1.80467e-122	0.833041	0.296	0.09	4.79609e-118	0.206	Up
1115	0	Il1r1	2.19993e-136	0.837994	0.731	0.475	5.84653e-132	0.256	Up
545	0	Rftn1	1.99323e-176	0.852397	0.669	0.341	5.29721e-172	0.328	Up
540	0	Cacna2d1	3.95899e-196	0.85405	0.78	0.451	1.05214e-191	0.329	Up
860	0	Rai14	1.47939e-169	0.856185	0.427	0.145	3.93162e-165	0.282	Up
1103	0	Slc39a14	3.93433e-191	0.858022	0.323	0.066	1.04559e-186	0.257	Up
489	0	Mrc2	1.49226e-195	0.858824	0.622	0.279	3.96584e-191	0.343	Up
1237	0	Tcf7l2	1.3708e-162	0.863461	0.837	0.592	3.64304e-158	0.245	Up
710	0	Gcnt2	4.05729e-188	0.866298	0.438	0.137	1.07826e-183	0.301	Up
885	0	Pdzrn3	3.70513e-135	0.869475	0.661	0.382	9.84675e-131	0.279	Up
1394	0	Col4a1	1.61708e-141	0.871789	0.751	0.517	4.29756e-137	0.234	Up
1464	0	Abcc4	5.2149e-104	0.880506	0.478	0.248	1.38591e-99	0.23	Up
2303	0	Mast4	1.54093e-206	0.882296	0.951	0.775	4.09516e-202	0.176	Up
2084	0	Gm16263	2.33158e-118	0.893446	0.259	0.069	6.1964e-114	0.19	Up
763	0	B4galt5	1.73617e-191	0.900131	0.417	0.123	4.61405e-187	0.294	Up
1255	0	Fbn1	4.98021e-150	0.904492	0.829	0.585	1.32354e-145	0.244	Up
1105	0	Slc24a3	4.82678e-120	0.914086	0.619	0.362	1.28277e-115	0.257	Up
544	0	Srgap1	2.40666e-203	0.91802	0.809	0.481	6.39595e-199	0.328	Up
615	0	Nedd4l	1.04881e-182	0.918335	0.738	0.422	2.78732e-178	0.316	Up
811	0	Runx1	9.77577e-180	0.922025	0.423	0.134	2.59801e-175	0.289	Up
3519	0	Chl1	8.90902e-91	0.930293	0.123	0.014	2.36766e-86	0.109	Up
719	0	Dclk1	2.81123e-166	0.956902	0.763	0.463	7.47112e-162	0.3	Up
475	0	Col6a3	4.12675e-211	0.971679	0.662	0.316	1.09673e-206	0.346	Up
656	0	Kalrn	5.60703e-180	0.979433	0.568	0.256	1.49012e-175	0.312	Up
937	0	4833422C13Rik	3.91656e-205	1.00534	0.348	0.074	1.04087e-200	0.274	Up
594	0	Zfp423	3.19624e-213	1.0255	0.455	0.136	8.49432e-209	0.319	Up
571	0	F3	8.17849e-192	1.03551	0.554	0.232	2.17352e-187	0.322	Up
516	0	Vmp1	1.5984e-217	1.04264	0.646	0.31	4.24791e-213	0.336	Up
1136	0	Sema3a	1.03038e-171	1.05223	0.342	0.088	2.73834e-167	0.254	Up
462	0	B3galt1	4.2724e-225	1.0687	0.769	0.421	1.13543e-220	0.348	Up
499	0	Runx2	1.70647e-234	1.07894	0.485	0.144	4.53512e-230	0.341	Up
458	0	Itsn1	7.76248e-255	1.08099	0.769	0.42	2.06296e-250	0.349	Up
640	0	Col4a2	4.28149e-208	1.08853	0.738	0.425	1.13785e-203	0.313	Up
849	0	Gda	3.17275e-166	1.09489	0.491	0.207	8.4319e-162	0.284	Up
700	0	Chst11	8.52222e-248	1.09822	0.366	0.063	2.26486e-243	0.303	Up
479	0	Palld	7.00504e-232	1.10067	0.503	0.157	1.86166e-227	0.346	Up
655	0	Cdh11	4.30057e-198	1.11566	0.471	0.159	1.14292e-193	0.312	Up
962	0	Col18a1	8.87499e-202	1.11816	0.348	0.077	2.35862e-197	0.271	Up
552	0	Morrbid	8.57414e-204	1.19938	0.529	0.203	2.27866e-199	0.326	Up
1463	0	2600014E21Rik	2.45639e-228	1.20589	0.242	0.012	6.5281e-224	0.23	Up
408	0	Col15a1	1.45293e-265	1.25956	0.52	0.157	3.86131e-261	0.363	Up
624	0	Olfm2	3.14547e-291	1.33119	0.353	0.038	8.35939e-287	0.315	Up
220	0	Robo1	0	1.35422	0.757	0.312	0	0.445	Up
509	0	Ednra	0	1.36175	0.379	0.041	0	0.338	Up
257	0	Sned1	5.90152e-308	1.36798	0.687	0.269	1.56839e-303	0.418	Up
416	0	Cyp7b1	6.14523e-249	1.38998	0.517	0.157	1.63316e-244	0.36	Up
393	0	Adamts15	0	1.39112	0.437	0.07	0	0.367	Up
1597	0	Pde7b	2.85271e-157	1.39782	0.285	0.064	7.58137e-153	0.221	Up
305	0	Adam23	0	1.44845	0.649	0.253	0	0.396	Up
1174	0	Fgf10	2.06423e-136	1.49724	0.451	0.2	5.4859e-132	0.251	Up
488	0	Setbp1	0	1.52965	0.91	0.567	0	0.343	Up
298	0	Postn	8.82433e-306	1.57191	0.603	0.203	2.34515e-301	0.4	Up
729	0	Prune2	8.89452e-289	1.61341	0.325	0.027	2.36381e-284	0.298	Up
623	0	Adcy2	3.28735e-294	1.62645	0.354	0.039	8.73646e-290	0.315	Up
256	0	Adam12	0	1.97032	0.932	0.514	0	0.418	Up
449	0	Bmper	0	1.99774	0.923	0.572	0	0.351	Up
277	0	Csmd1	0	2.25995	0.56	0.151	0	0.409	Up

## Sheet: FAPs1
IF / IF-KO	cellType	gene	p_val	avg_log2FC	pct.1	pct.2	p_val_adj	diff_pct	regulation
1	6	Fabp4	4.52712e-189	-3.82575	0.005	0.966	1.20313e-184	0.961	Down
26	6	Gm42418	3.34777e-174	-3.11048	0.222	0.999	8.89702e-170	0.777	Down
5	6	Cd36	6.24848e-161	-3.04774	0.03	0.91	1.6606e-156	0.88	Down
21	6	Apoe	1.53915e-137	-2.92421	0.005	0.798	4.09045e-133	0.793	Down
52	6	Scd1	1.41316e-117	-2.65721	0.005	0.726	3.75562e-113	0.721	Down
36	6	CT010467.1	2.55366e-124	-2.57083	0.009	0.759	6.7866e-120	0.75	Down
40	6	Cmss1	1.67785e-119	-2.44937	0.076	0.815	4.45906e-115	0.739	Down
99	6	Cfd	6.85006e-93	-2.32224	0.002	0.617	1.82047e-88	0.615	Down
139	6	mt-Co1	3.23811e-73	-2.16626	0.035	0.573	8.6056e-69	0.538	Down
119	6	Car3	1.1718e-81	-2.15646	0.002	0.566	3.11418e-77	0.564	Down
106	6	Psap	8.05984e-88	-2.13714	0.023	0.623	2.14198e-83	0.6	Down
181	6	mt-Co3	4.97822e-64	-2.09856	0.016	0.497	1.32301e-59	0.481	Down
146	6	Cd74	1.98803e-73	-2.08282	0.002	0.523	5.28338e-69	0.521	Down
150	6	Cst3	3.67855e-72	-2.04796	0.005	0.52	9.77612e-68	0.515	Down
107	6	Camk1d	1.24417e-103	-1.95859	0.273	0.871	3.30652e-99	0.598	Down
176	6	Sorbs1	2.22018e-66	-1.92887	0.007	0.492	5.90036e-62	0.485	Down
153	6	Itm2b	1.59576e-72	-1.919	0.102	0.613	4.24089e-68	0.511	Down
168	6	Lpl	6.95542e-65	-1.82273	0.025	0.517	1.84847e-60	0.492	Down
196	6	H2-K1	7.65012e-62	-1.78632	0.012	0.477	2.0331e-57	0.465	Down
222	6	H2-D1	1.96995e-58	-1.75483	0.007	0.451	5.23534e-54	0.444	Down
251	6	Tmsb4x	2.10484e-54	-1.7338	0.012	0.434	5.59381e-50	0.422	Down
247	6	Nnat	1.08983e-55	-1.72105	0.002	0.427	2.89633e-51	0.425	Down
240	6	Sema3e	6.18005e-59	-1.72042	0.315	0.746	1.64241e-54	0.431	Down
355	6	mt-Atp6	5.11352e-45	-1.66612	0.032	0.412	1.35897e-40	0.38	Down
482	6	Smpd3	4.39175e-37	-1.65858	0.157	0.502	1.16715e-32	0.345	Down
336	6	Mageb18	1.29214e-49	-1.61472	0.002	0.39	3.43398e-45	0.388	Down
282	6	B2m	5.87537e-52	-1.60015	0.019	0.427	1.56144e-47	0.408	Down
279	6	Mir6236	2.79702e-52	-1.54907	0.009	0.418	7.43336e-48	0.409	Down
208	6	mt-Rnr2	7.86916e-53	-1.52439	0.069	0.524	2.09131e-48	0.455	Down
382	6	Ctsb	1.58409e-46	-1.49707	0.009	0.381	4.20989e-42	0.372	Down
422	6	Lvrn	5.63284e-38	-1.45953	0.183	0.542	1.49698e-33	0.359	Down
314	6	Selenop	1.68917e-46	-1.45228	0.088	0.481	4.48915e-42	0.393	Down
471	6	Fam13a	1.39444e-39	-1.381	0.056	0.403	3.70586e-35	0.347	Down
781	6	Pde3b	2.37375e-35	-1.3297	0.002	0.294	6.30848e-31	0.292	Down
1067	6	Thsd4	7.54223e-26	-1.31953	0.074	0.335	2.00442e-21	0.261	Down
1766	6	Ccbe1	2.10815e-18	-1.31837	0.225	0.435	5.60261e-14	0.21	Down
713	6	mt-Co2	2.60801e-30	-1.31398	0.06	0.361	6.93105e-26	0.301	Down
496	6	Fth1	4.48729e-41	-1.31307	0.012	0.354	1.19254e-36	0.342	Down
701	6	Cd81	6.68831e-37	-1.30517	0.005	0.308	1.77749e-32	0.303	Down
702	6	Aplp2	3.95036e-34	-1.30039	0.044	0.347	1.04985e-29	0.303	Down
678	6	Dock10	3.47583e-31	-1.30025	0.139	0.446	9.23736e-27	0.307	Down
753	6	Plin4	9.01719e-36	-1.29608	0.002	0.297	2.39641e-31	0.295	Down
816	6	Crim1	1.40305e-32	-1.29196	0.037	0.325	3.72875e-28	0.288	Down
847	6	Gpihbp1	2.95207e-34	-1.27767	0.002	0.287	7.84543e-30	0.285	Down
1371	6	Gsn	4.54661e-68	-1.27468	0.72	0.956	1.20831e-63	0.236	Down
866	6	Ly6e	2.15584e-33	-1.25827	0.007	0.289	5.72937e-29	0.282	Down
942	6	Npr3	9.54587e-33	-1.21134	0.002	0.275	2.53691e-28	0.273	Down
935	6	Slpi	9.94094e-33	-1.20719	0.002	0.276	2.6419e-28	0.274	Down
997	6	Grn	8.58643e-32	-1.20233	0.005	0.273	2.28193e-27	0.268	Down
1294	6	mt-Cytb	2.32176e-26	-1.19509	0.019	0.26	6.17032e-22	0.241	Down
706	6	mt-Rnr1	1.12343e-33	-1.18986	0.023	0.325	2.98562e-29	0.302	Down
1272	6	mt-Nd2	1.53571e-28	-1.17661	0.002	0.245	4.08131e-24	0.243	Down
886	6	Acss3	4.61959e-37	-1.16199	0.472	0.751	1.2277e-32	0.279	Down
679	6	Gpc3	2.32006e-28	-1.12874	0.111	0.418	6.16578e-24	0.307	Down
1027	6	Angptl4	4.99616e-28	-1.12823	0.051	0.316	1.32778e-23	0.265	Down
1317	6	H2-Eb1	3.53156e-28	-1.12139	0.002	0.242	9.38548e-24	0.24	Down
877	6	Galnt15	1.40871e-28	-1.12036	0.257	0.537	3.7438e-24	0.28	Down
1345	6	Rplp1	2.0031e-27	-1.11557	0.007	0.245	5.32344e-23	0.238	Down
1303	6	Eef1a1	2.97659e-24	-1.11145	0.058	0.299	7.91058e-20	0.241	Down
1243	6	Arhgap15	1.07727e-24	-1.11048	0.065	0.31	2.86295e-20	0.245	Down
1165	6	Prelp	7.8007e-30	-1.10683	0.002	0.254	2.07311e-25	0.252	Down
913	6	Serinc3	8.56066e-28	-1.10543	0.104	0.38	2.27508e-23	0.276	Down
1287	6	Fyb2	5.46537e-23	-1.09698	0.081	0.323	1.45248e-18	0.242	Down
2442	6	Zbtb16	3.26097e-63	-1.08257	0.785	0.953	8.66637e-59	0.168	Down
909	6	Actb	5.76314e-32	-1.0794	0.012	0.289	1.53161e-27	0.277	Down
1336	6	mt-Nd4	2.66515e-25	-1.07686	0.023	0.261	7.08291e-21	0.238	Down
1208	6	Pdgfc	5.52819e-24	-1.06965	0.081	0.329	1.46917e-19	0.248	Down
1459	6	Plcb1	6.39984e-24	-1.06518	0.035	0.265	1.70082e-19	0.23	Down
1216	6	Rps29	2.03912e-28	-1.05306	0.007	0.254	5.41916e-24	0.247	Down
1129	6	Adipor2	4.27486e-30	-1.05029	0.005	0.26	1.13609e-25	0.255	Down
1715	6	Mctp1	6.90724e-24	-1.04635	0.014	0.228	1.83567e-19	0.214	Down
1177	6	Lamp1	1.19095e-28	-1.0434	0.014	0.265	3.16506e-24	0.251	Down
1273	6	Mgst1	3.24651e-23	-1.03699	0.106	0.349	8.62791e-19	0.243	Down
1372	6	Ftl1	2.65181e-27	-1.03207	0.005	0.241	7.04746e-23	0.236	Down
1516	6	Ly6c1	1.278e-22	-1.03042	0.058	0.285	3.3964e-18	0.227	Down
1442	6	Aqp1	6.4972e-27	-1.02661	0.005	0.237	1.7267e-22	0.232	Down
1710	6	Pparg	5.20522e-21	-1.02063	0.06	0.274	1.38334e-16	0.214	Down
1099	6	Vit	3.61514e-22	-1.01786	0.174	0.432	9.6076e-18	0.258	Down
1063	6	Tmtc1	7.37733e-28	-1.01333	0.426	0.687	1.9606e-23	0.261	Down
1828	6	Tpt1	2.49413e-23	-1.00883	0.007	0.213	6.6284e-19	0.206	Down
1485	6	Qk	1.05946e-35	-0.989181	0.572	0.8	2.81562e-31	0.228	Down
1593	6	Ifitm3	1.29249e-25	-0.987984	0.005	0.226	3.43493e-21	0.221	Down
1430	6	Lars2	4.01582e-23	-0.967629	0.039	0.271	1.06725e-18	0.232	Down
1687	6	Mgll	2.31439e-21	-0.965622	0.044	0.259	6.15072e-17	0.215	Down
787	6	Rgs6	3.54818e-28	-0.963611	0.414	0.705	9.42964e-24	0.291	Down
2060	6	Cavin2	2.58791e-21	-0.962505	0.009	0.201	6.87763e-17	0.192	Down
1749	6	Cav1	1.50758e-24	-0.959719	0.002	0.213	4.00655e-20	0.211	Down
2162	6	Slc43a3	4.72802e-38	-0.9476	0.667	0.853	1.25652e-33	0.186	Down
1714	6	Rpl41	5.83937e-24	-0.946615	0.009	0.223	1.55187e-19	0.214	Down
1140	6	Sik2	2.72925e-22	-0.940694	0.234	0.488	7.25324e-18	0.254	Down
1211	6	Timp3	1.54108e-20	-0.938237	0.287	0.534	4.09559e-16	0.247	Down
1693	6	Chpt1	3.54069e-22	-0.938018	0.032	0.247	9.40975e-18	0.215	Down
2706	6	Thsd7a	1.26818e-25	-0.935678	0.657	0.809	3.37032e-21	0.152	Down
1648	6	Acer3	6.77337e-19	-0.933937	0.137	0.355	1.80009e-14	0.218	Down
2042	6	Samhd1	7.56802e-17	-0.932109	0.252	0.445	2.01128e-12	0.193	Down
1783	6	Acsl1	4.26957e-24	-0.927408	0.002	0.211	1.13468e-19	0.209	Down
1594	6	Rarres2	4.52292e-23	-0.913779	0.03	0.251	1.20201e-18	0.221	Down
2456	6	Fkbp5	4.63416e-32	-0.902158	0.678	0.845	1.23157e-27	0.167	Down
1579	6	Anxa3	1.21144e-24	-0.90107	0.505	0.727	3.21952e-20	0.222	Down
1918	6	Gm46323	7.55336e-16	-0.889991	0.262	0.462	2.00738e-11	0.2	Down
2307	6	Aox3	6.12202e-14	-0.889441	0.097	0.272	1.62699e-09	0.175	Down
1608	6	BC005537	1.50504e-19	-0.886451	0.111	0.331	3.9998e-15	0.22	Down
1945	6	S100a6	5.22177e-16	-0.880913	0.153	0.352	1.38774e-11	0.199	Down
1832	6	Lpgat1	6.55498e-17	-0.877766	0.139	0.345	1.74205e-12	0.206	Down
2372	6	Igfbp5	2.42427e-16	-0.874372	0.037	0.209	6.44273e-12	0.172	Down
1986	6	Cpeb4	3.9287e-18	-0.872131	0.065	0.261	1.04409e-13	0.196	Down
2370	6	mt-Nd1	3.81272e-19	-0.869148	0.007	0.179	1.01327e-14	0.172	Down
2189	6	Rps27rt	6.94079e-21	-0.867547	0.005	0.189	1.84458e-16	0.184	Down
1990	6	Fry	1.45328e-21	-0.861061	0.009	0.205	3.86224e-17	0.196	Down
2143	6	Rps9	3.18373e-20	-0.859387	0.014	0.201	8.46109e-16	0.187	Down
2298	6	Rpl9-ps6	4.03304e-20	-0.854919	0.002	0.178	1.07182e-15	0.176	Down
3212	6	Stim1	9.48148e-17	-0.854285	0.569	0.696	2.5198e-12	0.127	Down
2411	6	Dbi	2.88367e-19	-0.854268	0.002	0.171	7.66365e-15	0.169	Down
1882	6	Ly6a	6.97794e-16	-0.850036	0.15	0.352	1.85446e-11	0.202	Down
1875	6	Glul	9.0243e-22	-0.845631	0.019	0.221	2.3983e-17	0.202	Down
2080	6	Tsc22d3	6.49664e-18	-0.837693	0.056	0.247	1.72655e-13	0.191	Down
2213	6	Prkar2b	1.05256e-20	-0.832054	0.005	0.187	2.79728e-16	0.182	Down
1156	6	Pid1	1.73638e-23	-0.829182	0.458	0.711	4.61461e-19	0.253	Down
1985	6	Atp1a2	3.83753e-22	-0.828134	0.005	0.201	1.01986e-17	0.196	Down
2410	6	G0s2	2.61893e-19	-0.824048	0.002	0.171	6.96008e-15	0.169	Down
1002	6	C3	1.55931e-22	-0.823437	0.294	0.561	4.14403e-18	0.267	Down
2371	6	Gm15501	4.66806e-19	-0.822846	0.007	0.179	1.24058e-14	0.172	Down
1639	6	Galnt16	1.75269e-16	-0.822139	0.299	0.517	4.65795e-12	0.218	Down
1527	6	Clec3b	2.64839e-20	-0.821858	0.377	0.603	7.03837e-16	0.226	Down
2254	6	Nampt	2.72819e-14	-0.820583	0.12	0.299	7.25043e-10	0.179	Down
2299	6	Slc27a1	4.94347e-20	-0.815652	0.005	0.181	1.31378e-15	0.176	Down
2436	6	Hspa5	1.45446e-15	-0.815178	0.049	0.217	3.86538e-11	0.168	Down
2607	6	Ptprb	8.37311e-18	-0.813094	0.005	0.163	2.22524e-13	0.158	Down
2098	6	Wwp1	1.07522e-14	-0.81285	0.22	0.41	2.85751e-10	0.19	Down
2018	6	Adgrf5	3.14579e-15	-0.812042	0.137	0.331	8.36026e-11	0.194	Down
2280	6	Cp	4.3871e-13	-0.808806	0.243	0.42	1.16592e-08	0.177	Down
1854	6	Ralgapa2	3.11376e-15	-0.807224	0.167	0.371	8.27514e-11	0.204	Down
2643	6	Mrc1	1.65914e-17	-0.804504	0.005	0.161	4.40933e-13	0.156	Down
2529	6	Bsg	1.73335e-18	-0.803412	0.002	0.164	4.60655e-14	0.162	Down
2226	6	Npc2	6.00094e-20	-0.792685	0.012	0.193	1.59481e-15	0.181	Down
2447	6	Rps24	4.10927e-16	-0.791959	0.032	0.199	1.09208e-11	0.167	Down
2501	6	Peg3	1.84557e-17	-0.786252	0.014	0.178	4.9048e-13	0.164	Down
2530	6	Chst1	1.94288e-18	-0.784564	0.002	0.164	5.16341e-14	0.162	Down
1688	6	Slc6a6	1.06002e-17	-0.784089	0.116	0.331	2.81712e-13	0.215	Down
2925	6	Pecam1	4.93566e-16	-0.781279	0.002	0.143	1.3117e-11	0.141	Down
2173	6	Tenm4	3.53364e-21	-0.775707	0.002	0.187	9.39101e-17	0.185	Down
2480	6	Mgp	2.68159e-14	-0.774182	0.067	0.232	7.1266e-10	0.165	Down
2715	6	Zfp862-ps	2.32098e-14	-0.76519	0.037	0.189	6.16824e-10	0.152	Down
2701	6	Ptprd	8.9644e-11	-0.763732	0.137	0.29	2.38238e-06	0.153	Down
2350	6	Ppp2r5a	5.30779e-14	-0.762218	0.109	0.282	1.4106e-09	0.173	Down
2397	6	St6gal1	1.24722e-12	-0.761707	0.148	0.318	3.31461e-08	0.17	Down
2993	6	Fmo2	6.25037e-11	-0.761661	0.081	0.219	1.6611e-06	0.138	Down
2591	6	9530026P05Rik	5.98449e-14	-0.760008	0.056	0.215	1.59044e-09	0.159	Down
2362	6	Lgals1	3.06756e-17	-0.759458	0.025	0.197	8.15236e-13	0.172	Down
2344	6	Rps14	3.40332e-18	-0.759193	0.019	0.192	9.04466e-14	0.173	Down
2686	6	Rps4x	6.93679e-17	-0.759069	0.007	0.161	1.84352e-12	0.154	Down
2062	6	Osbpl8	1.06083e-14	-0.756109	0.167	0.359	2.81926e-10	0.192	Down
2430	6	Ankef1	3.61554e-19	-0.753334	0.002	0.17	9.60865e-15	0.168	Down
2685	6	Ivns1abp	2.81042e-17	-0.751998	0.005	0.159	7.46896e-13	0.154	Down
2798	6	Adgrl4	7.00229e-17	-0.751897	0.002	0.15	1.86093e-12	0.148	Down
3611	6	Sult1e1	8.96757e-09	-0.746596	0.039	0.142	0.000238322	0.103	Down
2400	6	Rps27a	4.35612e-19	-0.746369	0.005	0.175	1.15768e-14	0.17	Down
1483	6	Ogn	1.12517e-17	-0.741912	0.201	0.43	2.99024e-13	0.229	Down
2657	6	Shroom3	2.41019e-11	-0.737751	0.116	0.271	6.40533e-07	0.155	Down
1962	6	Rnase4	2.43567e-15	-0.734981	0.153	0.351	6.47305e-11	0.198	Down
2008	6	Pcsk6	1.72952e-21	-0.73223	0.546	0.741	4.59638e-17	0.195	Down
2105	6	Txnip	1.53871e-14	-0.728099	0.326	0.515	4.08928e-10	0.189	Down
2502	6	Dleu2	4.91639e-12	-0.721931	0.343	0.507	1.30658e-07	0.164	Down
3191	6	Mecom	1.60923e-14	-0.721895	0.002	0.13	4.27668e-10	0.128	Down
2845	6	Fau	1.27043e-16	-0.721516	0.002	0.148	3.3763e-12	0.146	Down
2533	6	Daglb	6.84415e-15	-0.721419	0.046	0.208	1.8189e-10	0.162	Down
2732	6	Nrg4	4.10056e-17	-0.718873	0.002	0.153	1.08976e-12	0.151	Down
2635	6	Hsp90b1	5.41992e-12	-0.71626	0.113	0.269	1.4404e-07	0.156	Down
2599	6	Grina	4.17411e-12	-0.713705	0.106	0.264	1.10931e-07	0.158	Down
2767	6	Reep5	1.80438e-15	-0.712297	0.019	0.168	4.79531e-11	0.149	Down
2722	6	Atp6v0a1	1.96517e-10	-0.71121	0.183	0.334	5.22265e-06	0.151	Down
2291	6	Igfbp6	2.24003e-12	-0.708842	0.167	0.343	5.95311e-08	0.176	Down
2820	6	Rps20	8.36504e-17	-0.705778	0.002	0.149	2.22309e-12	0.147	Down
2412	6	Cdh13	1.25067e-12	-0.70553	0.09	0.259	3.32378e-08	0.169	Down
2821	6	Gpx3	1.73814e-12	-0.705354	0.06	0.207	4.61929e-08	0.147	Down
3229	6	Rpl26	3.96432e-14	-0.70512	0.005	0.131	1.05356e-09	0.126	Down
2247	6	Stxbp6	9.4384e-17	-0.701282	0.521	0.701	2.50835e-12	0.18	Down
3140	6	Ppib	1.5204e-13	-0.69952	0.019	0.15	4.04061e-09	0.131	Down
2761	6	Aldh1a1	4.03525e-18	-0.698889	0.667	0.817	1.07241e-13	0.15	Down
3256	6	Pde4d	8.935e-09	-0.696293	0.106	0.23	0.000237456	0.124	Down
2955	6	Rpl23	1.0203e-15	-0.695238	0.005	0.145	2.71156e-11	0.14	Down
2956	6	Rpl37rt	1.38438e-15	-0.693478	0.005	0.145	3.67913e-11	0.14	Down
2970	6	Rabac1	2.26124e-14	-0.687724	0.016	0.155	6.00946e-10	0.139	Down
2636	6	Clec2d	7.26973e-12	-0.687461	0.403	0.559	1.932e-07	0.156	Down
2786	6	Hacd2	2.76849e-11	-0.685929	0.102	0.25	7.35753e-07	0.148	Down
2720	6	H3f3b	9.98409e-14	-0.685108	0.046	0.197	2.65337e-09	0.151	Down
2473	6	Arl4a	5.55231e-11	-0.683248	0.197	0.363	1.47558e-06	0.166	Down
2847	6	Unc93b1	7.07332e-16	-0.676052	0.009	0.155	1.87981e-11	0.146	Down
2846	6	Calr	5.86742e-16	-0.675378	0.007	0.153	1.55933e-11	0.146	Down
2981	6	Ramp2	3.04999e-11	-0.673896	0.065	0.204	8.10566e-07	0.139	Down
3121	6	Emp3	5.67386e-15	-0.673289	0.002	0.134	1.50789e-10	0.132	Down
3026	6	Sox6	2.77768e-15	-0.672417	0.005	0.142	7.38197e-11	0.137	Down
3301	6	Rpl7	1.1178e-13	-0.671993	0.005	0.127	2.97065e-09	0.122	Down
3176	6	9630002D21Rik	3.72387e-07	-0.669963	0.19	0.319	0.00989655	0.129	Down
3193	6	Tm4sf1	9.44934e-13	-0.66477	0.023	0.151	2.51126e-08	0.128	Down
2487	6	Ano3	8.89052e-11	-0.664144	0.181	0.346	2.36275e-06	0.165	Down
3231	6	Adap2	2.97503e-11	-0.663686	0.042	0.168	7.90645e-07	0.126	Down
3175	6	Rps15	3.48819e-14	-0.662374	0.007	0.136	9.27022e-10	0.129	Down
3289	6	Slc16a9	1.07903e-08	-0.66161	0.106	0.228	0.000286764	0.122	Down
2768	6	Prdx1	3.32227e-15	-0.661227	0.016	0.165	8.82926e-11	0.149	Down
2980	6	Pnpla7	1.18391e-12	-0.661214	0.039	0.178	3.14637e-08	0.139	Down
2799	6	Tapbp	8.9634e-14	-0.660255	0.035	0.183	2.38211e-09	0.148	Down
3069	6	Atp8a1	7.79748e-14	-0.654841	0.016	0.15	2.07226e-09	0.134	Down
3423	6	Cyyr1	4.66609e-13	-0.651953	0.002	0.117	1.24006e-08	0.115	Down
2755	6	Tmbim6	3.42492e-12	-0.647559	0.069	0.219	9.10207e-08	0.15	Down
2800	6	Cavin1	3.16482e-11	-0.643633	0.095	0.243	8.41082e-07	0.148	Down
3848	6	Gm20388	4.18509e-17	-0.642242	0.681	0.762	1.11223e-12	0.081	Down
2733	6	Atp1b3	8.76944e-15	-0.642093	0.03	0.181	2.33057e-10	0.151	Down
3161	6	Rpl32	1.11286e-14	-0.641826	0.002	0.132	2.95755e-10	0.13	Down
2904	6	Igfbp4	2.03607e-09	-0.641265	0.157	0.299	5.41106e-05	0.142	Down
2957	6	Ifngr1	3.46479e-09	-0.637741	0.162	0.302	9.20802e-05	0.14	Down
2880	6	Osbpl11	3.79072e-10	-0.637044	0.146	0.29	1.00742e-05	0.144	Down
3323	6	Rps16	3.61907e-13	-0.633147	0.007	0.127	9.61805e-09	0.12	Down
3068	6	Rpl18	5.68068e-15	-0.631339	0.005	0.139	1.5097e-10	0.134	Down
2870	6	Dock4	1.61394e-14	-0.630939	0.611	0.755	4.28922e-10	0.144	Down
2787	6	Sirpa	8.72222e-11	-0.62968	0.12	0.268	2.31802e-06	0.148	Down
2805	6	Negr1	1.16355e-10	-0.626985	0.435	0.583	3.09226e-06	0.148	Down
3362	6	Dusp1	2.11472e-13	-0.625666	0.002	0.12	5.62007e-09	0.118	Down
3253	6	Por	3.07384e-08	-0.625197	0.162	0.287	0.000816903	0.125	Down
3282	6	Slc1a3	7.09687e-14	-0.624695	0.002	0.125	1.88606e-09	0.123	Down
3101	6	Eepd1	2.56449e-14	-0.623248	0.009	0.142	6.8154e-10	0.133	Down
2926	6	Prss23	1.30662e-09	-0.619674	0.155	0.296	3.47247e-05	0.141	Down
3247	6	Prr16	1.0602e-13	-0.617897	0.007	0.132	2.81759e-09	0.125	Down
3304	6	Dock8	7.63356e-13	-0.617451	0.012	0.133	2.02869e-08	0.121	Down
3123	6	Ppia	2.81796e-14	-0.616316	0.009	0.141	7.48901e-10	0.132	Down
3365	6	Mef2c	3.53113e-11	-0.615383	0.028	0.146	9.38432e-07	0.118	Down
2872	6	Gm37340	5.37382e-09	-0.614755	0.243	0.387	0.000142815	0.144	Down
3091	6	Palmd	4.90382e-15	-0.611504	0.002	0.135	1.30324e-10	0.133	Down
3582	6	Olfr655	2.09418e-09	-0.6104	0.032	0.137	5.56549e-05	0.105	Down
3467	6	Tmem59	3.07344e-07	-0.607761	0.157	0.269	0.00816798	0.112	Down
3450	6	Gm11808	1.14405e-12	-0.600961	0.005	0.119	3.04044e-08	0.114	Down
3311	6	Rps19	1.08871e-13	-0.59967	0.002	0.123	2.89335e-09	0.121	Down
3571	6	Cyp4b1	5.4616e-11	-0.598442	0.014	0.12	1.45147e-06	0.106	Down
3464	6	Lrrc8c	2.61768e-07	-0.597939	0.197	0.31	0.00695675	0.113	Down
3622	6	Asph	3.15261e-08	-0.59739	0.377	0.479	0.000837839	0.102	Down
3363	6	Rplp0	3.92314e-13	-0.595283	0.005	0.123	1.04261e-08	0.118	Down
2886	6	Dram2	2.10385e-10	-0.594442	0.12	0.263	5.59119e-06	0.143	Down
3481	6	Gm4876	1.75744e-12	-0.593057	0.005	0.117	4.67058e-08	0.112	Down
4029	6	Plxdc2	1.0356e-35	-0.592985	0.991	0.996	2.75221e-31	0.005	Down
3367	6	Lyn	1.26498e-09	-0.59236	0.053	0.17	3.36182e-05	0.117	Down
3600	6	Olfr1033	3.76745e-11	-0.592343	0.641	0.745	1.00124e-06	0.104	Down
3270	6	Sat1	4.49495e-11	-0.592009	0.042	0.166	1.19458e-06	0.124	Down
3364	6	Ctsc	6.02698e-13	-0.589417	0.007	0.125	1.60173e-08	0.118	Down
3302	6	Rpl8	2.90881e-13	-0.588302	0.007	0.129	7.73044e-09	0.122	Down
3177	6	Rpl27a	1.21663e-13	-0.588278	0.012	0.141	3.23331e-09	0.129	Down
2972	6	Dpp4	1.03082e-12	-0.58447	0.544	0.683	2.73951e-08	0.139	Down
2144	6	Adgrg2	7.48574e-12	-0.578134	0.28	0.467	1.98941e-07	0.187	Down
3429	6	Snrk	1.66091e-08	-0.575204	0.093	0.208	0.000441403	0.115	Down
3230	6	Plaat3	4.14952e-14	-0.57343	0.005	0.131	1.10278e-09	0.126	Down
3603	6	Pacrg	5.3266e-11	-0.572497	0.009	0.112	1.4156e-06	0.103	Down
2864	6	Anxa1	1.62926e-10	-0.571856	0.333	0.478	4.32991e-06	0.145	Down
3194	6	Mertk	1.87396e-12	-0.56879	0.023	0.151	4.98025e-08	0.128	Down
3162	6	Lurap1l	5.60008e-08	-0.565929	0.382	0.512	0.00148828	0.13	Down
3523	6	Calm1	1.57365e-11	-0.565772	0.012	0.121	4.18214e-07	0.109	Down
3373	6	Rpl21	5.41077e-12	-0.561674	0.014	0.131	1.43797e-07	0.117	Down
2971	6	Gpnmb	1.5173e-13	-0.561417	0.021	0.16	4.03237e-09	0.139	Down
3037	6	Prex2	5.54968e-08	-0.560214	0.213	0.349	0.00147488	0.136	Down
3192	6	Plin1	1.89867e-14	-0.559751	0.002	0.13	5.04591e-10	0.128	Down
3409	6	B3galt2	9.50908e-13	-0.55941	0.007	0.123	2.52713e-08	0.116	Down
3620	6	Art3	1.28952e-11	-0.558662	0.002	0.104	3.42703e-07	0.102	Down
3003	6	Fbln5	1.29552e-08	-0.558374	0.153	0.291	0.000344298	0.138	Down
3348	6	Pkp4	4.23429e-12	-0.557517	0.014	0.132	1.12531e-07	0.118	Down
3490	6	Irak2	9.06932e-11	-0.556959	0.023	0.134	2.41026e-06	0.111	Down
1934	6	Ghr	5.64095e-21	-0.554051	0.708	0.907	1.49914e-16	0.199	Down
3729	6	Plpp3	4.89476e-11	-0.55345	0.725	0.819	1.30083e-06	0.094	Down
3408	6	Rpl14	4.56063e-13	-0.548658	0.002	0.118	1.21203e-08	0.116	Down
2897	6	Nr1h4	1.13402e-07	-0.547899	0.273	0.416	0.00301377	0.143	Down
3048	6	Efemp1	5.62739e-13	-0.546935	0.632	0.767	1.49553e-08	0.135	Down
3213	6	Lipa	1.76926e-13	-0.54402	0.009	0.136	4.702e-09	0.127	Down
3708	6	Ccdc85a	3.20116e-08	-0.54232	0.035	0.13	0.000850741	0.095	Down
3510	6	Hspa8	1.9786e-12	-0.541762	0.002	0.112	5.25834e-08	0.11	Down
3541	6	Ctcflos	3.25934e-12	-0.540599	0.002	0.11	8.66203e-08	0.108	Down
2721	6	Phka2	1.38074e-10	-0.53962	0.109	0.26	3.66946e-06	0.151	Down
3269	6	Syk	1.14879e-11	-0.539535	0.025	0.149	3.05302e-07	0.124	Down
3339	6	Vegfd	3.61066e-07	-0.535303	0.373	0.492	0.0095957	0.119	Down
3462	6	Slc16a10	3.795e-11	-0.534043	0.019	0.132	1.00856e-06	0.113	Down
2973	6	Ildr2	4.27575e-08	-0.532285	0.238	0.377	0.00113632	0.139	Down
3679	6	Hdac9	4.79766e-11	-0.532081	0.005	0.103	1.27503e-06	0.098	Down
3633	6	Rps25	1.59519e-11	-0.531255	0.002	0.103	4.23939e-07	0.101	Down
3388	6	Adam15	9.36973e-11	-0.530172	0.03	0.147	2.4901e-06	0.117	Down
3707	6	Ctsa	4.41345e-10	-0.529298	0.012	0.107	1.17292e-05	0.095	Down
3482	6	Dusp3	7.29092e-12	-0.528948	0.012	0.124	1.93763e-07	0.112	Down
3702	6	Serpine1	9.15779e-08	-0.527027	0.049	0.145	0.00243377	0.096	Down
3502	6	Vsir	3.71513e-12	-0.525368	0.007	0.118	9.87334e-08	0.111	Down
3711	6	Aoc3	2.10442e-10	-0.52454	0.007	0.102	5.59271e-06	0.095	Down
3410	6	Irf2bp2	7.26743e-09	-0.515343	0.067	0.183	0.000193139	0.116	Down
3627	6	Clic5	3.17458e-09	-0.512878	0.025	0.126	8.43677e-05	0.101	Down
3689	6	Etl4	2.37208e-07	-0.506808	0.056	0.153	0.00630405	0.097	Down
3093	6	Klf6	1.0145e-08	-0.504891	0.127	0.26	0.000269612	0.133	Down
3566	6	C9orf72	2.64821e-11	-0.504746	0.009	0.115	7.03789e-07	0.106	Down
3751	6	Lgmn	6.01013e-09	-0.504554	0.019	0.111	0.000159725	0.092	Down
3589	6	Ubc	2.23059e-10	-0.504517	0.019	0.124	5.92803e-06	0.105	Down
3680	6	Bst2	5.52698e-11	-0.504399	0.005	0.103	1.46885e-06	0.098	Down
3572	6	Blcap	8.12234e-11	-0.501929	0.014	0.12	2.15859e-06	0.106	Down
3592	6	Cat	5.42281e-09	-0.500375	0.042	0.147	0.000144116	0.105	Down
3573	6	Jund	3.12534e-10	-0.500218	0.021	0.127	8.30589e-06	0.106	Down
2245	6	Ap2a2	3.63893e-11	0.502198	0.479	0.299	9.67083e-07	0.18	Up
2898	6	Dip2c	7.12695e-16	0.502365	0.898	0.756	1.89406e-11	0.142	Up
2413	6	Rgma	2.29151e-12	0.504567	0.329	0.16	6.08993e-08	0.169	Up
3483	6	Taf1d	1.22081e-08	0.505045	0.215	0.103	0.000324443	0.112	Up
2917	6	Traf3	5.75405e-09	0.505453	0.319	0.178	0.00015292	0.141	Up
3072	6	Scrn1	4.10008e-11	0.505478	0.245	0.111	1.08964e-06	0.134	Up
3954	6	Gab2	4.52559e-18	0.505947	0.965	0.915	1.20272e-13	0.05	Up
3428	6	Cyp7b1	3.12178e-16	0.506008	0.144	0.029	8.29645e-12	0.115	Up
3028	6	Loxl2	1.72192e-07	0.506236	0.41	0.273	0.00457616	0.137	Up
1640	6	Dcaf6	1.27348e-14	0.506868	0.625	0.407	3.3844e-10	0.218	Up
2707	6	Gpm6b	2.6795e-08	0.51199	0.403	0.251	0.000712103	0.152	Up
3071	6	Slc39a14	9.27197e-12	0.512353	0.229	0.095	2.46412e-07	0.134	Up
2610	6	Thrb	1.38452e-08	0.516054	0.479	0.321	0.000367951	0.158	Up
2127	6	Acvr1	3.12532e-13	0.518737	0.412	0.224	8.30584e-09	0.188	Up
2315	6	Copa	4.48016e-10	0.518959	0.516	0.341	1.19065e-05	0.175	Up
2832	6	Cacna1a	1.99539e-08	0.520142	0.498	0.352	0.000530294	0.146	Up
2716	6	Wdr66	1.73959e-09	0.520907	0.354	0.202	4.62313e-05	0.152	Up
2422	6	Hspg2	1.05605e-11	0.521778	0.37	0.201	2.80656e-07	0.169	Up
2286	6	Setbp1	2.3545e-11	0.524107	0.755	0.579	6.25732e-07	0.176	Up
3489	6	Nxn	6.35479e-12	0.525141	0.164	0.053	1.68885e-07	0.111	Up
2621	6	Sh3pxd2b	2.47483e-10	0.525888	0.368	0.211	6.57711e-06	0.157	Up
3387	6	Fstl1	3.69474e-13	0.527667	0.91	0.793	9.81913e-09	0.117	Up
2717	6	Pcdh19	2.11418e-08	0.528051	0.583	0.431	0.000561865	0.152	Up
2300	6	Sec24d	2.20387e-11	0.528793	0.602	0.426	5.857e-07	0.176	Up
2759	6	Zbtb7c	1.19179e-08	0.529218	0.574	0.424	0.00031673	0.15	Up
2338	6	Trip11	4.7948e-11	0.531093	0.544	0.371	1.27427e-06	0.173	Up
2540	6	Lima1	1.60685e-14	0.53151	0.803	0.642	4.27037e-10	0.161	Up
2734	6	Nhs	2.65424e-10	0.532364	0.315	0.164	7.05391e-06	0.151	Up
2637	6	Colec12	1.31352e-08	0.533259	0.44	0.284	0.00034908	0.156	Up
1893	6	Sec31a	9.62317e-14	0.538217	0.468	0.267	2.55745e-09	0.201	Up
3422	6	Slc6a7	1.7691e-21	0.542769	0.125	0.01	4.70155e-17	0.115	Up
1866	6	Raph1	4.28883e-13	0.549661	0.583	0.38	1.1398e-08	0.203	Up
3092	6	Enah	8.73299e-15	0.550302	0.19	0.057	2.32088e-10	0.133	Up
1466	6	4930402H24Rik	5.37354e-15	0.555454	0.623	0.393	1.42807e-10	0.23	Up
2305	6	Cpq	5.09214e-16	0.558374	0.88	0.705	1.35329e-11	0.175	Up
1940	6	Mast2	6.17291e-13	0.559302	0.505	0.306	1.64051e-08	0.199	Up
2244	6	Vps8	4.86484e-14	0.568264	0.354	0.174	1.29288e-09	0.18	Up
2179	6	Nktr	1.58179e-19	0.570871	0.789	0.605	4.20377e-15	0.184	Up
2649	6	Slc7a15	1.45659e-15	0.571297	0.241	0.085	3.87104e-11	0.156	Up
2356	6	Glis3	1.62547e-11	0.57275	0.678	0.506	4.31985e-07	0.172	Up
2199	6	Pdgfrb	6.441e-17	0.573061	0.296	0.113	1.71176e-12	0.183	Up
1304	6	Rap1gds1	1.14308e-16	0.575158	0.595	0.354	3.03784e-12	0.241	Up
2345	6	Rai14	3.82313e-13	0.576841	0.343	0.17	1.01603e-08	0.173	Up
3691	6	Hmcn2	4.4433e-08	0.576936	0.174	0.077	0.00118085	0.097	Up
1504	6	Ano6	7.00223e-16	0.583225	0.683	0.456	1.86091e-11	0.227	Up
2656	6	Matn2	1.33656e-13	0.586328	0.262	0.107	3.55203e-09	0.155	Up
1786	6	Clmp	1.53722e-14	0.590332	0.477	0.268	4.08532e-10	0.209	Up
2474	6	Atp8b1	1.2917e-12	0.591787	0.704	0.538	3.43282e-08	0.166	Up
1700	6	Nedd4l	6.16248e-15	0.592186	0.586	0.371	1.63774e-10	0.215	Up
3070	6	Cdh11	4.4323e-13	0.592426	0.211	0.077	1.17793e-08	0.134	Up
3102	6	Jazf1	3.08434e-09	0.595657	0.289	0.156	8.19694e-05	0.133	Up
2856	6	Palld	8.18064e-15	0.597314	0.22	0.075	2.17409e-10	0.145	Up
1551	6	Tulp4	3.09038e-16	0.602923	0.63	0.407	8.213e-12	0.223	Up
2531	6	Eml1	1.65483e-12	0.61411	0.38	0.218	4.39789e-08	0.162	Up
3441	6	Ak5	1.47636e-09	0.616928	0.199	0.085	3.92357e-05	0.114	Up
1993	6	Gng12	2.31818e-14	0.618046	0.6	0.404	6.1608e-10	0.196	Up
1427	6	Farp1	1.16957e-17	0.621862	0.553	0.321	3.10824e-13	0.232	Up
1773	6	Pvt1	2.39232e-14	0.621923	0.583	0.373	6.35784e-10	0.21	Up
2513	6	Hhipl1	2.82307e-12	0.625142	0.326	0.163	7.5026e-08	0.163	Up
3019	6	B830012L14Rik	7.64666e-11	0.627261	0.255	0.118	2.03218e-06	0.137	Up
2236	6	Ptk2	1.12607e-19	0.628931	0.766	0.586	2.99264e-15	0.18	Up
1588	6	Cpeb1	9.5779e-16	0.629153	0.671	0.45	2.54542e-11	0.221	Up
2270	6	Tns3	1.06234e-19	0.631545	0.255	0.077	2.82328e-15	0.178	Up
1939	6	Snd1	1.64926e-15	0.639058	0.63	0.431	4.38308e-11	0.199	Up
2777	6	Adamts15	5.42186e-22	0.639978	0.181	0.032	1.44091e-17	0.149	Up
3666	6	Meg3	7.94547e-13	0.641513	0.863	0.764	2.11159e-08	0.099	Up
2190	6	Zfp423	2.17945e-14	0.644371	0.377	0.193	5.79211e-10	0.184	Up
1460	6	Tanc1	1.95771e-18	0.644708	0.463	0.233	5.20282e-14	0.23	Up
1731	6	Nfat5	3.26574e-22	0.652661	0.815	0.602	8.67903e-18	0.213	Up
2670	6	Itgbl1	6.28834e-09	0.655057	0.569	0.414	0.000167119	0.155	Up
2174	6	Mir100hg	6.60558e-14	0.655906	0.377	0.192	1.7555e-09	0.185	Up
2106	6	Acvr2a	2.72343e-13	0.657367	0.507	0.318	7.2378e-09	0.189	Up
1822	6	Erc1	1.65073e-14	0.658133	0.451	0.245	4.38699e-10	0.206	Up
1621	6	Ahnak2	5.68802e-16	0.662507	0.539	0.32	1.51165e-11	0.219	Up
1505	6	Vav3	2.28975e-15	0.66271	0.539	0.312	6.08523e-11	0.227	Up
1755	6	Col1a2	2.14854e-19	0.662819	0.775	0.565	5.70996e-15	0.21	Up
1423	6	Rufy3	2.15409e-18	0.663325	0.509	0.276	5.72471e-14	0.233	Up
3693	6	Bnc2	6.03758e-22	0.667601	0.907	0.81	1.60455e-17	0.097	Up
2871	6	F3	9.51796e-13	0.673586	0.264	0.12	2.52949e-08	0.144	Up
1795	6	Tnfaip2	1.35849e-23	0.673628	0.294	0.086	3.61033e-19	0.208	Up
1431	6	Fam114a1	6.72458e-19	0.673808	0.456	0.224	1.78713e-14	0.232	Up
2053	6	Gucy1a2	6.57346e-13	0.675374	0.553	0.361	1.74696e-08	0.192	Up
2178	6	Large1	1.61449e-24	0.678407	0.875	0.691	4.29068e-20	0.184	Up
2523	6	Gxylt2	2.34577e-10	0.679388	0.521	0.359	6.23413e-06	0.162	Up
2490	6	Gas7	5.45525e-17	0.683356	0.87	0.706	1.44979e-12	0.164	Up
1212	6	Aak1	1.79648e-20	0.683989	0.669	0.422	4.77432e-16	0.247	Up
1711	6	Fbln2	7.77922e-17	0.684627	0.623	0.409	2.06741e-12	0.214	Up
1946	6	Adamts2	1.73085e-18	0.686965	0.759	0.56	4.5999e-14	0.199	Up
2121	6	Nhsl2	4.00702e-14	0.697172	0.389	0.201	1.06491e-09	0.188	Up
1346	6	Rrbp1	1.05862e-21	0.699265	0.748	0.51	2.81339e-17	0.238	Up
2381	6	Adamtsl5	2.26704e-14	0.702738	0.326	0.155	6.0249e-10	0.171	Up
1812	6	Mmp2	1.0451e-17	0.707443	0.37	0.163	2.77745e-13	0.207	Up
3970	6	Rbms3	9.96311e-37	0.707654	0.995	0.952	2.6478e-32	0.043	Up
1157	6	Rasal2	2.70536e-20	0.711202	0.546	0.294	7.18978e-16	0.252	Up
1836	6	Osbpl6	2.59284e-19	0.711409	0.333	0.128	6.89074e-15	0.205	Up
3935	6	Fbn1	4.71993e-16	0.711661	0.972	0.914	1.25437e-11	0.058	Up
3925	6	Nav1	1.43387e-33	0.725017	0.956	0.895	3.81066e-29	0.061	Up
2745	6	Auts2	5.69883e-15	0.734117	0.743	0.593	1.51452e-10	0.15	Up
1806	6	Gm47283	3.96601e-15	0.745091	0.449	0.242	1.05401e-10	0.207	Up
2200	6	Col4a2	9.1359e-14	0.747494	0.479	0.296	2.42796e-09	0.183	Up
1964	6	Slc41a2	6.72095e-18	0.750444	0.34	0.143	1.78616e-13	0.197	Up
3047	6	Dok6	9.65883e-15	0.751025	0.197	0.062	2.56693e-10	0.135	Up
2142	6	Col15a1	4.66855e-28	0.756192	0.225	0.038	1.24071e-23	0.187	Up
1443	6	Grk5	1.43356e-20	0.757493	0.72	0.488	3.80984e-16	0.232	Up
2029	6	Frmd4b	3.46986e-23	0.777083	0.838	0.644	9.22151e-19	0.194	Up
1741	6	Pcdh7	1.57412e-26	0.778322	0.877	0.665	4.18337e-22	0.212	Up
1469	6	Lrp1	4.16557e-31	0.781747	0.81	0.581	1.10704e-26	0.229	Up
1030	6	Sept11	1.43127e-22	0.788708	0.581	0.316	3.80374e-18	0.265	Up
1938	6	Plekha6	8.67369e-28	0.795102	0.25	0.051	2.30512e-23	0.199	Up
1178	6	B4galt5	5.34524e-25	0.837426	0.414	0.163	1.42055e-20	0.251	Up
1721	6	Fgf1	2.38035e-22	0.850529	0.324	0.111	6.32601e-18	0.213	Up
1422	6	Adam19	2.63181e-20	0.864145	0.5	0.267	6.99429e-16	0.233	Up
1587	6	St3gal4	7.41283e-18	0.866526	0.507	0.286	1.97003e-13	0.221	Up
959	6	Mrc2	9.26854e-27	0.870575	0.468	0.197	2.46321e-22	0.271	Up
2916	6	Kcnk2	2.6545e-12	0.878292	0.248	0.107	7.05459e-08	0.141	Up
1047	6	5033421B08Rik	4.21555e-24	0.878532	0.472	0.209	1.12032e-19	0.263	Up
786	6	Col6a3	2.52048e-29	0.880382	0.481	0.19	6.69843e-25	0.291	Up
3828	6	Ext1	3.02086e-36	0.883758	0.981	0.897	8.02824e-32	0.084	Up
1334	6	Col5a3	5.43139e-23	0.88721	0.426	0.187	1.44345e-18	0.239	Up
1392	6	Pdzrn3	1.35327e-19	0.890713	0.461	0.227	3.59645e-15	0.234	Up
1318	6	Csgalnact1	3.15046e-20	0.914237	0.475	0.235	8.37266e-16	0.24	Up
1722	6	Rian	5.70589e-18	0.954218	0.509	0.296	1.5164e-13	0.213	Up
868	6	Cacna2d1	3.0196e-29	0.961408	0.655	0.374	8.02489e-25	0.281	Up
2705	6	Ldlrad4	6.18385e-40	0.963963	0.919	0.767	1.64342e-35	0.152	Up
1231	6	Trabd2b	3.2972e-28	0.964381	0.356	0.11	8.76263e-24	0.246	Up
1164	6	Srgap1	7.5209e-47	1.01667	0.928	0.676	1.99875e-42	0.252	Up
2449	6	Col8a1	2.71859e-15	1.04695	0.287	0.12	7.22493e-11	0.167	Up
2672	6	Airn	9.83077e-53	1.05453	0.958	0.803	2.61263e-48	0.155	Up
1892	6	Myo16	9.70097e-36	1.05953	0.225	0.024	2.57813e-31	0.201	Up
758	6	B3galt1	4.33868e-28	1.07469	0.574	0.279	1.15305e-23	0.295	Up
1052	6	Morrbid	1.92697e-24	1.09223	0.595	0.332	5.12111e-20	0.263	Up
2869	6	Mast4	2.89365e-45	1.15318	0.97	0.826	7.69017e-41	0.144	Up
646	6	Ror1	4.86448e-44	1.16068	0.875	0.562	1.29278e-39	0.313	Up
1200	6	Dclk1	2.11939e-47	1.16224	0.852	0.603	5.63248e-43	0.249	Up
1858	6	Col3a1	1.02541e-29	1.17198	0.824	0.62	2.72512e-25	0.204	Up
636	6	Postn	1.6557e-35	1.27104	0.562	0.248	4.4002e-31	0.314	Up
437	6	Bmper	1.25057e-40	1.32615	0.6	0.245	3.3235e-36	0.355	Up
450	6	Sned1	1.06526e-46	1.54904	0.535	0.184	2.83103e-42	0.351	Up
204	6	Adam12	9.35771e-76	2.03995	0.597	0.139	2.4869e-71	0.458	Up

## Sheet: Endo
IF / IF-KO	cellType	gene	p_val	avg_log2FC	pct.1	pct.2	p_val_adj	diff_pct	regulation
9	8	Gm42418	1.83638e-99	-4.08501	0.157	1	4.88035e-95	0.843	Down
56	7	Gm42418	2.87922e-170	-3.47721	0.282	1	7.65181e-166	0.718	Down
630	7	Cfh	2.32541e-32	-3.23241	0.078	0.393	6.18e-28	0.315	Down
12	8	Gsn	2.87904e-75	-3.12633	0.022	0.847	7.65133e-71	0.825	Down
23	8	Apoe	1.08428e-69	-2.94309	0.032	0.824	2.88158e-65	0.792	Down
31	8	Ghr	1.66248e-73	-2.88854	0.135	0.895	4.41821e-69	0.76	Down
16	7	Apoe	1.60784e-139	-2.85457	0.069	0.882	4.27299e-135	0.813	Down
33	8	Cmss1	1.53421e-66	-2.71964	0.076	0.833	4.07731e-62	0.757	Down
25	7	Gsn	5.93697e-127	-2.68625	0.049	0.832	1.57781e-122	0.783	Down
44	8	Dcn	1.06054e-59	-2.68108	0.027	0.758	2.8185e-55	0.731	Down
58	8	CT010467.1	1.58392e-56	-2.62212	0.005	0.718	4.20943e-52	0.713	Down
54	7	Scd1	4.73769e-108	-2.46685	0.007	0.726	1.25909e-103	0.719	Down
49	7	CT010467.1	3.06325e-110	-2.42285	0.022	0.748	8.1409e-106	0.726	Down
78	7	Cfd	3.03894e-95	-2.27364	0.002	0.66	8.0763e-91	0.658	Down
2095	7	Chrm3	3.31377e-18	-2.26796	0.034	0.224	8.80667e-14	0.19	Down
160	8	mt-Co1	1.58042e-32	-2.226	0.103	0.603	4.20013e-28	0.5	Down
3709	7	Lsamp	2.29506e-09	-2.20206	0.012	0.107	6.09936e-05	0.095	Down
63	7	Cmss1	3.3223e-108	-2.16612	0.142	0.84	8.82933e-104	0.698	Down
97	8	Camk1d	1.57242e-45	-2.09138	0.097	0.715	4.17885e-41	0.618	Down
68	7	Dcn	4.6849e-96	-2.06633	0.059	0.737	1.24506e-91	0.678	Down
98	7	Cst3	4.01136e-85	-2.0653	0.051	0.668	1.06606e-80	0.617	Down
77	7	Psap	8.74935e-93	-2.01534	0.069	0.728	2.32523e-88	0.659	Down
84	7	Camk1d	8.61467e-89	-1.9991	0.078	0.721	2.28943e-84	0.643	Down
368	7	mt-Co3	2.67918e-45	-1.99887	0.328	0.703	7.12018e-41	0.375	Down
212	7	mt-Co1	5.82612e-55	-1.98619	0.299	0.749	1.54835e-50	0.45	Down
135	7	Car3	1.73916e-72	-1.96427	0.007	0.552	4.62198e-68	0.545	Down
2281	7	Kcnt2	1.74153e-16	-1.93314	0.037	0.214	4.62829e-12	0.177	Down
157	8	Cd74	4.64913e-33	-1.9243	0.016	0.518	1.23555e-28	0.502	Down
194	7	mt-Rnr2	3.26976e-52	-1.84248	0.24	0.708	8.68972e-48	0.468	Down
423	7	mt-Atp6	3.51578e-39	-1.84066	0.319	0.678	9.34355e-35	0.359	Down
207	8	Nnat	3.75152e-29	-1.83227	0.005	0.461	9.97004e-25	0.456	Down
147	7	Cd74	5.64484e-67	-1.83002	0.012	0.529	1.50017e-62	0.517	Down
244	8	Tmsb4x	2.35275e-26	-1.7846	0.076	0.505	6.25268e-22	0.429	Down
341	8	mt-Co3	1.44579e-20	-1.77564	0.135	0.521	3.84234e-16	0.386	Down
852	7	Cp	7.77165e-25	-1.74523	0.169	0.453	2.06539e-20	0.284	Down
830	8	mt-Atp6	5.32865e-14	-1.70454	0.135	0.422	1.41614e-09	0.287	Down
136	8	Psap	1.92484e-34	-1.63183	0.07	0.613	5.11546e-30	0.543	Down
199	7	Tmsb4x	2.70248e-57	-1.59686	0.279	0.743	7.18212e-53	0.464	Down
165	8	Dlc1	4.66723e-31	-1.58654	0.07	0.564	1.24036e-26	0.494	Down
348	7	mt-Rnr1	9.35679e-39	-1.58136	0.135	0.518	2.48666e-34	0.383	Down
276	8	mt-Rnr2	8.73832e-21	-1.55505	0.141	0.552	2.3223e-16	0.411	Down
418	8	Mageb18	2.9341e-21	-1.54546	0.005	0.365	7.79766e-17	0.36	Down
477	7	mt-Nd2	1.52199e-34	-1.53367	0.105	0.451	4.04484e-30	0.346	Down
526	8	Npr3	5.78363e-19	-1.5112	0.032	0.366	1.53706e-14	0.334	Down
465	7	mt-Nd4	1.9744e-32	-1.49221	0.169	0.517	5.24716e-28	0.348	Down
505	8	C3	7.57767e-20	-1.49168	0.005	0.345	2.01384e-15	0.34	Down
357	8	Mir6236	2.19072e-22	-1.48838	0.016	0.395	5.82207e-18	0.379	Down
353	7	Gpihbp1	1.70089e-40	-1.47755	0.078	0.459	4.52027e-36	0.381	Down
547	8	Pde3b	3.6274e-19	-1.46885	0.011	0.339	9.64017e-15	0.328	Down
238	8	H2-K1	1.2462e-29	-1.46298	0.286	0.718	3.31189e-25	0.432	Down
123	8	Celf2	1.12515e-39	-1.44675	0.189	0.749	2.9902e-35	0.56	Down
280	7	Mir6236	3.44112e-49	-1.44308	0.01	0.419	9.14511e-45	0.409	Down
472	8	Aldh1a1	2.9374e-19	-1.39082	0.043	0.39	7.80645e-15	0.347	Down
263	7	Ctsl	3.36188e-50	-1.38912	0.012	0.428	8.93453e-46	0.416	Down
359	7	Mageb18	9.77266e-45	-1.37823	0.005	0.383	2.59718e-40	0.378	Down
225	8	Itm2b	9.66566e-31	-1.36274	0.314	0.753	2.56875e-26	0.439	Down
2803	7	Pde3a	2.60468e-13	-1.35622	0.037	0.185	6.92219e-09	0.148	Down
218	7	Lpl	1.88224e-47	-1.3558	0.098	0.544	5.00223e-43	0.446	Down
464	7	Grn	2.32631e-40	-1.32706	0.01	0.358	6.1824e-36	0.348	Down
461	7	C3	1.34721e-40	-1.32639	0.01	0.359	3.58036e-36	0.349	Down
466	7	Mir99ahg	3.01704e-30	-1.32513	0.145	0.493	8.01809e-26	0.348	Down
788	7	mt-Nd1	3.26559e-27	-1.32199	0.078	0.369	8.67863e-23	0.291	Down
392	7	Ly6c1	3.34448e-37	-1.31736	0.174	0.541	8.8883e-33	0.367	Down
738	8	Mgst1	2.2525e-16	-1.31439	0.059	0.356	5.98623e-12	0.297	Down
597	8	Plin4	3.09975e-18	-1.30432	0.005	0.324	8.2379e-14	0.319	Down
596	7	Mgp	3.53904e-31	-1.29466	0.061	0.38	9.40536e-27	0.319	Down
1131	7	mt-Cytb	7.99172e-21	-1.28955	0.24	0.495	2.12388e-16	0.255	Down
653	7	Fam13a	1.43009e-34	-1.27428	0.029	0.341	3.80061e-30	0.312	Down
243	8	Lpl	4.09391e-23	-1.274	0.097	0.526	1.088e-18	0.429	Down
782	8	Ccdc80	1.15223e-16	-1.26878	0.011	0.303	3.06218e-12	0.292	Down
884	8	Ctsl	7.09247e-16	-1.26719	0.011	0.291	1.8849e-11	0.28	Down
541	7	H2-Aa	1.20554e-37	-1.25895	0.01	0.339	3.20385e-33	0.329	Down
590	7	Cidec	7.90968e-37	-1.25865	0.002	0.322	2.10208e-32	0.32	Down
857	8	Lyz2	4.30718e-16	-1.25398	0.005	0.288	1.14468e-11	0.283	Down
974	8	H2-Aa	6.85908e-15	-1.24359	0.022	0.292	1.82287e-10	0.27	Down
308	7	Ctsb	8.54086e-42	-1.23345	0.054	0.45	2.26982e-37	0.396	Down
456	7	Ly6a	1.455e-35	-1.23059	0.221	0.571	3.86681e-31	0.35	Down
226	8	Cst3	2.23889e-23	-1.22964	0.211	0.649	5.95009e-19	0.438	Down
1991	7	Gpm6a	1.37896e-14	-1.2264	0.15	0.346	3.66474e-10	0.196	Down
1038	7	Lyz2	1.50311e-29	-1.22416	0.005	0.269	3.99466e-25	0.264	Down
613	7	H2-D1	1.79435e-44	-1.2211	0.449	0.766	4.76867e-40	0.317	Down
513	7	Rps29	4.51792e-35	-1.21829	0.044	0.381	1.20068e-30	0.337	Down
1723	8	mt-Nd2	3.31056e-10	-1.21621	0.059	0.272	8.79814e-06	0.213	Down
1232	7	Bmp6	9.15818e-19	-1.21268	0.172	0.418	2.43388e-14	0.246	Down
971	8	Fth1	9.15719e-14	-1.20597	0.059	0.329	2.43361e-09	0.27	Down
1668	8	mt-Nd4	7.5864e-10	-1.2023	0.086	0.302	2.01616e-05	0.216	Down
447	8	Selenop	3.96801e-19	-1.19996	0.086	0.439	1.05454e-14	0.353	Down
2336	8	Ccdc85a	1.9444e-07	-1.19305	0.081	0.255	0.00516745	0.174	Down
820	7	Slpi	1.76189e-32	-1.18957	0.002	0.29	4.6824e-28	0.288	Down
1382	8	Retnla	5.59746e-13	-1.18613	0.011	0.246	1.48758e-08	0.235	Down
1689	8	mt-Cytb	4.68018e-09	-1.18461	0.108	0.323	0.000124381	0.215	Down
887	8	Fam13a	5.67676e-15	-1.17993	0.032	0.311	1.50866e-10	0.279	Down
1048	8	Acss3	1.20831e-14	-1.16806	0.005	0.268	3.21119e-10	0.263	Down
785	7	Sgcd	6.67178e-29	-1.16624	0.049	0.34	1.77309e-24	0.291	Down
1233	8	Aebp1	2.09874e-13	-1.1592	0.016	0.262	5.57762e-09	0.246	Down
1217	8	Gm20663	5.48613e-16	-1.15211	0.524	0.771	1.45799e-11	0.247	Down
1088	7	Ccn2	3.04995e-22	-1.15108	0.103	0.362	8.10554e-18	0.259	Down
629	7	Mfge8	1.23182e-35	-1.14954	0.007	0.322	3.27369e-31	0.315	Down
643	8	B2m	2.49944e-18	-1.12755	0.341	0.654	6.64251e-14	0.313	Down
588	8	Gpihbp1	3.30853e-16	-1.12526	0.097	0.418	8.79276e-12	0.321	Down
438	7	Ghr	1.00565e-51	-1.12373	0.542	0.897	2.67262e-47	0.355	Down
945	7	Pde3b	2.1623e-29	-1.1182	0.02	0.293	5.74653e-25	0.273	Down
2862	7	Pkhd1l1	1.93384e-12	-1.11516	0.039	0.184	5.13936e-08	0.145	Down
1275	8	H2-Eb1	2.41273e-13	-1.11496	0.011	0.254	6.41207e-09	0.243	Down
856	7	Adipoq	6.04847e-32	-1.11037	0.002	0.285	1.60744e-27	0.283	Down
2996	7	Wdr17	8.07533e-09	-1.10596	0.265	0.403	0.00021461	0.138	Down
916	8	Sik2	1.11317e-13	-1.09911	0.135	0.411	2.95835e-09	0.276	Down
1467	8	Hacd2	9.09853e-13	-1.09582	0.005	0.235	2.41802e-08	0.23	Down
638	7	Hspa5	4.88463e-34	-1.09445	0.02	0.334	1.29814e-29	0.314	Down
789	8	Ctsb	8.30193e-15	-1.0902	0.07	0.361	2.20632e-10	0.291	Down
1412	8	Actb	2.66846e-12	-1.08974	0.022	0.255	7.0917e-08	0.233	Down
835	7	Actb	1.59696e-28	-1.08884	0.042	0.328	4.24408e-24	0.286	Down
334	7	Fth1	7.006e-40	-1.08388	0.061	0.45	1.86191e-35	0.389	Down
1306	8	H2-Ab1	2.96885e-13	-1.08317	0.005	0.246	7.89001e-09	0.241	Down
760	7	Ifitm3	6.63352e-27	-1.07912	0.11	0.404	1.76292e-22	0.294	Down
734	8	Cd81	2.62869e-14	-1.07754	0.135	0.433	6.986e-10	0.298	Down
903	7	Rplp1	2.01843e-27	-1.07584	0.044	0.321	5.36418e-23	0.277	Down
1517	7	Aqp1	4.31111e-29	-1.07317	0.549	0.776	1.14572e-24	0.227	Down
1347	8	Cd36	5.19586e-25	-1.07191	0.741	0.979	1.38085e-20	0.238	Down
1319	8	Angptl4	7.75912e-12	-1.06692	0.076	0.316	2.06206e-07	0.24	Down
1768	7	Adamtsl3	1.05884e-15	-1.05791	0.147	0.357	2.81398e-11	0.21	Down
1581	8	Adamts5	6.74464e-12	-1.03962	0.016	0.238	1.79245e-07	0.222	Down
1653	8	Rps29	2.84231e-11	-1.03805	0.027	0.244	7.55372e-07	0.217	Down
1018	7	H2-Ab1	6.65374e-30	-1.02914	0.002	0.268	1.7683e-25	0.266	Down
1008	7	Lamp1	7.85363e-28	-1.01724	0.032	0.299	2.08718e-23	0.267	Down
764	8	H2-D1	8.53833e-17	-1.01713	0.416	0.71	2.26915e-12	0.294	Down
3468	7	G630055G22Rik	9.02774e-10	-1.01405	0.027	0.139	2.39921e-05	0.112	Down
1061	7	Aebp1	1.30275e-26	-1.01165	0.037	0.299	3.46219e-22	0.262	Down
1963	8	Fabp4	5.32431e-31	-1.01094	0.789	0.987	1.41499e-26	0.198	Down
1618	8	Rplp1	1.09647e-11	-1.00977	0.016	0.236	2.91399e-07	0.22	Down
984	7	Rpl41	1.79344e-26	-1.0096	0.039	0.308	4.76624e-22	0.269	Down
801	8	Ly6a	1.47777e-13	-1.00506	0.259	0.549	3.92733e-09	0.29	Down
591	7	Cd81	4.52178e-29	-1.00308	0.132	0.452	1.20171e-24	0.32	Down
905	8	mt-Rnr1	2.08398e-12	-1.00219	0.103	0.38	5.53839e-08	0.277	Down
799	7	Itm2b	3.34355e-36	-1.00216	0.485	0.775	8.88582e-32	0.29	Down
922	7	Rpl9-ps6	1.71976e-27	-1.00173	0.042	0.317	4.57044e-23	0.275	Down
1784	8	Serping1	1.20481e-10	-0.999497	0.038	0.247	3.20191e-06	0.209	Down
1393	7	Acss3	1.81507e-23	-0.998119	0.032	0.266	4.82372e-19	0.234	Down
1053	7	Ccdc80	2.53265e-27	-0.997547	0.025	0.288	6.73076e-23	0.263	Down
1234	8	Timp2	1.10525e-11	-0.990617	0.108	0.354	2.93732e-07	0.246	Down
1807	8	S100a6	7.26977e-11	-0.986559	0.022	0.229	1.93201e-06	0.207	Down
1373	8	Plxdc2	4.05664e-11	-0.986187	0.081	0.317	1.07809e-06	0.236	Down
1295	7	Gm15501	3.85938e-23	-0.982967	0.039	0.28	1.02567e-18	0.241	Down
983	7	Prelp	3.20925e-27	-0.980187	0.037	0.306	8.5289e-23	0.269	Down
1563	7	Chpt1	1.38729e-23	-0.97797	0.015	0.238	3.68687e-19	0.223	Down
581	7	Timp2	7.05781e-29	-0.97624	0.152	0.474	1.87568e-24	0.322	Down
1712	8	Lamp1	1.48272e-10	-0.97259	0.049	0.263	3.94047e-06	0.214	Down
1533	8	Bsg	5.38745e-12	-0.967886	0.022	0.247	1.43177e-07	0.225	Down
1141	7	B2m	2.12263e-31	-0.965952	0.483	0.737	5.64109e-27	0.254	Down
1851	8	9130019P16Rik	6.81521e-09	-0.962315	0.124	0.328	0.000181121	0.204	Down
1155	7	Mgst1	1.32437e-22	-0.96021	0.105	0.358	3.51964e-18	0.253	Down
970	7	Tpt1	8.05992e-27	-0.952566	0.042	0.312	2.14201e-22	0.27	Down
2424	7	Pard3	1.89643e-14	-0.949868	0.044	0.213	5.03995e-10	0.169	Down
1941	8	Lpgat1	1.55054e-10	-0.949646	0.016	0.215	4.12073e-06	0.199	Down
1841	8	Tpt1	4.72659e-11	-0.945915	0.011	0.216	1.25614e-06	0.205	Down
1959	8	Acsl1	9.17895e-11	-0.944628	0.005	0.203	2.4394e-06	0.198	Down
1309	7	Rps27rt	1.95084e-23	-0.937503	0.034	0.274	5.18455e-19	0.24	Down
1680	8	Lipe	1.76249e-10	-0.937084	0.07	0.286	4.68398e-06	0.216	Down
1987	8	Prkar2b	8.66464e-11	-0.935205	0.005	0.201	2.30271e-06	0.196	Down
1734	8	Rpl41	6.82699e-11	-0.934014	0.022	0.234	1.81434e-06	0.212	Down
1274	7	H2-Eb1	1.73214e-25	-0.933262	0.015	0.258	4.60334e-21	0.243	Down
3877	7	Fabp4	1.55685e-39	-0.930373	0.914	0.988	4.13749e-35	0.074	Down
2110	8	Bckdhb	1.74868e-09	-0.911754	0.038	0.227	4.64728e-05	0.189	Down
1194	8	Sgcd	5.3027e-13	-0.90811	0.027	0.276	1.40925e-08	0.249	Down
2124	8	Lars2	1.60928e-09	-0.905663	0.032	0.22	4.27682e-05	0.188	Down
1305	7	Vmp1	1.7219e-21	-0.904853	0.074	0.315	4.57612e-17	0.241	Down
1089	8	Rsrp1	6.12088e-12	-0.902155	0.254	0.513	1.62669e-07	0.259	Down
1876	8	Adam12	3.15618e-09	-0.902104	0.059	0.261	8.38786e-05	0.202	Down
2272	7	Gm20663	1.25022e-22	-0.901999	0.623	0.8	3.32259e-18	0.177	Down
800	7	Prss23	1.79095e-23	-0.895053	0.154	0.444	4.75962e-19	0.29	Down
1942	8	Col3a1	2.31768e-10	-0.894939	0.016	0.215	6.15947e-06	0.199	Down
2201	8	Grina	1.05112e-09	-0.891789	0.016	0.199	2.79344e-05	0.183	Down
1553	8	Grn	4.49876e-11	-0.890479	0.027	0.25	1.19559e-06	0.223	Down
1790	8	Eef1a1	6.01818e-10	-0.890229	0.065	0.273	1.59939e-05	0.208	Down
631	7	Aldh1a1	7.2906e-30	-0.888807	0.056	0.371	1.93755e-25	0.315	Down
1349	8	Gm29237	3.11746e-10	-0.884652	0.157	0.394	8.28497e-06	0.237	Down
2145	8	Ifitm3	1.34097e-08	-0.883338	0.076	0.263	0.000356375	0.187	Down
1510	7	Slc1a5	6.77839e-23	-0.880984	0.025	0.252	1.80143e-18	0.227	Down
1100	7	H2-K1	3.56672e-28	-0.871838	0.517	0.775	9.47892e-24	0.258	Down
2227	8	Rpl9-ps6	2.09035e-09	-0.870774	0.016	0.197	5.55531e-05	0.181	Down
904	7	Eef1a1	9.26611e-23	-0.870225	0.142	0.419	2.46256e-18	0.277	Down
3612	7	mt-Co2	4.55854e-08	-0.870196	0.49	0.593	0.00121148	0.103	Down
1540	7	Timp3	1.73911e-20	-0.862913	0.426	0.65	4.62186e-16	0.224	Down
1484	7	Asph	7.51753e-20	-0.862424	0.076	0.305	1.99786e-15	0.229	Down
1612	7	Hacd2	1.87045e-21	-0.856949	0.037	0.257	4.9709e-17	0.22	Down
1509	7	Acsl1	1.65606e-24	-0.855233	0.007	0.234	4.40114e-20	0.227	Down
1474	7	Zfp862-ps	1.25969e-22	-0.851055	0.029	0.258	3.34775e-18	0.229	Down
1901	7	S100a6	7.37109e-19	-0.849428	0.042	0.243	1.95894e-14	0.201	Down
2096	8	Laptm4a	1.1914e-08	-0.848727	0.276	0.466	0.000316626	0.19	Down
1225	7	Itih5	5.97348e-18	-0.841177	0.213	0.459	1.58751e-13	0.246	Down
1716	7	Bckdhb	4.57548e-20	-0.837884	0.042	0.256	1.21598e-15	0.214	Down
1209	7	Tm4sf1	2.43171e-18	-0.836878	0.196	0.444	6.46251e-14	0.248	Down
2107	7	A530053G22Rik	1.44987e-20	-0.836285	0.002	0.191	3.85319e-16	0.189	Down
1019	7	Sik2	7.7006e-20	-0.834968	0.245	0.511	2.04651e-15	0.266	Down
619	8	Ly6c1	3.67744e-14	-0.831477	0.276	0.592	9.77316e-10	0.316	Down
2081	7	Dbi	1.03544e-19	-0.831224	0.012	0.203	2.75179e-15	0.191	Down
2282	8	A530053G22Rik	2.11445e-09	-0.829806	0.011	0.188	5.61935e-05	0.177	Down
2214	8	Ap3s1	1.22339e-08	-0.827539	0.054	0.236	0.000325128	0.182	Down
1641	7	Grina	4.17659e-20	-0.8273	0.049	0.267	1.10997e-15	0.218	Down
2275	8	Fam214a	1.24956e-07	-0.822193	0.086	0.263	0.00332083	0.177	Down
1767	7	Clec3b	2.20444e-22	-0.820505	0.01	0.22	5.85853e-18	0.21	Down
1130	7	Ly6e	3.24029e-22	-0.818508	0.4	0.655	8.61139e-18	0.255	Down
2284	8	Serinc1	1.95864e-08	-0.817781	0.059	0.236	0.000520527	0.177	Down
1492	7	Lpgat1	7.97394e-19	-0.815602	0.1	0.328	2.11915e-14	0.228	Down
3783	7	Ak5	5.60251e-08	-0.81311	0.022	0.111	0.00148892	0.089	Down
2555	8	Dbi	1.42921e-08	-0.811783	0.011	0.172	0.000379828	0.161	Down
2499	8	Chpt1	1.39153e-08	-0.811009	0.022	0.186	0.000369814	0.164	Down
1451	8	F13a1	6.54624e-12	-0.81074	0.016	0.247	1.73973e-07	0.231	Down
2450	7	Vwa3a	4.21573e-15	-0.808661	0.037	0.204	1.12037e-10	0.167	Down
998	7	Ramp2	2.27652e-20	-0.808591	0.275	0.543	6.05009e-16	0.268	Down
2044	7	Igfbp6	8.48875e-21	-0.807885	0.005	0.198	2.25597e-16	0.193	Down
2593	8	Efemp1	2.8752e-08	-0.806441	0.022	0.181	0.000764113	0.159	Down
1744	7	Lars2	1.39819e-18	-0.804397	0.056	0.267	3.71583e-14	0.211	Down
1628	7	F13a1	1.54736e-22	-0.801015	0.012	0.231	4.11227e-18	0.219	Down
1166	8	Sparc	9.6332e-11	-0.800525	0.227	0.479	2.56012e-06	0.252	Down
1580	7	Angptl4	5.42554e-16	-0.788144	0.201	0.423	1.44189e-11	0.222	Down
2363	8	Slc1a5	6.72938e-09	-0.787685	0.022	0.194	0.00017884	0.172	Down
2779	8	Atp1a2	3.77077e-08	-0.787383	0.005	0.154	0.00100212	0.149	Down
2608	8	Zfp862-ps	1.56109e-08	-0.787128	0.005	0.163	0.000414876	0.158	Down
2452	8	Rgcc	3.79952e-09	-0.786787	0.005	0.172	0.000100976	0.167	Down
2108	7	mt-Nd5	4.85835e-17	-0.78436	0.037	0.226	1.29116e-12	0.189	Down
1244	7	Mcf2l	6.75189e-18	-0.784017	0.243	0.488	1.79438e-13	0.245	Down
2453	8	Reep5	8.86602e-09	-0.782638	0.016	0.183	0.000235623	0.167	Down
1603	7	Serping1	5.30804e-18	-0.781633	0.078	0.299	1.41066e-13	0.221	Down
3513	7	Esr1	7.67435e-08	-0.774032	0.069	0.179	0.00203954	0.11	Down
2532	8	Itih5	3.13928e-08	-0.767467	0.022	0.184	0.000834296	0.162	Down
2237	8	Ftl1	2.6443e-08	-0.767221	0.054	0.234	0.00070275	0.18	Down
2887	7	Nckap5	1.17455e-11	-0.764288	0.047	0.19	3.12148e-07	0.143	Down
1122	7	Adamts5	7.33557e-24	-0.763164	0.044	0.3	1.9495e-19	0.256	Down
2005	7	Cldn5	7.50738e-18	-0.758332	0.039	0.234	1.99516e-13	0.195	Down
3027	8	Peg3	2.05781e-07	-0.755911	0.011	0.148	0.00546884	0.137	Down
1201	7	Selenop	3.65865e-21	-0.755651	0.402	0.651	9.72323e-17	0.249	Down
2116	8	Asph	4.7753e-08	-0.755625	0.086	0.274	0.00126908	0.188	Down
2043	7	Ces1d	8.09562e-21	-0.754737	0.002	0.195	2.15149e-16	0.193	Down
1776	8	Rbp7	7.42024e-09	-0.754676	0.108	0.317	0.0001972	0.209	Down
2833	8	Trf	1.17732e-07	-0.753671	0.016	0.162	0.00312886	0.146	Down
2863	8	C1qa	1.17591e-07	-0.751669	0.011	0.156	0.00312511	0.145	Down
2930	8	Ogn	1.49192e-07	-0.750279	0.011	0.152	0.00396494	0.141	Down
1667	7	Bsg	4.19101e-17	-0.749936	0.093	0.309	1.1138e-12	0.216	Down
296	7	Dlc1	1.83885e-36	-0.749829	0.125	0.525	4.88692e-32	0.4	Down
2026	7	Rps3	1.44706e-17	-0.747618	0.042	0.236	3.84571e-13	0.194	Down
2694	8	Fam126b	2.52019e-07	-0.74595	0.049	0.202	0.00669766	0.153	Down
3328	7	Ralgps2	1.10219e-11	-0.745482	0.012	0.131	2.92919e-07	0.119	Down
2439	8	Calr	4.78854e-09	-0.743142	0.005	0.173	0.00012726	0.168	Down
2700	8	Rps9	1.52559e-07	-0.740719	0.032	0.185	0.0040544	0.153	Down
2175	7	Ctsz	4.60434e-19	-0.7394	0.012	0.197	1.22365e-14	0.185	Down
129	7	Celf2	2.2748e-58	-0.738104	0.162	0.715	6.04551e-54	0.553	Down
2271	8	Capza2	4.23246e-08	-0.735412	0.07	0.248	0.00112482	0.178	Down
2596	8	Por	1.88487e-07	-0.733958	0.049	0.208	0.00500922	0.159	Down
2899	7	Thrb	1.68476e-11	-0.732451	0.054	0.196	4.47743e-07	0.142	Down
1850	7	Rpl23	1.26799e-19	-0.731211	0.029	0.233	3.3698e-15	0.204	Down
2283	8	Negr1	1.86855e-08	-0.730958	0.038	0.215	0.000496585	0.177	Down
2437	7	Peg3	2.18481e-17	-0.727768	0.01	0.178	5.80634e-13	0.168	Down
2045	7	Rpl37rt	1.95697e-19	-0.726529	0.015	0.208	5.20083e-15	0.193	Down
1278	7	Sparc	3.42048e-17	-0.71958	0.304	0.546	9.09028e-13	0.242	Down
2423	7	mt-Nd4l	4.14304e-17	-0.719098	0.012	0.181	1.10105e-12	0.169	Down
3726	7	Pknox2	2.93998e-08	-0.718067	0.025	0.119	0.00078133	0.094	Down
2374	8	Rps27rt	9.42628e-09	-0.713864	0.016	0.188	0.000250513	0.172	Down
3952	7	Kirrel3	3.20873e-10	-0.713471	0.772	0.823	8.52752e-06	0.051	Down
2111	8	Slc43a3	2.61857e-07	-0.713052	0.297	0.486	0.00695911	0.189	Down
2302	7	Fn1	3.1362e-13	-0.712957	0.074	0.25	8.33477e-09	0.176	Down
2497	7	Ecm1	3.22476e-17	-0.712803	0.007	0.171	8.57011e-13	0.164	Down
2159	7	Calr	1.73656e-18	-0.712264	0.02	0.206	4.61509e-14	0.186	Down
2255	7	Gpx3	2.52726e-18	-0.709943	0.012	0.191	6.71645e-14	0.179	Down
1896	8	Nid1	1.21738e-07	-0.708092	0.184	0.385	0.0032353	0.201	Down
2030	7	Hsp90b1	2.1699e-15	-0.703916	0.088	0.281	5.76673e-11	0.193	Down
2351	7	Tenm4	2.24349e-17	-0.703867	0.017	0.19	5.96229e-13	0.173	Down
1902	8	Arhgap24	1.41305e-09	-0.702778	0.038	0.239	3.75531e-05	0.201	Down
3077	8	Rnase4	2.41425e-07	-0.69898	0.005	0.139	0.00641611	0.134	Down
2622	7	Atp1a2	9.75358e-17	-0.698962	0.005	0.162	2.59211e-12	0.157	Down
1969	8	Igfbp7	1.0787e-07	-0.698054	0.114	0.311	0.00286675	0.197	Down
3004	8	Nrg4	1.54916e-07	-0.697907	0.005	0.143	0.00411706	0.138	Down
2627	7	Bcap31	1.50425e-13	-0.694217	0.049	0.206	3.9977e-09	0.157	Down
2708	7	Il6ra	3.40777e-13	-0.694122	0.044	0.196	9.05648e-09	0.152	Down
2382	7	Fau	3.58001e-16	-0.69264	0.025	0.196	9.51424e-12	0.171	Down
2256	7	Gm11808	1.26017e-17	-0.691376	0.017	0.196	3.34902e-13	0.179	Down
2373	7	Prkar2b	1.19083e-17	-0.691039	0.012	0.184	3.16474e-13	0.172	Down
1142	7	Cpeb4	8.02403e-20	-0.69101	0.103	0.357	2.13247e-15	0.254	Down
2770	8	Cat	1.15148e-07	-0.689661	0.016	0.165	0.00306017	0.149	Down
1823	7	Rps9	8.97524e-18	-0.688412	0.054	0.26	2.38526e-13	0.206	Down
2319	7	Tmem50a	5.59229e-13	-0.68745	0.098	0.272	1.48621e-08	0.174	Down
2097	8	Clic5	2.06231e-07	-0.685763	0.114	0.304	0.0054808	0.19	Down
2160	7	Laptm4a	8.90538e-13	-0.6844	0.326	0.512	2.36669e-08	0.186	Down
2109	7	Cd200	2.33684e-11	-0.677181	0.333	0.522	6.21039e-07	0.189	Down
2431	7	Rpsa	4.68318e-16	-0.674422	0.022	0.19	1.2446e-11	0.168	Down
2215	8	Naaladl2	1.43385e-08	-0.673742	0.032	0.214	0.000381061	0.182	Down
2464	7	Npc2	4.66385e-15	-0.668793	0.034	0.2	1.23946e-10	0.166	Down
1690	8	Cblb	5.25209e-08	-0.668088	0.238	0.453	0.0013958	0.215	Down
2679	7	Gm20655	5.23955e-10	-0.665636	0.127	0.281	1.39246e-05	0.154	Down
2927	7	Hbb-bs	3.77105e-15	-0.665193	0.002	0.143	1.00219e-10	0.141	Down
2176	7	Cyba	9.01555e-19	-0.664883	0.012	0.197	2.39597e-14	0.185	Down
2301	7	Rpl18	6.79976e-16	-0.662844	0.034	0.21	1.8071e-11	0.176	Down
2520	7	Fam214a	3.88766e-11	-0.661983	0.137	0.3	1.03318e-06	0.163	Down
704	7	Pid1	4.65504e-24	-0.659738	0.103	0.405	1.23712e-19	0.302	Down
2463	7	Rpl26	3.0582e-16	-0.656256	0.02	0.186	8.12747e-12	0.166	Down
2519	7	Atp1a1	8.07838e-14	-0.647528	0.049	0.212	2.14691e-09	0.163	Down
2849	7	Rpl27a	1.57197e-13	-0.644951	0.027	0.173	4.17767e-09	0.146	Down
2778	7	Rnase4	1.46389e-15	-0.640879	0.007	0.156	3.89043e-11	0.149	Down
2383	7	Rps15	6.66865e-16	-0.636892	0.032	0.203	1.77226e-11	0.171	Down
2122	7	Cavin1	3.79702e-12	-0.636735	0.186	0.374	1.0091e-07	0.188	Down
2801	7	Ctsc	8.04808e-15	-0.636629	0.012	0.16	2.13886e-10	0.148	Down
1461	8	Ramp2	2.20451e-08	-0.636452	0.216	0.446	0.000585871	0.23	Down
2006	7	Syn3	1.97468e-12	-0.634926	0.174	0.369	5.24791e-08	0.195	Down
2623	7	Slc27a1	5.50273e-15	-0.634606	0.022	0.179	1.46241e-10	0.157	Down
2573	7	Ppib	8.27035e-15	-0.62877	0.029	0.189	2.19793e-10	0.16	Down
2476	7	Fmo2	2.1924e-19	-0.628739	0.752	0.917	5.82652e-15	0.165	Down
2498	7	Aqp7	4.01147e-13	-0.628597	0.064	0.228	1.06609e-08	0.164	Down
2756	7	Rps19	6.57208e-16	-0.628495	0.005	0.155	1.7466e-11	0.15	Down
1926	7	Bnc2	3.24519e-11	-0.62646	0.221	0.421	8.62443e-07	0.2	Down
3038	7	Trf	1.35595e-13	-0.62629	0.012	0.148	3.60358e-09	0.136	Down
2082	8	Zfpm2	3.57838e-07	-0.621862	0.319	0.51	0.00950991	0.191	Down
1629	7	Pltp	6.61612e-15	-0.621363	0.15	0.369	1.7583e-10	0.219	Down
2748	8	Qk	1.20129e-08	-0.620974	0.632	0.782	0.000319255	0.15	Down
2320	7	Tinagl1	6.44358e-11	-0.619924	0.218	0.392	1.71245e-06	0.174	Down
2611	7	Rpl7	1.49748e-15	-0.61968	0.017	0.175	3.97969e-11	0.158	Down
1844	7	Serinc3	2.89313e-16	-0.618154	0.537	0.742	7.68878e-12	0.205	Down
3442	7	Ptgis	4.99402e-09	-0.616025	0.047	0.161	0.000132721	0.114	Down
2687	7	Por	2.17506e-12	-0.614444	0.056	0.21	5.78044e-08	0.154	Down
2592	7	Rps24	1.28444e-11	-0.612208	0.086	0.245	3.41354e-07	0.159	Down
2308	7	Dapk1	6.4229e-12	-0.610755	0.098	0.273	1.70695e-07	0.175	Down
2514	7	Rpl8	4.88927e-15	-0.610177	0.025	0.188	1.29937e-10	0.163	Down
440	8	Neat1	1.19633e-16	-0.606574	0.4	0.754	3.17936e-12	0.354	Down
2317	7	Cavin2	9.94989e-14	-0.606421	0.539	0.714	2.64428e-09	0.175	Down
2994	7	Timp4	2.72689e-13	-0.601938	0.017	0.155	7.24698e-09	0.138	Down
2414	7	Rps27a	2.49778e-13	-0.600952	0.056	0.225	6.63809e-09	0.169	Down
2217	7	Dhrs3	3.75133e-11	-0.599984	0.233	0.415	9.96953e-07	0.182	Down
2802	7	Crip1	6.54216e-14	-0.59886	0.025	0.173	1.73865e-09	0.148	Down
2651	7	Flrt2	1.77157e-09	-0.598215	0.135	0.291	4.70813e-05	0.156	Down
2177	7	Reep5	4.3017e-15	-0.597389	0.059	0.244	1.14322e-10	0.185	Down
3904	7	Heg1	3.23222e-24	-0.59354	0.904	0.971	8.58994e-20	0.067	Down
3967	7	Pdgfd	1.7905e-08	-0.593093	0.713	0.757	0.000475843	0.044	Down
2848	7	Pdia6	1.30705e-13	-0.591844	0.027	0.173	3.47362e-09	0.146	Down
2919	7	Pnpla7	2.62447e-11	-0.591398	0.051	0.192	6.9748e-07	0.141	Down
2193	7	Lrg1	5.76785e-11	-0.589056	0.233	0.417	1.53287e-06	0.184	Down
2747	7	Id3	3.60624e-10	-0.588026	0.105	0.255	9.58393e-06	0.15	Down
1554	8	Sh3kbp1	7.90413e-08	-0.587629	0.141	0.364	0.0021006	0.223	Down
2746	7	Rpl19	7.29577e-15	-0.579147	0.015	0.165	1.93892e-10	0.15	Down
3073	7	Nrg4	3.73729e-14	-0.578468	0.005	0.139	9.93221e-10	0.134	Down
2438	7	Cxcl12	5.26264e-11	-0.577264	0.135	0.303	1.3986e-06	0.168	Down
1649	8	Cd300lg	1.29552e-07	-0.576293	0.189	0.407	0.00344298	0.218	Down
1980	7	Arhgap6	7.23339e-12	-0.573368	0.147	0.343	1.92234e-07	0.196	Down
2724	7	Thbs1	2.39981e-09	-0.572584	0.123	0.274	6.37772e-05	0.151	Down
3035	7	Plin1	1.22752e-14	-0.57218	0.002	0.138	3.26227e-10	0.136	Down
2339	7	Cd300lg	1.51701e-11	-0.572179	0.346	0.519	4.0316e-07	0.173	Down
3251	7	Sorbs1	2.31959e-11	-0.571078	0.618	0.743	6.16454e-07	0.125	Down
3034	7	Eng	1.76244e-15	-0.567599	0.721	0.857	4.68385e-11	0.136	Down
2929	7	Ubc	4.63646e-12	-0.567096	0.039	0.18	1.23219e-07	0.141	Down
2850	7	S100a11	2.7916e-12	-0.567079	0.042	0.188	7.41895e-08	0.146	Down
2123	7	Gm29237	3.81912e-11	-0.566725	0.201	0.389	1.01497e-06	0.188	Down
1204	8	Mir99ahg	6.57488e-09	-0.566382	0.146	0.394	0.000174734	0.248	Down
2688	7	Tmeff2	1.12756e-11	-0.564474	0.061	0.215	2.9966e-07	0.154	Down
2574	7	Rps20	1.14932e-12	-0.563228	0.054	0.214	3.05444e-08	0.16	Down
2873	7	Rpl32	4.82922e-13	-0.562803	0.025	0.169	1.28341e-08	0.144	Down
2888	7	Arhgap15	3.22827e-11	-0.558788	0.051	0.194	8.57945e-07	0.143	Down
1261	7	Rbpj	2.66502e-17	-0.55841	0.174	0.418	7.08256e-13	0.244	Down
3124	7	Ogn	2.40367e-13	-0.558301	0.01	0.142	6.38799e-09	0.132	Down
2723	7	Bst2	3.4976e-11	-0.55801	0.076	0.227	9.29521e-07	0.151	Down
2735	7	Cat	4.80369e-13	-0.556195	0.037	0.188	1.27663e-08	0.151	Down
2357	8	Timp3	5.15921e-08	-0.556163	0.6	0.772	0.00137111	0.172	Down
1947	7	Tmtc1	8.9931e-13	-0.555554	0.52	0.719	2.39001e-08	0.199	Down
1837	7	Ftl1	2.1111e-17	-0.554009	0.064	0.269	5.61045e-13	0.205	Down
3248	7	C1qc	1.19798e-12	-0.553647	0.01	0.135	3.18375e-08	0.125	Down
2451	7	Gm26632	2.98353e-09	-0.549751	0.245	0.412	7.92904e-05	0.167	Down
3195	7	Serpine1	3.32079e-13	-0.54657	0.007	0.135	8.82533e-09	0.128	Down
2612	7	Ifngr1	3.28294e-09	-0.54545	0.277	0.435	8.72475e-05	0.158	Down
1454	7	Rsrp1	3.51488e-15	-0.542595	0.441	0.671	9.34115e-11	0.23	Down
2757	7	Degs1	6.45806e-14	-0.54153	0.025	0.175	1.71629e-09	0.15	Down
2858	8	Mgll	1.70916e-07	-0.540539	0.616	0.761	0.00454226	0.145	Down
3340	7	Tshr	7.77259e-13	-0.537111	0.002	0.121	2.06564e-08	0.119	Down
2941	7	Rps23	1.23937e-13	-0.536756	0.015	0.155	3.29375e-09	0.14	Down
3324	7	C1s1	3.37663e-10	-0.536315	0.034	0.154	8.97374e-06	0.12	Down
3164	7	Emp3	1.95251e-13	-0.535988	0.007	0.137	5.189e-09	0.13	Down
2928	7	Rps26-ps1	1.74413e-14	-0.535936	0.007	0.148	4.6352e-10	0.141	Down
3074	7	Derl1	2.88028e-13	-0.535624	0.015	0.149	7.65464e-09	0.134	Down
3329	7	Smad7	1.54793e-07	-0.535569	0.103	0.222	0.00411377	0.119	Down
3341	7	Fhod3	2.89045e-08	-0.53436	0.069	0.188	0.000768165	0.119	Down
2822	7	Serpinh1	8.51527e-13	-0.532563	0.034	0.181	2.26302e-08	0.147	Down
3389	7	Ctcflos	1.71832e-12	-0.532456	0.002	0.119	4.5666e-08	0.117	Down
2861	7	Hspa8	1.00465e-12	-0.532184	0.032	0.177	2.66996e-08	0.145	Down
2562	7	Gvin1	2.73106e-09	-0.530943	0.174	0.334	7.25806e-05	0.16	Down
3214	7	Pcsk5	2.96609e-07	-0.530263	0.135	0.262	0.00788269	0.127	Down
2853	7	H2-T23	5.01216e-09	-0.527596	0.14	0.286	0.000133203	0.146	Down
2995	7	Rpl21	1.01198e-12	-0.52692	0.022	0.16	2.68944e-08	0.138	Down
3431	7	C1qb	4.28338e-10	-0.524721	0.027	0.142	1.13835e-05	0.115	Down
3163	7	Prr16	1.07982e-13	-0.523432	0.005	0.135	2.86972e-09	0.13	Down
3604	7	Smpdl3a	2.96368e-10	-0.520592	0.012	0.115	7.87629e-06	0.103	Down
2628	7	Rundc3b	4.48847e-08	-0.520135	0.412	0.569	0.00119286	0.157	Down
3250	7	Gm2000	1.76175e-12	-0.516375	0.01	0.135	4.68203e-08	0.125	Down
2669	7	mt-Nd3	1.38931e-13	-0.51544	0.029	0.184	3.69224e-09	0.155	Down
3075	7	Eef2	1.40606e-11	-0.514699	0.032	0.166	3.73676e-07	0.134	Down
3290	7	Sulf2	1.35007e-07	-0.513916	0.103	0.225	0.00358795	0.122	Down
3451	7	Hp	5.32381e-12	-0.513528	0.005	0.119	1.41486e-07	0.114	Down
2943	7	Dusp3	7.43912e-11	-0.513452	0.054	0.194	1.97702e-06	0.14	Down
3374	7	Aldh6a1	6.36492e-12	-0.512379	0.01	0.127	1.69154e-07	0.117	Down
2392	7	Myl6	2.9263e-12	-0.510673	0.078	0.249	7.77692e-08	0.171	Down
3103	7	Rplp0	3.7966e-13	-0.510544	0.012	0.145	1.00899e-08	0.133	Down
2638	7	Itga9	1.95229e-08	-0.506477	0.363	0.519	0.000518841	0.156	Down
3759	7	Clybl	1.8947e-07	-0.50485	0.034	0.125	0.00503536	0.091	Down
2958	7	Ssr3	8.52123e-12	-0.504228	0.039	0.179	2.2646e-07	0.14	Down
2616	7	Bgn	1.56041e-08	-0.503939	0.235	0.392	0.000414694	0.157	Down
3232	7	Gpx1	4.84571e-13	-0.503933	0.007	0.133	1.2878e-08	0.126	Down
3234	7	Rabac1	2.58026e-08	-0.503813	0.093	0.219	0.00068573	0.126	Down
3249	7	Lgals1	1.55468e-12	-0.500283	0.01	0.135	4.13173e-08	0.125	Down
2811	7	Tmem164	5.18928e-09	0.501326	0.659	0.512	0.00013791	0.147	Up
4020	8	Arl15	1.82056e-11	0.502088	0.978	0.992	4.83833e-07	0.014	Up
2220	7	Nr3c1	6.08908e-11	0.503376	0.686	0.505	1.61824e-06	0.181	Up
3754	8	Nfib	7.21626e-08	0.503815	0.914	0.823	0.00191779	0.091	Up
2738	7	A330023F24Rik	3.2861e-09	0.515289	0.576	0.425	8.73314e-05	0.151	Up
3233	7	Agmo	1.80512e-08	0.516624	0.699	0.573	0.000479729	0.126	Up
3284	7	Prcp	1.62168e-07	0.516672	0.36	0.237	0.00430977	0.123	Up
3430	7	Cpne8	5.82347e-12	0.517392	0.824	0.709	1.54764e-07	0.115	Up
2905	7	Gm47283	7.58219e-09	0.51913	0.37	0.228	0.000201504	0.142	Up
2658	7	Klhl3	4.26028e-09	0.519798	0.453	0.298	0.000113221	0.155	Up
2942	7	Ccser1	5.83805e-13	0.521961	0.88	0.74	1.55152e-08	0.14	Up
3416	7	Aim2	1.85701e-07	0.522343	0.257	0.142	0.00493518	0.115	Up
2650	7	Gm37376	1.68576e-09	0.531	0.426	0.27	4.48006e-05	0.156	Up
3122	7	Carmil1	1.44262e-07	0.533119	0.419	0.287	0.00383391	0.132	Up
2129	8	Fndc3b	9.03185e-09	0.533325	0.778	0.591	0.000240031	0.187	Up
3530	7	Fbxl7	9.60223e-08	0.534381	0.846	0.737	0.00255189	0.109	Up
3944	7	Zfp521	1.51157e-13	0.534679	0.931	0.877	4.01715e-09	0.054	Up
2248	8	Wipf1	2.24115e-07	0.535088	0.67	0.491	0.00595608	0.179	Up
3743	7	Zfp423	5.69335e-10	0.539922	0.782	0.69	1.51306e-05	0.092	Up
3776	7	Ldlrad4	6.94884e-13	0.540142	0.875	0.785	1.84672e-08	0.09	Up
3271	7	Hpcal1	4.27106e-08	0.544285	0.529	0.405	0.00113508	0.124	Up
2709	8	Arglu1	2.25732e-07	0.544948	0.811	0.659	0.00599905	0.152	Up
3885	8	Fryl	9.1143e-09	0.547579	0.941	0.869	0.000242222	0.072	Up
2009	8	Pdcd4	2.98384e-07	0.550806	0.751	0.556	0.00792987	0.195	Up
3753	7	Calcrl	1.99309e-10	0.559198	0.801	0.71	5.29682e-06	0.091	Up
3938	7	Airn	3.6122e-22	0.562729	0.956	0.899	9.59979e-18	0.057	Up
2769	7	Lhfpl2	2.59753e-09	0.563813	0.502	0.353	6.90321e-05	0.149	Up
2203	7	Mgat4a	6.81465e-13	0.568998	0.733	0.55	1.81106e-08	0.183	Up
2857	7	Dock11	1.18205e-09	0.573048	0.522	0.377	3.14141e-05	0.145	Up
2944	7	Met	1.02937e-08	0.57652	0.331	0.191	0.000273565	0.14	Up
3937	7	Dnm3	1.08693e-26	0.578497	0.98	0.923	2.88863e-22	0.057	Up
2101	7	Ncoa7	2.48976e-11	0.582365	0.534	0.345	6.61679e-07	0.189	Up
2959	7	Csf2rb	1.15504e-09	0.586686	0.301	0.161	3.06963e-05	0.14	Up
2691	7	Pip4k2a	1.64115e-09	0.600289	0.493	0.339	4.36151e-05	0.154	Up
2931	7	Mast4	7.27848e-13	0.602432	0.814	0.673	1.93433e-08	0.141	Up
2788	7	Csf2rb2	2.07423e-12	0.607005	0.257	0.109	5.51247e-08	0.148	Up
3716	7	Sorbs2	1.73823e-18	0.608048	0.951	0.856	4.61952e-14	0.095	Up
1960	8	Xrn2	2.70538e-08	0.608579	0.492	0.294	0.000718983	0.198	Up
2739	7	Nr6a1	7.23638e-09	0.615182	0.431	0.28	0.000192314	0.151	Up
2112	8	Akap10	3.10448e-07	0.618771	0.524	0.335	0.00825047	0.189	Up
2997	7	2210408I21Rik	1.2702e-07	0.619367	0.434	0.296	0.00337569	0.138	Up
3076	7	P3h2	4.08276e-11	0.625483	0.672	0.538	1.08503e-06	0.134	Up
3855	7	St3gal4	6.49319e-15	0.632832	0.882	0.802	1.72563e-10	0.08	Up
3237	7	Adamts18	1.96128e-08	0.633538	0.279	0.154	0.000521229	0.125	Up
3285	8	Atrnl1	7.48862e-08	0.637122	0.746	0.623	0.00199017	0.123	Up
1348	8	Zfp704	2.69564e-10	0.638414	0.638	0.4	7.16392e-06	0.238	Up
2358	8	Pld1	1.19277e-07	0.642157	0.686	0.514	0.00316991	0.172	Up
2316	8	Scfd2	1.89181e-07	0.643596	0.416	0.241	0.00502769	0.175	Up
3980	8	Apbb2	1.72263e-17	0.648167	0.978	0.938	4.57807e-13	0.04	Up
3740	8	St6galnac3	6.83526e-08	0.65348	0.951	0.858	0.00181654	0.093	Up
2918	7	Nedd4l	3.45562e-15	0.659631	0.777	0.636	9.18366e-11	0.141	Up
2534	7	Morrbid	1.04943e-11	0.66952	0.301	0.139	2.78897e-07	0.162	Up
3590	7	Nhs	3.27046e-07	0.672305	0.211	0.106	0.00869158	0.105	Up
3432	8	Itpr1	2.26393e-10	0.67766	0.865	0.75	6.01661e-06	0.115	Up
3717	7	Vcan	2.2088e-09	0.682478	0.14	0.046	5.87012e-05	0.094	Up
1679	8	Stard9	1.70423e-10	0.691837	0.605	0.389	4.52917e-06	0.216	Up
3936	7	Magi1	1.71962e-24	0.69233	0.963	0.905	4.57007e-20	0.058	Up
2425	8	Parg	5.39058e-08	0.698267	0.351	0.182	0.0014326	0.169	Up
1677	7	Mast2	7.82469e-16	0.718097	0.593	0.377	2.07949e-11	0.216	Up
1894	7	Mid1	9.8886e-15	0.718864	0.446	0.245	2.62799e-10	0.201	Up
3283	7	Cmah	1.99275e-08	0.725062	0.25	0.127	0.000529592	0.123	Up
2204	8	Etv6	1.1355e-09	0.729139	0.676	0.494	3.0177e-05	0.182	Up
3141	7	St6galnac3	1.45018e-18	0.732434	0.885	0.754	3.854e-14	0.131	Up
3660	8	Ak5	7.9877e-09	0.738345	0.13	0.031	0.000212281	0.099	Up
2260	7	Gas7	1.2252e-12	0.752573	0.385	0.207	3.25609e-08	0.178	Up
1310	7	Pvt1	1.04013e-20	0.753572	0.402	0.162	2.76425e-16	0.24	Up
1062	7	Acer3	3.72776e-25	0.760203	0.806	0.544	9.90689e-21	0.262	Up
2644	8	Abcb1b	1.11163e-07	0.774133	0.303	0.147	0.00295428	0.156	Up
1701	8	Ldlrad4	1.43848e-14	0.779275	0.854	0.639	3.82289e-10	0.215	Up
1958	7	Igf1	1.00103e-14	0.799502	0.395	0.197	2.66034e-10	0.198	Up
1444	8	Slmap	2.18686e-11	0.804811	0.638	0.406	5.81179e-07	0.232	Up
1676	7	Atp8b1	2.83487e-21	0.805444	0.735	0.519	7.53396e-17	0.216	Up
3503	7	Tll1	9.22025e-15	0.807832	0.814	0.703	2.45037e-10	0.111	Up
2536	8	Myo1e	1.08253e-08	0.848496	0.714	0.552	0.000287693	0.162	Up
3994	8	Ldb2	8.79012e-32	0.859362	0.995	0.961	2.33606e-27	0.034	Up
1957	7	Col15a1	6.48117e-19	0.895803	0.321	0.123	1.72243e-14	0.198	Up
3165	8	Sulf1	8.7155e-12	0.917471	0.805	0.675	2.31623e-07	0.13	Up
1288	7	Runx1t1	1.68237e-21	0.953067	0.422	0.18	4.47106e-17	0.242	Up
1496	7	Il1r1	9.84261e-28	0.954483	0.789	0.561	2.61577e-23	0.228	Up
3892	7	Ldb2	1.66566e-52	0.973452	0.973	0.903	4.42667e-48	0.07	Up
1087	7	Pde4d	8.54715e-29	0.994222	0.797	0.538	2.27149e-24	0.259	Up
1678	8	Pvt1	8.56276e-18	1.02032	0.297	0.081	2.27564e-13	0.216	Up
1859	7	Galnt18	4.69008e-20	1.02761	0.696	0.492	1.24644e-15	0.204	Up
2166	7	Adamts9	1.6361e-16	1.03872	0.659	0.474	4.3481e-12	0.185	Up
2066	7	Insr	6.04886e-32	1.0594	0.882	0.691	1.60755e-27	0.191	Up
2974	8	Thsd7a	2.47162e-13	1.08859	0.8	0.661	6.56856e-09	0.139	Up
1219	7	Nav3	3.65468e-23	1.15826	0.407	0.16	9.71269e-19	0.247	Up
1895	8	Prkg1	3.18253e-10	1.18578	0.616	0.415	8.45789e-06	0.201	Up
914	8	Pde4d	5.85125e-17	1.24118	0.622	0.346	1.55503e-12	0.276	Up
1260	7	Mctp1	1.52271e-29	1.2886	0.738	0.494	4.04676e-25	0.244	Up
483	8	Slc8a1	2.36449e-26	1.83728	0.741	0.396	6.28387e-22	0.345	Up

## Sheet: LAMs
IF / IF-KO	cellType	gene	p_val	avg_log2FC	pct.1	pct.2	p_val_adj	diff_pct	regulation
11	1	Fabp4	0	-3.1946	0.093	0.919	0	0.826	Down
30	1	Apoe	0	-2.6985	0.046	0.809	0	0.763	Down
35	1	Gsn	0	-2.64661	0.04	0.791	0	0.751	Down
60	1	Ghr	0	-2.59854	0.002	0.712	0	0.71	Down
189	1	Gm42418	0	-2.59149	0.493	0.965	0	0.472	Down
45	1	Dcn	0	-2.55769	0.003	0.731	0	0.728	Down
43	1	CT010467.1	0	-2.3997	0.05	0.782	0	0.732	Down
69	1	Scd1	0	-2.3584	0.002	0.679	0	0.677	Down
75	1	Cmss1	0	-2.24933	0.117	0.783	0	0.666	Down
170	1	Ebf1	0	-2.04249	0.008	0.497	0	0.489	Down
124	1	Cd74	0	-2.03634	0.041	0.601	0	0.56	Down
144	1	Cst3	0	-1.85687	0.014	0.538	0	0.524	Down
409	1	Tenm4	2.23659e-152	-1.83833	0.136	0.499	5.94396e-148	0.363	Down
203	1	Nfia	2.56044e-225	-1.7212	0.144	0.604	6.80463e-221	0.46	Down
882	1	Prkg1	6.04458e-253	-1.67846	0.007	0.287	1.60641e-248	0.28	Down
315	1	Rora	0	-1.66335	0.016	0.409	0	0.393	Down
306	1	Cped1	0	-1.61481	0.006	0.402	0	0.396	Down
414	1	Slit3	0	-1.5523	0.007	0.368	0	0.361	Down
1821	1	Plcb1	1.4972e-53	-1.53251	0.342	0.548	3.97896e-49	0.206	Down
250	1	mt-Co1	8.2318e-220	-1.52408	0.084	0.506	2.18768e-215	0.422	Down
388	1	Aldh1a1	0	-1.50076	0.001	0.371	0	0.37	Down
521	1	Dlc1	0	-1.47897	0.006	0.341	0	0.335	Down
871	1	Negr1	7.72049e-197	-1.47804	0.024	0.305	2.0518e-192	0.281	Down
374	1	H2-Aa	4.4595e-268	-1.47583	0.031	0.404	1.18516e-263	0.373	Down
307	1	Pde3b	1.73813e-170	-1.46977	0.153	0.549	4.61926e-166	0.396	Down
443	1	H2-Eb1	5.1728e-258	-1.46975	0.028	0.381	1.37472e-253	0.353	Down
836	1	F13a1	3.27241e-197	-1.45884	0.026	0.312	8.69677e-193	0.286	Down
625	1	Zfpm2	8.46528e-291	-1.44761	0.007	0.322	2.24973e-286	0.315	Down
361	1	Selenop	7.49203e-154	-1.44098	0.143	0.52	1.99108e-149	0.377	Down
429	1	Zbtb16	3.79175e-222	-1.42604	0.048	0.405	1.00769e-217	0.357	Down
287	1	Plxdc2	1.42953e-143	-1.40267	0.211	0.616	3.79911e-139	0.405	Down
530	1	mt-Co3	1.04396e-156	-1.40057	0.079	0.412	2.77442e-152	0.333	Down
1487	1	Gm12353	7.04586e-77	-1.36679	0.436	0.664	1.87251e-72	0.228	Down
895	1	Rbms3	3.42169e-257	-1.35599	0.005	0.283	9.09349e-253	0.278	Down
275	1	H2-K1	1.34465e-222	-1.34155	0.086	0.497	3.57354e-218	0.411	Down
417	1	Mast4	4.24156e-174	-1.32578	0.095	0.455	1.12724e-169	0.36	Down
978	1	Tshz2	6.85975e-226	-1.28902	0.011	0.28	1.82305e-221	0.269	Down
979	1	Fn1	1.20376e-152	-1.28834	0.04	0.309	3.19912e-148	0.269	Down
525	1	C3	0	-1.2724	0.002	0.336	0	0.334	Down
599	1	Sorbs1	0	-1.27115	0.002	0.32	0	0.318	Down
369	1	Lyz2	3.33199e-194	-1.25586	0.077	0.451	8.8551e-190	0.374	Down
371	1	Tmsb4x	2.09729e-141	-1.2434	0.189	0.563	5.57375e-137	0.374	Down
430	1	Mir6236	0	-1.23478	0.007	0.364	0	0.357	Down
694	1	Acsl1	4.77315e-289	-1.21766	0.005	0.309	1.26851e-284	0.304	Down
1380	1	Gpc6	3.41051e-209	-1.19692	0.006	0.241	9.06377e-205	0.235	Down
964	1	Prkce	1.04017e-191	-1.17936	0.024	0.295	2.76436e-187	0.271	Down
1949	1	Celf2	9.23297e-165	-1.16671	0.736	0.934	2.45375e-160	0.198	Down
1415	1	Egfr	1.83102e-211	-1.16266	0.005	0.238	4.86612e-207	0.233	Down
1055	1	Pard3b	5.33842e-227	-1.15934	0.009	0.271	1.41874e-222	0.262	Down
3903	1	Rbpj	4.04761e-53	-1.13198	0.752	0.819	1.07569e-48	0.067	Down
967	1	Ablim1	7.59836e-231	-1.12298	0.01	0.28	2.01934e-226	0.27	Down
1005	1	Nfib	2.98258e-249	-1.12173	0.005	0.272	7.9265e-245	0.267	Down
711	1	B2m	7.95367e-102	-1.11968	0.181	0.482	2.11377e-97	0.301	Down
1524	1	Plcl1	7.56318e-185	-1.1157	0.01	0.236	2.00999e-180	0.226	Down
827	1	Acss3	2.7159e-288	-1.11345	0.001	0.288	7.21778e-284	0.287	Down
939	1	Tgfbr3	7.14789e-245	-1.1094	0.007	0.28	1.89962e-240	0.273	Down
1490	1	Sox5	1.58548e-207	-1.10537	0.005	0.233	4.21357e-203	0.228	Down
926	1	H2-Ab1	2.72282e-199	-1.10362	0.021	0.296	7.23616e-195	0.275	Down
988	1	mt-Atp6	1.41782e-109	-1.09456	0.079	0.348	3.76801e-105	0.269	Down
1620	1	Atrnl1	7.41229e-69	-1.08825	0.11	0.329	1.96989e-64	0.219	Down
855	1	Sparc	3.70334e-283	-1.08436	0.001	0.284	9.84199e-279	0.283	Down
1118	1	Sgcd	3.42817e-258	-1.06712	0.001	0.257	9.11069e-254	0.256	Down
1434	1	Naaladl2	1.03021e-212	-1.06243	0.005	0.237	2.73787e-208	0.232	Down
2323	1	Magi1	2.27156e-143	-1.06084	0.007	0.181	6.03689e-139	0.174	Down
1326	1	Aebp1	2.45395e-236	-1.05828	0.002	0.241	6.52162e-232	0.239	Down
899	1	Timp3	2.94077e-276	-1.03821	0.002	0.279	7.8154e-272	0.277	Down
1043	1	Cd81	1.01493e-261	-1.02717	0.002	0.265	2.69728e-257	0.263	Down
1196	1	Rbpms	7.78138e-190	-1.01064	0.016	0.265	2.06798e-185	0.249	Down
1035	1	Slc1a5	9.67034e-247	-1.00274	0.004	0.268	2.56999e-242	0.264	Down
2982	1	Atp5o	1.90783e-47	-0.998621	0.555	0.694	5.07026e-43	0.139	Down
963	1	Angptl4	1.91297e-226	-0.998225	0.011	0.282	5.0839e-222	0.271	Down
1379	1	Col3a1	7.51471e-221	-0.996074	0.004	0.239	1.99711e-216	0.235	Down
2183	1	Auts2	5.41504e-159	-0.983096	0.006	0.19	1.4391e-154	0.184	Down
1645	1	Zeb1	2.90584e-80	-0.975284	0.085	0.303	7.72256e-76	0.218	Down
1842	1	Gm42836	2.97018e-57	-0.956997	0.139	0.344	7.89356e-53	0.205	Down
2031	1	Lama2	1.81548e-177	-0.953165	0.004	0.197	4.82482e-173	0.193	Down
1531	1	Igfbp7	3.91024e-215	-0.944893	0.002	0.227	1.03919e-210	0.225	Down
1953	1	Heg1	7.78722e-181	-0.933094	0.004	0.202	2.06953e-176	0.198	Down
1567	1	Serping1	1.97499e-220	-0.922418	0.001	0.223	5.24874e-216	0.222	Down
1762	1	Cald1	2.04815e-168	-0.912228	0.01	0.22	5.44317e-164	0.21	Down
1320	1	Rps29	5.78182e-168	-0.908923	0.02	0.259	1.53658e-163	0.239	Down
1898	1	4933406I18Rik	8.55633e-100	-0.90603	0.041	0.242	2.27393e-95	0.201	Down
1635	1	Hacd2	1.23933e-95	-0.905495	0.06	0.278	3.29363e-91	0.218	Down
1981	1	Adamts5	8.38772e-193	-0.903507	0.001	0.197	2.22912e-188	0.196	Down
2385	1	Plcb4	2.40095e-151	-0.881816	0.004	0.175	6.38077e-147	0.171	Down
1502	1	mt-Rnr1	3.49531e-103	-0.876697	0.051	0.278	9.28913e-99	0.227	Down
1197	1	Sptbn1	4.42409e-58	-0.876256	0.357	0.606	1.17575e-53	0.249	Down
677	1	mt-Rnr2	2.49799e-105	-0.870149	0.117	0.424	6.63867e-101	0.307	Down
1643	1	Mgp	1.08238e-218	-0.865228	0.001	0.219	2.87652e-214	0.218	Down
2114	1	Lrrc4	1.5514e-41	-0.864307	0.354	0.542	4.12299e-37	0.188	Down
1747	1	Ly6a	2.26063e-210	-0.862357	0.001	0.212	6.00785e-206	0.211	Down
1589	1	Rplp1	1.76071e-192	-0.862256	0.006	0.227	4.67926e-188	0.221	Down
3041	1	Slc9a9	2.50929e-32	-0.861739	0.477	0.612	6.6687e-28	0.135	Down
1920	1	9530026P05Rik	2.25556e-179	-0.856293	0.005	0.205	5.99437e-175	0.2	Down
1820	1	Ptprm	1.89607e-94	-0.851674	0.046	0.252	5.03898e-90	0.206	Down
2565	1	Card11	1.18604e-53	-0.849041	0.063	0.223	3.15203e-49	0.16	Down
2224	1	Smpd3	1.87467e-58	-0.847487	0.078	0.259	4.98213e-54	0.181	Down
1954	1	Thsd7a	9.79859e-181	-0.843291	0.004	0.202	2.60407e-176	0.198	Down
2648	1	Immp2l	1.45381e-34	-0.842834	0.411	0.567	3.86364e-30	0.156	Down
3148	1	Cacna1d	3.52492e-30	-0.835829	0.527	0.657	9.36783e-26	0.13	Down
2418	1	mt-Co2	7.52169e-36	-0.830885	0.137	0.306	1.99897e-31	0.169	Down
1792	1	Chpt1	2.97499e-169	-0.830267	0.009	0.217	7.90633e-165	0.208	Down
4022	1	Wwp1	2.01618e-34	-0.828457	0.773	0.785	5.35819e-30	0.012	Down
1611	1	C1qa	6.34661e-127	-0.827931	0.032	0.252	1.68667e-122	0.22	Down
2505	1	Ctsc	3.92698e-41	-0.826452	0.118	0.281	1.04363e-36	0.163	Down
1801	1	Ctsl	4.47428e-41	-0.819032	0.322	0.529	1.18909e-36	0.207	Down
2085	1	Lama4	3.33512e-185	-0.817116	0.002	0.192	8.8634e-181	0.19	Down
1910	1	Axl	8.41838e-90	-0.81625	0.047	0.247	2.23727e-85	0.2	Down
2240	1	Bnc2	4.66724e-164	-0.810212	0.004	0.184	1.24037e-159	0.18	Down
1852	1	Clec3b	4.65199e-199	-0.809623	0.002	0.206	1.23631e-194	0.204	Down
2750	1	Col4a1	9.7427e-141	-0.808775	0.002	0.152	2.58922e-136	0.15	Down
2013	1	Adipor2	5.6646e-47	-0.807589	0.184	0.378	1.50543e-42	0.194	Down
2086	1	Nrip1	6.19351e-45	-0.806666	0.177	0.367	1.64599e-40	0.19	Down
2274	1	Ccr5	7.327e-41	-0.804769	0.142	0.319	1.94722e-36	0.177	Down
2773	1	Ciita	5.82125e-80	-0.80404	0.024	0.173	1.54706e-75	0.149	Down
1982	1	Nid1	1.82213e-185	-0.803992	0.002	0.198	4.84248e-181	0.196	Down
1909	1	Cav1	1.15254e-198	-0.799992	0.001	0.201	3.06299e-194	0.2	Down
2312	1	Ssbp2	4.88546e-65	-0.797156	0.06	0.235	1.29836e-60	0.175	Down
2630	1	Adam22	4.9106e-38	-0.792052	0.113	0.269	1.30504e-33	0.156	Down
1585	1	H2-D1	6.99298e-49	-0.791689	0.335	0.556	1.85845e-44	0.221	Down
2711	1	Ptprg	5.75235e-131	-0.790832	0.004	0.156	1.52874e-126	0.152	Down
2278	1	Gm20275	2.92378e-36	-0.790327	0.253	0.43	7.77023e-32	0.177	Down
3506	1	Bmper	1.59026e-97	-0.789095	0.003	0.113	4.22627e-93	0.11	Down
2602	1	Pdgfd	1.46063e-136	-0.785649	0.004	0.162	3.88178e-132	0.158	Down
2154	1	Bckdhb	6.11468e-50	-0.778398	0.127	0.313	1.62504e-45	0.186	Down
2432	1	mt-Cytb	1.83537e-76	-0.775321	0.038	0.206	4.87767e-72	0.168	Down
2545	1	Zfp36l1	1.09885e-100	-0.769142	0.018	0.179	2.92032e-96	0.161	Down
1999	1	Crim1	5.01699e-53	-0.765225	0.126	0.321	1.33331e-48	0.195	Down
2365	1	Rpl9-ps6	1.76508e-136	-0.765219	0.009	0.181	4.69089e-132	0.172	Down
3891	1	Camk1d	1.71833e-69	-0.762774	0.809	0.879	4.56665e-65	0.07	Down
2492	1	Lipe	3.61407e-158	-0.762718	0.001	0.165	9.60474e-154	0.164	Down
2478	1	Gm42962	2.65617e-32	-0.75996	0.223	0.388	7.05905e-28	0.165	Down
3756	1	Cd86	4.51368e-32	-0.759822	0.032	0.123	1.19956e-27	0.091	Down
1961	1	Rpl41	3.92774e-98	-0.758584	0.04	0.238	1.04384e-93	0.198	Down
3926	1	Gm15261	5.15827e-15	-0.755558	0.492	0.552	1.37086e-10	0.06	Down
2153	1	Nedd4	4.7451e-175	-0.755367	0.002	0.188	1.26106e-170	0.186	Down
2347	1	Cp	1.26241e-116	-0.754778	0.016	0.189	3.35498e-112	0.173	Down
2647	1	mt-Nd4	1.46199e-58	-0.752271	0.049	0.205	3.88539e-54	0.156	Down
2549	1	Ly86	3.31922e-31	-0.75156	0.185	0.346	8.82116e-27	0.161	Down
3524	1	Bcar3	3.78587e-25	-0.749783	0.541	0.65	1.00613e-20	0.109	Down
2814	1	Gulp1	8.05713e-133	-0.74838	0.003	0.15	2.14126e-128	0.147	Down
2660	1	Magi2	5.84174e-138	-0.740657	0.004	0.159	1.5525e-133	0.155	Down
1750	1	Lars2	2.74615e-76	-0.740162	0.076	0.287	7.29818e-72	0.211	Down
2924	1	Adgrl4	4.44165e-125	-0.738447	0.003	0.144	1.18041e-120	0.141	Down
2751	1	mt-Nd2	1.5009e-63	-0.735376	0.039	0.189	3.98878e-59	0.15	Down
2277	1	Efemp1	1.27686e-171	-0.734372	0.002	0.179	3.39337e-167	0.177	Down
2762	1	Gm20663	4.39143e-28	-0.730909	0.193	0.342	1.16707e-23	0.149	Down
2293	1	Syne2	1.16965e-36	-0.728913	0.186	0.362	3.10847e-32	0.176	Down
2292	1	Pcsk5	1.82094e-170	-0.728231	0.002	0.178	4.83934e-166	0.176	Down
2876	1	Cyyr1	3.70804e-122	-0.722518	0.005	0.149	9.85447e-118	0.144	Down
2223	1	Tpt1	4.18425e-122	-0.719737	0.017	0.198	1.11201e-117	0.181	Down
2197	1	Trf	4.99174e-46	-0.71545	0.131	0.314	1.3266e-41	0.183	Down
2263	1	Serinc3	1.10216e-33	-0.714385	0.278	0.456	2.92911e-29	0.178	Down
2601	1	Ltbp4	6.93622e-154	-0.709789	0.001	0.159	1.84337e-149	0.158	Down
3636	1	Arhgap15	4.10851e-25	-0.706159	0.574	0.674	1.09188e-20	0.1	Down
3261	1	Gm35188	1.70308e-19	-0.702894	0.283	0.407	4.52611e-15	0.124	Down
2557	1	Clec10a	1.19348e-50	-0.699218	0.071	0.231	3.1718e-46	0.16	Down
2674	1	Agmo	1.07871e-25	-0.69653	0.302	0.456	2.86677e-21	0.154	Down
2835	1	Svep1	8.05684e-140	-0.691677	0.002	0.148	2.14119e-135	0.146	Down
2890	1	Cavin2	7.03864e-141	-0.691049	0.001	0.144	1.87059e-136	0.143	Down
2311	1	Cd300lg	2.17655e-172	-0.689454	0.001	0.176	5.7844e-168	0.175	Down
2342	1	Thrb	4.21635e-40	-0.689408	0.147	0.32	1.12054e-35	0.173	Down
2525	1	Ptprb	1.70685e-147	-0.689384	0.003	0.165	4.53613e-143	0.162	Down
3412	1	Tnip3	3.85848e-17	-0.689196	0.23	0.346	1.02543e-12	0.116	Down
2419	1	5330438D12Rik	5.78503e-32	-0.685909	0.319	0.488	1.53743e-27	0.169	Down
2594	1	Gm15501	1.5166e-103	-0.685249	0.016	0.175	4.03052e-99	0.159	Down
2072	1	C1qb	1.47752e-40	-0.683936	0.173	0.364	3.92667e-36	0.191	Down
2999	1	Fbxl7	3.59554e-118	-0.682926	0.004	0.142	9.5555e-114	0.138	Down
2564	1	Zfp862-ps	5.64631e-91	-0.682295	0.023	0.183	1.50056e-86	0.16	Down
2168	1	Ccl6	4.92956e-36	-0.682255	0.215	0.4	1.31008e-31	0.185	Down
2417	1	Ifngr1	9.14705e-41	-0.681682	0.126	0.295	2.43092e-36	0.169	Down
3640	1	Slc24a3	6.56402e-57	-0.681079	0.014	0.114	1.74446e-52	0.1	Down
3484	1	P3h2	1.70135e-82	-0.679563	0.007	0.119	4.52152e-78	0.112	Down
3242	1	Cdh13	1.05436e-98	-0.679344	0.006	0.131	2.80207e-94	0.125	Down
2544	1	Tnxb	4.84436e-146	-0.678454	0.003	0.164	1.28744e-141	0.161	Down
2195	1	Abcd2	2.80802e-40	-0.676883	0.158	0.341	7.4626e-36	0.183	Down
3109	1	Adamts12	3.56661e-110	-0.672733	0.005	0.137	9.47861e-106	0.132	Down
2071	1	C1qc	1.76183e-68	-0.672145	0.07	0.261	4.68224e-64	0.191	Down
3677	1	Ror1	4.63396e-77	-0.666064	0.005	0.103	1.23152e-72	0.098	Down
3713	1	Arhgap18	6.03357e-32	-0.664017	0.638	0.733	1.60348e-27	0.095	Down
2682	1	Adgrf5	9.75454e-148	-0.662031	0.002	0.156	2.59237e-143	0.154	Down
2641	1	Lifr	1.62616e-107	-0.657462	0.013	0.169	4.32168e-103	0.156	Down
2947	1	Prex2	1.04734e-122	-0.657382	0.004	0.144	2.78342e-118	0.14	Down
3326	1	Abcg3	2.11171e-39	-0.655642	0.046	0.165	5.61209e-35	0.119	Down
2901	1	Col1a2	1.7266e-132	-0.65549	0.002	0.144	4.58862e-128	0.142	Down
2984	1	Tead1	5.6414e-132	-0.653632	0.002	0.14	1.49926e-127	0.138	Down
2815	1	Pecam1	8.81695e-132	-0.653172	0.003	0.15	2.34319e-127	0.147	Down
3494	1	Mecom	1.79645e-88	-0.65225	0.005	0.116	4.77426e-84	0.111	Down
3168	1	Pdzrn3	1.20578e-116	-0.651112	0.002	0.131	3.20449e-112	0.129	Down
4027	1	Gm20388	1.35226e-70	-0.650965	0.921	0.928	3.59376e-66	0.007	Down
2508	1	Gpx3	6.43322e-160	-0.648166	0.001	0.164	1.70969e-155	0.163	Down
3950	1	Pitpnc1	3.31041e-42	-0.646766	0.808	0.86	8.79774e-38	0.052	Down
3012	1	Gm35154	1.83258e-28	-0.645534	0.122	0.259	4.87027e-24	0.137	Down
2792	1	Efna5	4.94538e-139	-0.641857	0.002	0.15	1.31428e-134	0.148	Down
3379	1	Man1a	9.54258e-18	-0.64047	0.381	0.498	2.53604e-13	0.117	Down
3546	1	Gm2245	1.31696e-15	-0.639942	0.309	0.417	3.49995e-11	0.108	Down
3414	1	Abca9	2.2689e-18	-0.638795	0.205	0.32	6.02983e-14	0.115	Down
3634	1	Insyn2b	7.61745e-21	-0.638469	0.495	0.596	2.02441e-16	0.101	Down
2875	1	Ifitm3	1.04723e-140	-0.636173	0.001	0.145	2.78311e-136	0.144	Down
3820	1	Gm5150	1.20403e-11	-0.634122	0.158	0.242	3.19983e-07	0.084	Down
3941	1	St8sia4	6.03249e-14	-0.633359	0.524	0.58	1.60319e-09	0.056	Down
3008	1	Sox6	1.01707e-133	-0.63107	0.001	0.138	2.70296e-129	0.137	Down
3376	1	Bicc1	5.212e-94	-0.625901	0.005	0.122	1.38514e-89	0.117	Down
3060	1	Arhgap29	5.0467e-126	-0.625751	0.002	0.136	1.34121e-121	0.134	Down
3146	1	Col4a2	1.18196e-117	-0.625159	0.003	0.133	3.14117e-113	0.13	Down
3009	1	Slc43a3	2.57068e-128	-0.625034	0.002	0.139	6.83185e-124	0.137	Down
3316	1	Ebf2	3.5663e-99	-0.623524	0.005	0.125	9.47781e-95	0.12	Down
3108	1	Cdh5	3.34776e-128	-0.62305	0.001	0.133	8.89701e-124	0.132	Down
2661	1	Fam13a	1.07496e-29	-0.621971	0.167	0.322	2.85681e-25	0.155	Down
3883	1	Ssh2	2.2995e-11	-0.617581	0.383	0.455	6.11115e-07	0.072	Down
3145	1	Htra3	2.53625e-120	-0.614816	0.002	0.132	6.74033e-116	0.13	Down
3127	1	Dpyd	1.59853e-128	-0.61256	0.001	0.132	4.24824e-124	0.131	Down
4012	1	Pid1	8.56587e-32	-0.610875	0.912	0.928	2.27647e-27	0.016	Down
3847	1	Hdac9	1.94532e-09	-0.610863	0.211	0.292	5.16989e-05	0.081	Down
3097	1	Nr3c2	1.32701e-93	-0.610003	0.01	0.143	3.52667e-89	0.133	Down
2466	1	Grk3	8.14577e-36	-0.60953	0.136	0.302	2.16482e-31	0.166	Down
2836	1	Maf	1.00638e-22	-0.608535	0.231	0.377	2.67456e-18	0.146	Down
3128	1	Dock9	3.34742e-81	-0.605099	0.015	0.146	8.89609e-77	0.131	Down
3333	1	Bach2	1.23332e-18	-0.604125	0.18	0.299	3.27766e-14	0.119	Down
2807	1	Adap2os	9.87538e-26	-0.602805	0.405	0.552	2.62448e-21	0.147	Down
3082	1	Scn7a	2.17669e-129	-0.601123	0.001	0.134	5.78478e-125	0.133	Down
3353	1	4931406P16Rik	1.74736e-19	-0.600219	0.279	0.397	4.64379e-15	0.118	Down
3306	1	Itga9	5.03915e-24	-0.599774	0.121	0.242	1.33921e-19	0.121	Down
2806	1	Fcgrt	5.40875e-80	-0.599609	0.023	0.17	1.43743e-75	0.147	Down
3473	1	Sulf1	6.68253e-100	-0.599171	0.002	0.114	1.77595e-95	0.112	Down
3955	1	Zbtb20	2.9312e-63	-0.598417	0.896	0.945	7.78997e-59	0.049	Down
3377	1	Cd163	2.9636e-52	-0.596992	0.027	0.144	7.87606e-48	0.117	Down
2477	1	Gm26936	8.87723e-35	-0.596286	0.154	0.319	2.35921e-30	0.165	Down
2781	1	Gm48678	9.09559e-27	-0.595398	0.441	0.59	2.41724e-22	0.149	Down
3596	1	Fbn1	2.80246e-92	-0.594888	0.002	0.106	7.44782e-88	0.104	Down
2348	1	Grn	1.65067e-31	-0.592872	0.203	0.376	4.38683e-27	0.173	Down
3293	1	Usp50	1.86128e-20	-0.592526	0.398	0.52	4.94655e-16	0.122	Down
3307	1	Fnbp1l	4.27674e-17	-0.59108	0.303	0.424	1.13659e-12	0.121	Down
3081	1	Palmd	9.90386e-131	-0.587082	0.001	0.134	2.63205e-126	0.133	Down
3844	1	Fam168a	1.02314e-13	-0.584873	0.48	0.561	2.71909e-09	0.081	Down
2891	1	Nrg4	5.41444e-126	-0.583636	0.004	0.147	1.43894e-121	0.143	Down
3029	1	Igfbp4	3.87328e-134	-0.582663	0.001	0.137	1.02936e-129	0.136	Down
3221	1	Ptprd	8.15093e-120	-0.582147	0.001	0.127	2.16619e-115	0.126	Down
3010	1	Abca8a	2.76668e-125	-0.580381	0.003	0.14	7.35273e-121	0.137	Down
3834	1	Mir99ahg	1.45654e-16	-0.579913	0.561	0.644	3.87091e-12	0.083	Down
3011	1	Tmeff2	1.00589e-122	-0.578897	0.003	0.14	2.67325e-118	0.137	Down
3259	1	Pdzd2	1.74607e-117	-0.578771	0.001	0.125	4.64035e-113	0.124	Down
3274	1	Plce1	1.47032e-108	-0.577432	0.003	0.126	3.90752e-104	0.123	Down
3536	1	Col5a2	4.57054e-98	-0.576707	0.002	0.11	1.21467e-93	0.108	Down
2948	1	Rbfox2	5.17689e-117	-0.576696	0.005	0.145	1.37581e-112	0.14	Down
3507	1	Plpp1	6.36981e-87	-0.576652	0.005	0.115	1.69284e-82	0.11	Down
3042	1	Prkar2b	3.12212e-30	-0.574593	0.105	0.24	8.29736e-26	0.135	Down
3110	1	Gm15414	1.19498e-80	-0.574204	0.015	0.147	3.17579e-76	0.132	Down
3654	1	March3	5.07325e-13	-0.572895	0.338	0.438	1.34827e-08	0.1	Down
3183	1	Strbp	9.73285e-21	-0.571169	0.329	0.457	2.5866e-16	0.128	Down
2804	1	Iqgap2	5.91215e-24	-0.570212	0.342	0.49	1.57121e-19	0.148	Down
3318	1	C5ar1	2.2371e-19	-0.569836	0.189	0.309	5.9453e-15	0.12	Down
3219	1	Ogn	4.81352e-124	-0.568539	0.001	0.127	1.27924e-119	0.126	Down
3083	1	C1s1	1.20171e-126	-0.568478	0.001	0.134	3.19367e-122	0.133	Down
3182	1	Sema3c	1.65431e-115	-0.566535	0.003	0.131	4.3965e-111	0.128	Down
3487	1	Gm13684	6.65189e-18	-0.564795	0.153	0.264	1.76781e-13	0.111	Down
3532	1	Ppp1r9a	5.09609e-46	-0.559684	0.028	0.136	1.35434e-41	0.108	Down
3378	1	Ctsz	6.06911e-18	-0.559205	0.321	0.438	1.61293e-13	0.117	Down
2975	1	Rps27rt	7.20958e-118	-0.557433	0.005	0.144	1.91602e-113	0.139	Down
3054	1	Gm44686	1.30739e-21	-0.556157	0.272	0.407	3.47452e-17	0.135	Down
3773	1	Mrc1	3.85628e-18	-0.555157	0.554	0.644	1.02484e-13	0.09	Down
3648	1	Gabbr2	1.05832e-29	-0.554812	0.047	0.147	2.81259e-25	0.1	Down
3240	1	Bgn	2.15136e-121	-0.55217	0.001	0.126	5.71747e-117	0.125	Down
3843	1	Ophn1	4.13367e-20	-0.55179	0.598	0.679	1.09856e-15	0.081	Down
3202	1	Filip1l	5.07629e-28	-0.548571	0.104	0.231	1.34907e-23	0.127	Down
3375	1	Meis1	2.02904e-96	-0.547221	0.004	0.121	5.39237e-92	0.117	Down
3313	1	Gm16168	7.48273e-30	-0.545796	0.075	0.195	1.98861e-25	0.12	Down
3973	1	Tcf4	6.14361e-30	-0.54532	0.778	0.819	1.63273e-25	0.041	Down
3662	1	Nbea	8.72786e-87	-0.544835	0.003	0.102	2.31952e-82	0.099	Down
2763	1	Marcks	1.89847e-26	-0.544078	0.183	0.332	5.04538e-22	0.149	Down
2900	1	Mmd	1.47849e-135	-0.543824	0.001	0.143	3.92924e-131	0.142	Down
3545	1	mt-Nd1	1.19926e-36	-0.542544	0.041	0.149	3.18714e-32	0.108	Down
3396	1	Prkd1	1.51716e-112	-0.539666	0.001	0.117	4.03201e-108	0.116	Down
3030	1	Dbi	3.44072e-35	-0.53866	0.085	0.221	9.14405e-31	0.136	Down
3275	1	Ifi203	9.73415e-40	-0.53863	0.051	0.174	2.58695e-35	0.123	Down
2595	1	Slco2b1	1.77375e-24	-0.535567	0.432	0.591	4.71391e-20	0.159	Down
3643	1	Noct	1.02345e-13	-0.531387	0.229	0.329	2.71991e-09	0.1	Down
3583	1	Adamts6	1.54746e-83	-0.530148	0.005	0.11	4.11254e-79	0.105	Down
3703	1	Kitl	2.94394e-12	-0.528604	0.415	0.51	7.82382e-08	0.095	Down
3575	1	St3gal4	6.11559e-14	-0.523596	0.313	0.419	1.62528e-09	0.106	Down
3418	1	Sparcl1	4.19417e-110	-0.522521	0.001	0.116	1.11464e-105	0.115	Down
3147	1	Rps24	4.67132e-65	-0.522109	0.024	0.154	1.24145e-60	0.13	Down
3580	1	Slc7a8	4.45637e-18	-0.521794	0.122	0.227	1.18433e-13	0.105	Down
3579	1	Etl4	3.09456e-49	-0.520835	0.022	0.127	8.22411e-45	0.105	Down
3642	1	Inpp4b	7.96322e-24	-0.519586	0.065	0.165	2.1163e-19	0.1	Down
3220	1	Dmd	1.49464e-122	-0.516348	0.001	0.127	3.97217e-118	0.126	Down
3474	1	Abi3bp	1.2667e-98	-0.515946	0.003	0.115	3.36637e-94	0.112	Down
3472	1	Fbln2	5.90012e-100	-0.515942	0.003	0.115	1.56802e-95	0.112	Down
3222	1	Rpl37rt	5.52125e-85	-0.514824	0.011	0.137	1.46733e-80	0.126	Down
3985	1	Pparg	1.32589e-16	-0.513691	0.689	0.727	3.5237e-12	0.038	Down
3201	1	B3galt2	2.51101e-38	-0.512449	0.06	0.187	6.67325e-34	0.127	Down
2985	1	Calr	3.11387e-48	-0.511039	0.05	0.188	8.27542e-44	0.138	Down
3305	1	Vegfa	7.51229e-58	-0.509613	0.025	0.146	1.99647e-53	0.121	Down
3684	1	Myo1d	2.48585e-52	-0.507402	0.016	0.113	6.60639e-48	0.097	Down
2949	1	Mgst1	5.27726e-27	-0.507253	0.144	0.284	1.40248e-22	0.14	Down
3505	1	Stxbp6	2.68927e-49	-0.506756	0.025	0.135	7.14701e-45	0.11	Down
3315	1	Fbln5	3.3607e-113	-0.50655	0.001	0.121	8.93139e-109	0.12	Down
3241	1	Cavin1	4.41584e-120	-0.504361	0.001	0.126	1.17355e-115	0.125	Down
3537	1	Gnat3	3.04279e-21	-0.504353	0.104	0.212	8.08651e-17	0.108	Down
3554	1	Slc4a4	2.14403e-94	-0.504027	0.003	0.11	5.69796e-90	0.107	Down
3260	1	Ppib	5.2671e-60	-0.50358	0.025	0.149	1.39978e-55	0.124	Down
2946	1	Bsg	5.79152e-129	-0.503442	0.002	0.142	1.53915e-124	0.14	Down
3493	1	Fstl1	5.47534e-104	-0.503014	0.002	0.113	1.45513e-99	0.111	Down
3641	1	Serpine1	1.57128e-44	-0.50292	0.024	0.124	4.17584e-40	0.1	Down
3236	1	Eef1a1	4.77137e-19	-0.502038	0.222	0.348	1.26804e-14	0.126	Down
2829	1	Slc7a11	1.40138e-26	0.501446	0.189	0.043	3.72431e-22	0.146	Up
1743	1	Pirb	6.80139e-33	0.501783	0.652	0.441	1.80754e-28	0.211	Up
2304	1	Hmox1	2.80119e-27	0.503441	0.28	0.105	7.44443e-23	0.175	Up
3317	1	Myof	2.60846e-51	0.504392	0.952	0.832	6.93225e-47	0.12	Up
1705	1	Clcn7	5.20681e-31	0.508907	0.528	0.314	1.38376e-26	0.214	Up
1787	1	Rhob	4.86954e-32	0.509033	0.394	0.186	1.29413e-27	0.208	Up
1756	1	Ncf2	3.95682e-31	0.509431	0.629	0.419	1.05156e-26	0.21	Up
1862	1	Trappc9	1.75565e-30	0.51349	0.627	0.424	4.66581e-26	0.203	Up
2509	1	Asmt	2.2964e-29	0.513661	0.224	0.061	6.10291e-25	0.163	Up
2325	1	Zwint	2.88527e-24	0.514288	0.409	0.235	7.66788e-20	0.174	Up
2169	1	B430306N03Rik	1.87599e-32	0.517432	0.272	0.087	4.98563e-28	0.185	Up
3853	1	Met	2.32999e-11	0.521499	0.141	0.061	6.19218e-07	0.08	Up
3111	1	Ptgr1	3.4772e-25	0.522953	0.163	0.031	9.24102e-21	0.132	Up
1448	1	Vwa8	3.38794e-40	0.523241	0.741	0.51	9.00378e-36	0.231	Up
2032	1	Ampd3	2.29184e-28	0.527081	0.372	0.179	6.09081e-24	0.193	Up
2396	1	Ctnnb1	3.186e-24	0.527204	0.392	0.222	8.4671e-20	0.17	Up
2133	1	Inf2	3.54132e-29	0.530704	0.323	0.136	9.41142e-25	0.187	Up
3698	1	Hmga2	2.93964e-13	0.531794	0.161	0.065	7.81239e-09	0.096	Up
1843	1	Vcl	1.61725e-25	0.531845	0.576	0.371	4.298e-21	0.205	Up
2002	1	Suco	8.89687e-28	0.533463	0.531	0.336	2.36443e-23	0.195	Up
2558	1	Slc8a1	1.52909e-33	0.534453	0.903	0.743	4.06371e-29	0.16	Up
1757	1	Pik3cb	2.16976e-30	0.536395	0.627	0.417	5.76636e-26	0.21	Up
2727	1	E230032D23Rik	6.83368e-27	0.536669	0.21	0.059	1.81612e-22	0.151	Up
1436	1	Fam219a	1.15043e-39	0.537766	0.756	0.524	3.05737e-35	0.232	Up
2324	1	Ldlr	7.8912e-25	0.538475	0.376	0.202	2.09717e-20	0.174	Up
2184	1	Snx7	3.76445e-26	0.542066	0.374	0.19	1.00044e-21	0.184	Up
1568	1	Taldo1	2.7323e-35	0.542796	0.377	0.155	7.26137e-31	0.222	Up
2073	1	Ttc12	1.16277e-32	0.545335	0.293	0.102	3.09016e-28	0.191	Up
1512	1	Gm47283	2.60429e-32	0.546983	0.604	0.377	6.92117e-28	0.227	Up
1888	1	Atp1a3	5.13279e-32	0.548054	0.337	0.136	1.36409e-27	0.201	Up
1538	1	Pde8a	2.63379e-34	0.549587	0.533	0.309	6.99955e-30	0.224	Up
1632	1	Lipa	1.45911e-53	0.552411	0.928	0.71	3.87773e-49	0.218	Up
1545	1	Mfsd12	5.33268e-35	0.553968	0.588	0.364	1.41721e-30	0.224	Up
2354	1	Large1	2.93773e-29	0.553993	0.798	0.626	7.80731e-25	0.172	Up
2401	1	Ahnak	9.63847e-48	0.559888	0.904	0.735	2.56152e-43	0.169	Up
1785	1	Tnks	3.21153e-47	0.560018	0.815	0.606	8.53495e-43	0.209	Up
2467	1	Gadd45g	8.6701e-32	0.56046	0.211	0.045	2.30417e-27	0.166	Up
2149	1	Tanc2	1.2128e-47	0.560976	0.906	0.72	3.22314e-43	0.186	Up
1732	1	Ttyh2	8.15761e-33	0.563848	0.448	0.236	2.16797e-28	0.212	Up
2352	1	Xylt1	1.21701e-39	0.563993	0.857	0.684	3.23433e-35	0.173	Up
1989	1	2510009E07Rik	1.80875e-28	0.572555	0.428	0.232	4.80694e-24	0.196	Up
1887	1	Panx1	1.16116e-39	0.573598	0.259	0.058	3.08591e-35	0.201	Up
1525	1	Nrp2	9.04377e-41	0.576242	0.75	0.524	2.40347e-36	0.226	Up
2629	1	Lncpint	2.77529e-52	0.5794	0.898	0.742	7.3756e-48	0.156	Up
1283	1	Zfand5	2.84065e-45	0.580236	0.724	0.482	7.54932e-41	0.242	Up
2559	1	Ctsk	2.77112e-20	0.583688	0.343	0.183	7.36453e-16	0.16	Up
1409	1	Cipc	3.04816e-36	0.585154	0.555	0.322	8.1008e-32	0.233	Up
1921	1	Ralgps1	3.4941e-32	0.586052	0.363	0.163	9.28593e-28	0.2	Up
2827	1	Dock10	7.82736e-55	0.588532	0.957	0.81	2.0802e-50	0.147	Up
2033	1	Ncf1	1.30884e-27	0.589088	0.437	0.244	3.47837e-23	0.193	Up
1170	1	Atf3	9.5823e-43	0.590601	0.584	0.332	2.54659e-38	0.252	Up
1673	1	Ralgapa2	3.72996e-42	0.591117	0.745	0.529	9.91275e-38	0.216	Up
1682	1	Abcc5	4.56909e-45	0.593403	0.781	0.566	1.21428e-40	0.215	Up
1416	1	Anxa4	6.60276e-43	0.594739	0.711	0.478	1.75475e-38	0.233	Up
3574	1	Macf1	5.81623e-77	0.597575	0.979	0.873	1.54572e-72	0.106	Up
1387	1	Taco1	2.12509e-38	0.599034	0.55	0.316	5.64763e-34	0.234	Up
1994	1	Frmd4a	1.75938e-29	0.599352	0.543	0.348	4.67572e-25	0.195	Up
1624	1	Aldh2	5.84365e-35	0.600948	0.432	0.213	1.55301e-30	0.219	Up
1366	1	Klf6	2.64144e-40	0.605094	0.613	0.377	7.0199e-36	0.236	Up
2433	1	Gclc	2.0939e-24	0.609584	0.308	0.14	5.56476e-20	0.168	Up
2001	1	Aig1	1.4967e-28	0.60973	0.535	0.34	3.97764e-24	0.195	Up
2202	1	Fbxo32	4.7269e-24	0.610629	0.409	0.226	1.25622e-19	0.183	Up
1449	1	Ptk2	7.39438e-40	0.611045	0.612	0.381	1.96513e-35	0.231	Up
1646	1	Atp6v1h	1.20432e-44	0.611776	0.772	0.554	3.2006e-40	0.218	Up
2063	1	Ecpas	4.25424e-53	0.612778	0.865	0.673	1.13061e-48	0.192	Up
703	1	Blvrb	4.51226e-51	0.613259	0.657	0.355	1.19918e-46	0.302	Up
1848	1	Cdk18	8.84702e-36	0.616368	0.332	0.128	2.35118e-31	0.204	Up
2209	1	Gm20658	1.24501e-38	0.62311	0.205	0.023	3.30873e-34	0.182	Up
1435	1	Lrrfip2	2.38813e-56	0.624069	0.834	0.602	6.3467e-52	0.232	Up
1819	1	Nedd4l	4.11437e-40	0.627072	0.772	0.566	1.09344e-35	0.206	Up
2000	1	Rubcnl	5.57138e-36	0.631381	0.272	0.077	1.48065e-31	0.195	Up
2163	1	Wwox	1.89376e-40	0.632569	0.804	0.619	5.03286e-36	0.185	Up
1352	1	A330023F24Rik	6.60102e-49	0.638092	0.786	0.549	1.75429e-44	0.237	Up
1871	1	Arap2	9.81858e-39	0.638206	0.262	0.06	2.60939e-34	0.202	Up
1417	1	Klf9	6.39394e-39	0.64039	0.51	0.277	1.69925e-34	0.233	Up
2027	1	Hipk2	1.51902e-53	0.640966	0.865	0.671	4.03694e-49	0.194	Up
1724	1	Pstpip1	1.29771e-39	0.642982	0.305	0.092	3.44878e-35	0.213	Up
1257	1	Cat	7.07388e-40	0.643252	0.484	0.24	1.87995e-35	0.244	Up
1128	1	Gpr137b-ps	2.66634e-47	0.649383	0.64	0.385	7.08606e-43	0.255	Up
3621	1	Runx1	7.56877e-50	0.654182	0.946	0.844	2.01148e-45	0.102	Up
2566	1	Npas2	4.6264e-26	0.659581	0.251	0.091	1.22951e-21	0.16	Up
1193	1	Tspan14	2.8017e-47	0.663701	0.663	0.414	7.4458e-43	0.249	Up
1308	1	Gask1b	4.66048e-38	0.670666	0.532	0.292	1.23857e-33	0.24	Up
1084	1	Cacna1a	1.357e-38	0.672426	0.508	0.249	3.60638e-34	0.259	Up
1528	1	Resf1	1.72399e-41	0.673052	0.691	0.465	4.58167e-37	0.226	Up
1906	1	Ccny	2.406e-37	0.673311	0.75	0.549	6.39419e-33	0.201	Up
1057	1	Gbe1	2.74923e-46	0.675109	0.656	0.394	7.30634e-42	0.262	Up
3149	1	Slc40a1	6.03506e-20	0.676544	0.206	0.076	1.60388e-15	0.13	Up
1107	1	Tnfaip2	2.86915e-46	0.679762	0.452	0.195	7.62506e-42	0.257	Up
1080	1	Efr3b	8.92345e-39	0.679819	0.573	0.313	2.3715e-34	0.26	Up
1353	1	Tfec	5.77244e-43	0.681571	0.369	0.132	1.53408e-38	0.237	Up
1559	1	Txn1	1.63798e-41	0.688445	0.347	0.124	4.3531e-37	0.223	Up
1340	1	Ptpn1	1.52387e-41	0.688688	0.613	0.375	4.04983e-37	0.238	Up
1282	1	Esyt2	1.57903e-49	0.698438	0.773	0.531	4.19644e-45	0.242	Up
1284	1	C77080	2.88107e-42	0.713683	0.418	0.176	7.65673e-38	0.242	Up
900	1	Pkm	3.71943e-53	0.73055	0.485	0.208	9.88476e-49	0.277	Up
1094	1	Tulp4	4.04797e-62	0.732497	0.757	0.499	1.07579e-57	0.258	Up
1222	1	Sema4d	4.92215e-44	0.736319	0.398	0.152	1.30811e-39	0.246	Up
1313	1	Akr1b8	1.12956e-41	0.737689	0.376	0.136	3.00191e-37	0.24	Up
2764	1	Rps6ka2	3.91437e-21	0.739007	0.322	0.173	1.04028e-16	0.149	Up
2933	1	Mtss1	2.87643e-86	0.74383	0.955	0.815	7.64441e-82	0.14	Up
1144	1	Pcyt1a	1.32775e-48	0.745289	0.597	0.343	3.52862e-44	0.254	Up
779	1	Hk3	2.73006e-56	0.75436	0.621	0.329	7.2554e-52	0.292	Up
1226	1	Adam8	2.00595e-48	0.758657	0.61	0.364	5.33102e-44	0.246	Up
1268	1	Plk2	8.47296e-43	0.758743	0.423	0.18	2.25177e-38	0.243	Up
1056	1	Pgd	3.53249e-49	0.758851	0.447	0.185	9.38796e-45	0.262	Up
948	1	Ptk2b	4.81105e-69	0.759186	0.789	0.517	1.27858e-64	0.272	Up
851	1	Gramd1b	5.6487e-54	0.768873	0.63	0.346	1.5012e-49	0.284	Up
1119	1	Nav2	7.06782e-46	0.788218	0.646	0.39	1.87834e-41	0.256	Up
1529	1	Gm15155	6.30171e-39	0.791541	0.341	0.116	1.67474e-34	0.225	Up
1091	1	Fat3	1.8697e-40	0.79225	0.675	0.417	4.9689e-36	0.258	Up
1983	1	Serpinb9b	1.91364e-43	0.794995	0.215	0.019	5.08569e-39	0.196	Up
1079	1	Ahnak2	6.99932e-50	0.796495	0.581	0.321	1.86014e-45	0.26	Up
607	1	Clec4d	1.08529e-61	0.797207	0.496	0.179	2.88427e-57	0.317	Up
862	1	Itgb2	4.73107e-60	0.812131	0.616	0.334	1.25733e-55	0.282	Up
980	1	Gm21860	1.94935e-48	0.824526	0.482	0.213	5.18058e-44	0.269	Up
2441	1	Aopep	4.1858e-119	0.848405	0.969	0.801	1.11242e-114	0.168	Up
749	1	Fam129b	7.44022e-87	0.850337	0.848	0.552	1.97731e-82	0.296	Up
730	1	Slc22a4	2.16616e-63	0.869921	0.432	0.134	5.75679e-59	0.298	Up
822	1	Apbb2	2.45598e-90	0.871578	0.864	0.577	6.52702e-86	0.287	Up
949	1	Itgax	3.90022e-54	0.878558	0.543	0.271	1.03652e-49	0.272	Up
1558	1	Acss2	5.35834e-43	0.883177	0.305	0.082	1.42403e-38	0.223	Up
1015	1	Morrbid	2.44347e-54	0.901639	0.357	0.091	6.49376e-50	0.266	Up
3957	1	Neat1	7.22526e-145	0.92342	0.994	0.946	1.92018e-140	0.048	Up
585	1	Txnrd1	2.65174e-68	0.924442	0.583	0.262	7.04727e-64	0.321	Up
649	1	Lhfpl2	4.33428e-67	0.925147	0.607	0.295	1.15188e-62	0.312	Up
725	1	Cgnl1	4.49367e-62	0.926451	0.443	0.145	1.19424e-57	0.298	Up
2488	1	Fnip2	6.1704e-90	0.927485	0.947	0.782	1.63985e-85	0.165	Up
572	1	Gsr	1.59104e-65	0.933994	0.526	0.204	4.22835e-61	0.322	Up
512	1	2210408F21Rik	9.55675e-76	0.965882	0.642	0.305	2.5398e-71	0.337	Up
510	1	Ankrd33b	8.50825e-71	0.983945	0.514	0.176	2.26115e-66	0.338	Up
956	1	Dapk1	1.39946e-95	1.01568	0.846	0.575	3.71922e-91	0.271	Up
460	1	Gpr137b	1.37397e-90	1.01638	0.695	0.346	3.65147e-86	0.349	Up
794	1	Gpnmb	1.18863e-87	1.02417	0.9	0.61	3.1589e-83	0.29	Up
495	1	Rnf128	2.72676e-81	1.02934	0.693	0.351	7.24664e-77	0.342	Up
600	1	Rassf8	7.29484e-80	1.0307	0.728	0.41	1.93868e-75	0.318	Up
1575	1	Tmem267	6.89685e-35	1.04118	0.474	0.252	1.83291e-30	0.222	Up
616	1	Wfs1	7.08606e-70	1.05589	0.598	0.282	1.88319e-65	0.316	Up
621	1	Gm15726	2.08806e-64	1.05632	0.522	0.207	5.54922e-60	0.315	Up
377	1	Tcirg1	1.55012e-112	1.06075	0.797	0.425	4.11961e-108	0.372	Up
401	1	Gclm	6.25997e-85	1.11835	0.51	0.146	1.66365e-80	0.364	Up
481	1	Layn	1.87878e-85	1.1418	0.396	0.051	4.99305e-81	0.345	Up
241	1	Esd	6.42177e-129	1.23546	0.71	0.279	1.70665e-124	0.431	Up
542	1	Prkcb	1.66495e-126	1.25284	0.878	0.549	4.42477e-122	0.329	Up
421	1	Prdx1	3.17474e-109	1.27806	0.809	0.45	8.43718e-105	0.359	Up
270	1	Mmp12	1.18925e-122	1.65215	0.806	0.394	3.16054e-118	0.412	Up
198	1	Mamdc2	4.72901e-143	2.15106	0.755	0.291	1.25678e-138	0.464	Up

## Sheet: Adipocytes
IF / IF-KO	cellType	gene	p_val	avg_log2FC	pct.1	pct.2	p_val_adj	diff_pct	regulation
7	3	CT010467.1	1.41459e-209	-1.83602	0.043	0.894	3.7594e-205	0.851	Down
111	3	Dennd2d	2.41428e-129	-1.7462	0.184	0.775	6.41618e-125	0.591	Down
20	3	Apoe	7.42909e-185	-1.69558	0.109	0.906	1.97436e-180	0.797	Down
81	3	Cfd	1.69956e-139	-1.58702	0.207	0.859	4.51675e-135	0.652	Down
89	3	Gm42418	2.23638e-190	-1.48232	0.367	0.998	5.94341e-186	0.631	Down
42	3	Cmss1	2.1779e-156	-1.40602	0.171	0.907	5.78797e-152	0.736	Down
164	3	Slc2a3	1.52993e-88	-1.3124	0.212	0.706	4.06594e-84	0.494	Down
227	3	Acacb	5.89505e-101	-1.29504	0.442	0.88	1.56667e-96	0.438	Down
284	3	C730002L08Rik	2.19868e-81	-1.26569	0.442	0.848	5.84322e-77	0.406	Down
237	3	Zim1	5.50078e-66	-1.22638	0.175	0.607	1.46189e-61	0.432	Down
65	3	Dcn	1.05515e-128	-1.19965	0.094	0.782	2.80416e-124	0.688	Down
295	3	BB365896	2.97505e-59	-1.19387	0.271	0.671	7.90649e-55	0.4	Down
191	3	Ackr4	1.29694e-86	-1.17764	0.32	0.79	3.44674e-82	0.47	Down
242	3	Serpine1	2.90058e-62	-1.17543	0.28	0.71	7.70857e-58	0.43	Down
2164	3	Pacrg	1.64144e-84	-1.15747	0.752	0.937	4.36229e-80	0.185	Down
228	3	Adap2os	4.30998e-86	-1.14268	0.408	0.845	1.14542e-81	0.437	Down
517	3	Gprin3	2.14922e-54	-1.12956	0.432	0.768	5.71176e-50	0.336	Down
1437	3	Nrg4	2.43878e-78	-1.12581	0.711	0.943	6.48129e-74	0.232	Down
3449	3	Fam13a	1.20241e-46	-1.07329	0.85	0.964	3.19551e-42	0.114	Down
3727	3	Asph	1.80241e-95	-1.01015	0.891	0.985	4.79009e-91	0.094	Down
151	3	Cd74	2.22761e-92	-1.00402	0.011	0.523	5.92009e-88	0.512	Down
493	3	Ccbe1	1.1675e-47	-0.994811	0.058	0.4	3.10275e-43	0.342	Down
206	3	Gm38244	5.6412e-75	-0.988958	0.045	0.501	1.49921e-70	0.456	Down
122	3	Cst3	2.27148e-98	-0.980349	0.049	0.61	6.0367e-94	0.561	Down
557	3	Adrb3	7.76967e-52	-0.932238	0.524	0.85	2.06487e-47	0.326	Down
3774	3	Aldh1a1	2.52349e-66	-0.924683	0.893	0.983	6.70643e-62	0.09	Down
891	3	Cadps	5.57801e-39	-0.914725	0.03	0.308	1.48241e-34	0.278	Down
268	3	Adgrg2	9.73772e-57	-0.903454	0.299	0.713	2.5879e-52	0.414	Down
343	3	Prex2	1.99528e-51	-0.869988	0.336	0.722	5.30265e-47	0.386	Down
452	3	Dnah3	8.252e-53	-0.865694	0.03	0.381	2.19305e-48	0.351	Down
3207	3	A530053G22Rik	1.17992e-59	-0.86253	0.844	0.971	3.13575e-55	0.127	Down
347	3	Klhl29	1.00059e-46	-0.859886	0.22	0.603	2.65916e-42	0.383	Down
1885	3	Adap2	1.59964e-66	-0.856216	0.733	0.934	4.2512e-62	0.201	Down
1674	3	Fkbp5	6.62319e-41	-0.837218	0.647	0.863	1.76018e-36	0.216	Down
454	3	Grb10	5.30706e-46	-0.821189	0.415	0.765	1.41041e-41	0.35	Down
285	3	Zfp462	7.90529e-53	-0.820093	0.282	0.688	2.10091e-48	0.406	Down
435	3	Sema5a	1.33314e-47	-0.809053	0.434	0.789	3.54294e-43	0.355	Down
265	3	2010016I18Rik	8.91975e-65	-0.802799	0.045	0.46	2.37051e-60	0.415	Down
3116	3	Stim1	8.00523e-41	-0.800336	0.784	0.916	2.12747e-36	0.132	Down
720	3	Scara5	5.11564e-32	-0.79918	0.203	0.503	1.35953e-27	0.3	Down
115	3	Camk1d	2.09877e-81	-0.79069	0.18	0.759	5.57769e-77	0.579	Down
742	3	9330175M20Rik	1.30957e-49	-0.786424	0.573	0.869	3.48032e-45	0.296	Down
3917	3	Cidec	6.26704e-74	-0.783432	0.929	0.993	1.66553e-69	0.064	Down
412	3	Abca8a	5.16004e-51	-0.778809	0.056	0.418	1.37133e-46	0.362	Down
941	3	Snhg11	1.73708e-57	-0.777153	0.633	0.906	4.61647e-53	0.273	Down
492	3	Acad11	1.54137e-48	-0.776186	0.434	0.776	4.09634e-44	0.342	Down
3226	3	9530026P05Rik	2.93278e-56	-0.772797	0.838	0.964	7.79415e-52	0.126	Down
327	3	Tmsb4x	8.33783e-57	-0.762604	0.045	0.435	2.21586e-52	0.39	Down
415	3	Gm29237	2.32734e-49	-0.759011	0.468	0.829	6.18513e-45	0.361	Down
642	3	A830008E24Rik	6.95447e-41	-0.751213	0.081	0.394	1.84822e-36	0.313	Down
560	3	Trf	1.37563e-35	-0.749135	0.209	0.534	3.65586e-31	0.325	Down
1153	3	Ntrk2	5.3193e-35	-0.746041	0.551	0.804	1.41366e-30	0.253	Down
1236	3	Myo1b	1.43464e-23	-0.745798	0.288	0.533	3.81271e-19	0.245	Down
1996	3	Pcsk5	2.09644e-40	-0.727488	0.742	0.937	5.57151e-36	0.195	Down
185	3	H2-D1	4.80036e-69	-0.727307	0.09	0.568	1.27574e-64	0.478	Down
671	3	Ces1d	6.57192e-36	-0.709069	0.502	0.81	1.74655e-31	0.308	Down
506	3	Il15ra	1.73445e-44	-0.700842	0.434	0.773	4.60947e-40	0.339	Down
3876	3	Fam214a	1.80135e-62	-0.700341	0.908	0.982	4.78726e-58	0.074	Down
3692	3	Tead1	3.82155e-63	-0.699876	0.883	0.98	1.01562e-58	0.097	Down
508	3	Mertk	2.62378e-47	-0.695591	0.487	0.826	6.97297e-43	0.339	Down
386	3	Mir6236	7.4679e-57	-0.6943	0.021	0.392	1.98467e-52	0.371	Down
892	3	Il1r1	1.87414e-33	-0.692729	0.479	0.757	4.9807e-29	0.278	Down
410	3	C3	2.37641e-54	-0.686247	0.024	0.387	6.31554e-50	0.363	Down
3863	3	4931406P16Rik	3.81628e-51	-0.678286	0.9	0.978	1.01421e-46	0.078	Down
824	3	Pnpla7	8.4016e-35	-0.677895	0.487	0.774	2.23281e-30	0.287	Down
431	3	Cd81	7.15128e-53	-0.659794	0.03	0.387	1.90052e-48	0.357	Down
604	3	Klhl2	1.41829e-42	-0.653323	0.515	0.833	3.76924e-38	0.318	Down
1252	3	Cyp2e1	2.15829e-32	-0.652364	0.03	0.274	5.73587e-28	0.244	Down
433	3	Vmp1	3.47524e-45	-0.641276	0.459	0.816	9.2358e-41	0.357	Down
366	3	Scd1	1.44788e-47	-0.63536	0.541	0.916	3.84789e-43	0.375	Down
474	3	Gm16093	3.06301e-36	-0.633189	0.258	0.605	8.14025e-32	0.347	Down
610	3	Gm45470	2.9125e-40	-0.629472	0.085	0.402	7.74026e-36	0.317	Down
2146	3	Dpyd	9.51074e-36	-0.624794	0.756	0.943	2.52757e-31	0.187	Down
463	3	Cmklr1	2.42868e-37	-0.623716	0.344	0.692	6.45446e-33	0.348	Down
3310	3	Gm16168	1.37167e-36	-0.619006	0.833	0.954	3.64534e-32	0.121	Down
487	3	Timp4	3.10671e-43	-0.617251	0.096	0.44	8.25639e-39	0.344	Down
533	3	Gm35188	9.0629e-35	-0.608881	0.466	0.798	2.40856e-30	0.332	Down
650	3	H2-Aa	1.76238e-48	-0.606966	0.004	0.316	4.6837e-44	0.312	Down
1720	3	Ptchd4	6.22662e-18	-0.605806	0.297	0.51	1.65479e-13	0.213	Down
102	3	Psap	4.01983e-88	-0.60347	0.133	0.738	1.06831e-83	0.605	Down
580	3	Bnip3	8.3334e-40	-0.602433	0.511	0.833	2.21468e-35	0.322	Down
651	3	Arrdc3	2.75288e-30	-0.601412	0.314	0.626	7.31606e-26	0.312	Down
3065	3	Ctcflos	6.02852e-33	-0.599748	0.84	0.974	1.60214e-28	0.134	Down
666	3	4930444A19Rik	1.20193e-30	-0.599646	0.261	0.571	3.19426e-26	0.31	Down
735	3	Pon3	3.78664e-36	-0.596158	0.534	0.832	1.00634e-31	0.298	Down
2353	3	Peg3	1.27218e-41	-0.595088	0.789	0.962	3.38095e-37	0.173	Down
769	3	Gpihbp1	9.40849e-45	-0.594153	0.004	0.297	2.5004e-40	0.293	Down
387	3	Cyp2d22	1.37661e-43	-0.593233	0.171	0.542	3.65847e-39	0.371	Down
929	3	Adipoq	7.12115e-32	-0.591426	0.556	0.831	1.89252e-27	0.275	Down
993	3	Papss2	5.13683e-27	-0.590134	0.167	0.435	1.36517e-22	0.268	Down
404	3	5330438D12Rik	7.07185e-41	-0.588191	0.474	0.838	1.87942e-36	0.364	Down
1045	3	Snta1	7.11434e-25	-0.586438	0.472	0.735	1.89071e-20	0.263	Down
532	3	4732463B04Rik	4.46757e-42	-0.582755	0.094	0.427	1.1873e-37	0.333	Down
587	3	Gm15886	5.68738e-34	-0.569898	0.162	0.483	1.51148e-29	0.321	Down
1997	3	Rad18	1.70293e-21	-0.56417	0.609	0.804	4.52572e-17	0.195	Down
601	3	2610035D17Rik	1.09472e-29	-0.563565	0.297	0.615	2.90933e-25	0.318	Down
1652	3	Slc7a8	7.3774e-20	-0.562188	0.164	0.381	1.96062e-15	0.217	Down
1199	3	Dennd4a	6.08742e-25	-0.56056	0.483	0.732	1.61779e-20	0.249	Down
837	3	Slpi	4.08604e-42	-0.557818	0.011	0.297	1.08591e-37	0.286	Down
1798	3	Ivns1abp	1.03771e-42	-0.557222	0.739	0.947	2.75783e-38	0.208	Down
1330	3	Lrrc58	6.7165e-36	-0.556935	0.679	0.918	1.78498e-31	0.239	Down
1405	3	Eya2	9.60353e-22	-0.556542	0.237	0.471	2.55223e-17	0.234	Down
635	3	Gm26632	1.58271e-27	-0.554883	0.357	0.671	4.20622e-23	0.314	Down
617	3	Timp3	1.47542e-43	-0.548556	0.036	0.352	3.92107e-39	0.316	Down
4035	3	Malat1	3.72798e-63	-0.548421	0.998	1	9.90748e-59	0.002	Down
570	3	Hspa5	3.06638e-47	-0.546474	0.021	0.344	8.14921e-43	0.323	Down
1683	3	Atp10d	3.40657e-32	-0.545283	0.688	0.903	9.05329e-28	0.215	Down
3989	3	Akap13	7.85941e-47	-0.544824	0.945	0.981	2.08872e-42	0.036	Down
727	3	Hsd11b1	4.4283e-35	-0.540148	0.09	0.388	1.17687e-30	0.298	Down
958	3	Adhfe1	9.72209e-30	-0.537406	0.579	0.85	2.58374e-25	0.271	Down
737	3	Ly6e	7.47084e-43	-0.534247	0.019	0.316	1.98545e-38	0.297	Down
3928	3	Acss3	1.55733e-48	-0.533159	0.927	0.987	4.13876e-44	0.06	Down
523	3	Gpt2	7.95319e-33	-0.530268	0.269	0.604	2.11364e-28	0.335	Down
834	3	Il6ra	1.16244e-33	-0.527803	0.577	0.863	3.08931e-29	0.286	Down
1495	3	Peak1	4.32505e-23	-0.527069	0.602	0.83	1.14942e-18	0.228	Down
3728	3	Itih5	8.26037e-42	-0.524729	0.883	0.977	2.19528e-37	0.094	Down
628	3	Lrrc4c	9.62035e-29	-0.520347	0.289	0.604	2.5567e-24	0.315	Down
876	3	Apol6	8.33255e-37	-0.518916	0.643	0.923	2.21446e-32	0.28	Down
337	3	Itm2b	4.20261e-40	-0.518839	0.425	0.813	1.11689e-35	0.388	Down
1025	3	Ly6c1	1.14871e-39	-0.516983	0.004	0.269	3.05281e-35	0.265	Down
690	3	2810407A14Rik	4.11005e-33	-0.516323	0.139	0.444	1.09229e-28	0.305	Down
1515	3	Gm20663	4.55404e-26	-0.514859	0.058	0.285	1.21028e-21	0.227	Down
1012	3	Cables1	2.09141e-22	-0.513079	0.425	0.692	5.55813e-18	0.267	Down
2506	3	Auts2	1.45726e-25	-0.511721	0.761	0.924	3.87282e-21	0.163	Down
2165	3	Pde7a	4.53177e-23	-0.509314	0.695	0.88	1.20436e-18	0.185	Down
3881	3	Prkce	6.18188e-43	-0.503908	0.914	0.987	1.6429e-38	0.073	Down
3988	3	Tet3	2.24853e-13	0.50209	0.598	0.561	5.9757e-09	0.037	Up
3170	3	5033421B08Rik	7.84617e-18	0.502242	0.246	0.117	2.0852e-13	0.129	Up
3965	3	Ptk2b	5.25775e-16	0.50683	0.626	0.581	1.3973e-11	0.045	Up
4037	3	Ltc4s	3.18215e-07	0.508668	0.485	0.483	0.00845688	0.002	Up
3997	3	Msra	3.70898e-09	0.512905	0.539	0.507	9.85698e-05	0.032	Up
3915	3	Blnk	1.69322e-10	0.513446	0.105	0.041	4.49989e-06	0.064	Up
4018	3	Maml2	2.79047e-13	0.513704	0.835	0.82	7.41595e-09	0.015	Up
3969	3	C4b	1.23456e-09	0.51763	0.53	0.487	3.28096e-05	0.043	Up
3996	3	Syne2	2.65528e-17	0.518943	0.81	0.843	7.05667e-13	0.033	Up
3623	3	Gtdc1	2.62475e-13	0.521417	0.553	0.452	6.97554e-09	0.101	Up
3732	3	Sbno2	5.67784e-13	0.522461	0.391	0.298	1.50894e-08	0.093	Up
3838	3	1700028E10Rik	3.744e-08	0.523425	0.365	0.283	0.000995006	0.082	Up
3758	3	Gm14964	1.92685e-26	0.526544	0.109	0.018	5.12081e-22	0.091	Up
3681	3	Cacna2d1	2.60593e-12	0.529924	0.483	0.385	6.92553e-08	0.098	Up
4039	3	Tcf7l2	4.94427e-25	0.534433	0.891	0.89	1.31399e-20	0.001	Up
4002	3	Tnfaip8	6.16257e-17	0.536966	0.769	0.742	1.63776e-12	0.027	Up
3931	3	Parp3	3.63274e-14	0.539799	0.502	0.443	9.65438e-10	0.059	Up
3884	3	Gpd1	1.35863e-07	0.54066	0.291	0.219	0.0036107	0.072	Up
3861	3	Col5a2	5.89857e-09	0.542026	0.35	0.271	0.00015676	0.079	Up
4017	3	D5Ertd579e	1.42356e-15	0.542107	0.712	0.697	3.78325e-11	0.015	Up
3927	3	Mrtfa	5.03008e-11	0.549415	0.472	0.412	1.33679e-06	0.06	Up
3667	3	Taco1	2.43263e-17	0.549611	0.508	0.41	6.46495e-13	0.098	Up
3923	3	Arhgap39	1.83093e-08	0.55049	0.359	0.298	0.000486587	0.061	Up
3860	3	Itpk1	4.77676e-11	0.55051	0.408	0.329	1.26947e-06	0.079	Up
4004	3	Rasgrf2	3.14202e-12	0.556663	0.645	0.619	8.35022e-08	0.026	Up
2582	3	Mark1	1.41419e-36	0.557989	0.216	0.057	3.75834e-32	0.159	Up
3946	3	Nr6a1	1.72191e-13	0.558075	0.588	0.534	4.57615e-09	0.054	Up
3784	3	Esyt1	2.88305e-13	0.560911	0.41	0.321	7.66198e-09	0.089	Up
3979	3	Sdk1	3.00785e-07	0.560965	0.468	0.428	0.00799365	0.04	Up
4036	3	Mycbp2	8.63821e-22	0.563017	0.985	0.983	2.29569e-17	0.002	Up
4030	3	Itsn1	1.0945e-12	0.5639	0.752	0.756	2.90875e-08	0.004	Up
4016	3	Ahnak	1.24927e-20	0.564937	0.831	0.816	3.32006e-16	0.015	Up
3958	3	Bcar3	1.50254e-15	0.566088	0.752	0.704	3.99315e-11	0.048	Up
4010	3	Tln2	1.20913e-20	0.56879	0.789	0.77	3.21337e-16	0.019	Up
4019	3	Acsl1	3.21319e-17	0.570083	0.968	0.954	8.53938e-13	0.014	Up
4006	3	Hivep3	6.74023e-15	0.570788	0.705	0.68	1.79128e-10	0.025	Up
3939	3	Plxna2	4.78433e-15	0.570879	0.665	0.609	1.27148e-10	0.056	Up
3912	3	Dock4	3.9377e-22	0.571137	0.75	0.685	1.04648e-17	0.065	Up
4028	3	Ppp2r5a	2.23279e-24	0.578237	0.861	0.868	5.93387e-20	0.007	Up
3730	3	Zfp407	2.46276e-22	0.58152	0.673	0.58	6.54503e-18	0.093	Up
3934	3	Mgat5	4.92898e-15	0.583604	0.571	0.513	1.30993e-10	0.058	Up
3974	3	Macf1	7.21353e-30	0.588755	0.938	0.897	1.91707e-25	0.041	Up
3999	3	Agap1	3.8329e-12	0.591795	0.568	0.536	1.01863e-07	0.032	Up
3911	3	Ccdc88a	1.05911e-11	0.592842	0.513	0.448	2.81469e-07	0.065	Up
3731	3	Gm47283	2.92695e-19	0.593273	0.56	0.467	7.77867e-15	0.093	Up
3942	3	Zdhhc14	1.64965e-07	0.59543	0.367	0.312	0.0043841	0.055	Up
2583	3	Prdm16	1.1328e-28	0.597208	0.248	0.089	3.01052e-24	0.159	Up
2824	3	Ddr2	1.5281e-21	0.608529	0.472	0.325	4.06109e-17	0.147	Up
3956	3	Ano6	1.04371e-16	0.610431	0.703	0.654	2.77376e-12	0.049	Up
3918	3	Cpq	8.24749e-23	0.612288	0.75	0.686	2.19185e-18	0.064	Up
3528	3	Tns3	7.28882e-13	0.614094	0.305	0.196	1.93708e-08	0.109	Up
3635	3	Rnf24	1.12607e-13	0.616745	0.408	0.307	2.99265e-09	0.101	Up
4032	3	Slc24a3	1.50008e-26	0.623641	0.897	0.9	3.98662e-22	0.003	Up
3995	3	Resf1	1.35464e-15	0.628529	0.78	0.747	3.60009e-11	0.033	Up
3278	3	Palld	1.06745e-16	0.635169	0.436	0.313	2.83687e-12	0.123	Up
4007	3	Arid5b	5.42108e-09	0.635863	0.658	0.682	0.000144071	0.024	Up
3966	3	Adcy5	9.02164e-13	0.636319	0.733	0.778	2.39759e-08	0.045	Up
3818	3	Arhgap25	1.51251e-17	0.644018	0.117	0.033	4.01964e-13	0.084	Up
3959	3	Shroom3	2.10299e-12	0.644946	0.632	0.584	5.58892e-08	0.048	Up
3992	3	Ephx2	1.08097e-08	0.647006	0.688	0.723	0.000287278	0.035	Up
3984	3	Exoc4	1.90662e-28	0.656989	0.951	0.912	5.06705e-24	0.039	Up
3322	3	Nhsl2	6.08963e-16	0.658192	0.481	0.361	1.61838e-11	0.12	Up
3908	3	Pam	3.21763e-27	0.659241	0.816	0.75	8.55117e-23	0.066	Up
3986	3	Cdk14	1.7927e-29	0.662242	0.93	0.893	4.76429e-25	0.037	Up
3836	3	Cmip	2.10666e-25	0.662343	0.748	0.665	5.59867e-21	0.083	Up
3153	3	Ephb2	1.42009e-18	0.672432	0.374	0.244	3.77402e-14	0.13	Up
4033	3	Dgat2	1.89212e-08	0.672451	0.555	0.552	0.000502851	0.003	Up
3825	3	Fmn1	5.55844e-10	0.673553	0.212	0.128	1.47721e-05	0.084	Up
2966	3	Fstl1	6.21082e-19	0.673712	0.378	0.239	1.65059e-14	0.139	Up
4009	3	Hipk2	6.09293e-37	0.688629	0.919	0.898	1.61926e-32	0.021	Up
3539	3	Gnal	1.74567e-17	0.699923	0.179	0.071	4.63929e-13	0.108	Up
2675	3	Cacna1a	6.16743e-23	0.700283	0.459	0.305	1.63906e-18	0.154	Up
4013	3	Magi1	1.3527e-28	0.702928	0.878	0.862	3.59492e-24	0.016	Up
4015	3	Sox5	3.1436e-50	0.704077	0.987	0.972	8.35443e-46	0.015	Up
4008	3	Pparg	2.66889e-36	0.711643	0.985	0.963	7.09286e-32	0.022	Up
3761	3	Rreb1	1.4703e-39	0.732136	0.863	0.772	3.90746e-35	0.091	Up
3581	3	Slit2	3.04553e-15	0.744716	0.194	0.089	8.09381e-11	0.105	Up
3983	3	Large1	1.33279e-39	0.75862	0.947	0.908	3.54203e-35	0.039	Up
2482	3	Grb14	1.39372e-24	0.763999	0.286	0.121	3.70395e-20	0.165	Up
2987	3	Rnf150	3.48424e-31	0.766806	0.72	0.582	9.25973e-27	0.138	Up
3907	3	Mamdc2	4.99178e-12	0.772443	0.1	0.034	1.32661e-07	0.066	Up
4000	3	Lctl	2.39082e-09	0.774259	0.534	0.504	6.35386e-05	0.03	Up
3888	3	Prkcb	7.92335e-11	0.800228	0.124	0.053	2.10571e-06	0.071	Up
2729	3	B3galt1	3.49335e-20	0.81378	0.308	0.157	9.28393e-16	0.151	Up
3810	3	St18	2.80645e-17	0.814684	0.124	0.038	7.45841e-13	0.086	Up
2605	3	Col27a1	4.00309e-52	0.829721	0.182	0.024	1.06386e-47	0.158	Up
2355	3	Pdgfd	9.62779e-25	0.830642	0.457	0.285	2.55868e-20	0.172	Up
3875	3	Tmeff2	2.11651e-09	0.834095	0.423	0.349	5.62484e-05	0.074	Up
3208	3	Asap1	2.63462e-56	0.839873	0.861	0.734	7.00177e-52	0.127	Up
1547	3	mt-Rnr2	2.35638e-07	0.843118	0.252	0.476	0.00626232	0.224	Up
3742	3	Sipa1l1	1.07586e-43	0.852114	0.806	0.714	2.85921e-39	0.092	Up
2774	3	Rftn1	1.55171e-23	0.854038	0.372	0.223	4.12384e-19	0.149	Up
2741	3	AC149090.1	4.81622e-55	0.856751	0.765	0.615	1.27996e-50	0.15	Up
3809	3	Sptlc3	8.16277e-18	0.877678	0.12	0.034	2.16934e-13	0.086	Up
3921	3	Hdac9	3.47977e-11	0.880218	0.534	0.473	9.24784e-07	0.061	Up
2171	3	Mid1	9.48472e-30	0.889226	0.5	0.315	2.52066e-25	0.185	Up
1830	3	Prrx1	2.02728e-37	0.891829	0.344	0.138	5.38769e-33	0.206	Up
1586	3	Angpt1	3.27544e-36	0.89281	0.398	0.177	8.70481e-32	0.221	Up
4038	3	Zeb2	1.00206e-49	0.907385	0.957	0.956	2.66306e-45	0.001	Up
3964	3	Svep1	8.17983e-39	0.91002	0.874	0.829	2.17387e-34	0.045	Up
3889	3	Myo1f	1.40068e-09	0.921655	0.143	0.072	3.72245e-05	0.071	Up
3382	3	Col5a3	2.54608e-25	0.942593	0.596	0.479	6.76648e-21	0.117	Up
1865	3	Grk5	1.59971e-37	0.944441	0.583	0.38	4.25139e-33	0.203	Up
1229	3	Robo1	3.35381e-51	0.954248	0.374	0.128	8.91309e-47	0.246	Up
3748	3	Atp6v0d2	2.95989e-19	0.959546	0.13	0.038	7.86621e-15	0.092	Up
3859	3	Cd84	6.26453e-12	0.986179	0.143	0.064	1.66486e-07	0.079	Up
1973	3	Adam23	7.30327e-36	0.987309	0.35	0.153	1.94092e-31	0.197	Up
797	3	Setbp1	9.67353e-60	1.01246	0.635	0.345	2.57084e-55	0.29	Up
2296	3	Tspan18	1.69991e-30	1.01321	0.47	0.294	4.51769e-26	0.176	Up
3868	3	Nedd4l	1.93137e-64	1.06519	0.895	0.819	5.1328e-60	0.076	Up
1404	3	Col15a1	1.28511e-43	1.07065	0.477	0.243	3.41532e-39	0.234	Up
2579	3	Sh3kbp1	1.53717e-78	1.10791	0.87	0.711	4.08519e-74	0.159	Up
1550	3	Nhs	2.09825e-37	1.17682	0.395	0.172	5.57631e-33	0.223	Up
2495	3	Cyp4b1	7.58779e-27	1.18439	0.325	0.161	2.01653e-22	0.164	Up
3104	3	Gm42906	3.64946e-25	1.35994	0.573	0.44	9.6988e-21	0.133	Up
1097	3	Ryr2	2.36663e-54	1.37738	0.412	0.154	6.28954e-50	0.258	Up
360	3	Adam12	1.81351e-89	1.54066	0.793	0.416	4.81957e-85	0.377	Up
3833	3	Mmp12	2.9115e-13	1.63217	0.143	0.06	7.73761e-09	0.083	Up

## Sheet: GOBPnr 4 genes up in p53 KO Ads
Gene Set	Description	FDR	Size	Expect	Ratio	P Value	FDR
GO:1990845	adaptive thermogenesis	0.010292	143	0.78136	89.587	1.2675e-05	0.010292
GO:0016042	lipid catabolic process	0.012135	293	16.01	56.216	2.989e-05	0.012135
GO:0044282	small molecule catabolic process	0.019428	328	17.922	50.217	7.1778e-05	0.019428
GO:0046677	response to antibiotic	0.023908	350	19.124	47.061	0.00011777	0.023908
GO:0006631	fatty acid metabolic process	0.026774	372	20.326	44.277	0.00018632	0.026774
GO:0010876	lipid localization	0.026774	375	20.49	43.923	0.00019784	0.026774
GO:0097006	regulation of plasma lipoprotein particle levels	0.036928	60	0.32785	12.201	0.00031835	0.036928
GO:0006638	neutral lipid metabolic process	0.040768	121	0.66115	75.625	0.00051758	0.040768
GO:0019216	regulation of lipid metabolic process	0.040768	333	18.195	43.967	0.00045416	0.040768
GO:0070371	ERK1 and ERK2 cascade	0.040768	343	18.742	42.685	0.00055228	0.040768
GO:0071875	adrenergic receptor signaling pathway	0.040768	27	0.14753	20.335	0.00041727	0.040768
GO:0018212	peptidyl-tyrosine modification	0.048951	361	19.725	40.557	0.00077195	0.048951
GO:0048871	multicellular organismal homeostasis	0.048951	453	24.752	36.36	0.0007837	0.048951
