# Supplementary material for: Adipocyte p53 coordinates the response to intermittent fasting by regulating adipose tissue immune cell landscape
Source: Nat Commun. 2024 Feb 15;15:1391. doi: 10.1038/s41467-024-45724-y (PMC10869344; doi:10.1038/s41467-024-45724-y)
Supplement: Supplementary file 7 — Source data [file 41467_2024_45724_MOESM7_ESM.xlsx]

## Sheet: Figure 1A
Body weight (g)	days	HFD-AL				HFD-IF
	1	44.4	48	46.8		42.9	44.13	43.38	45.93
	2	44.5	48.5	46.5		40.3	41.4	40.31	42.23
	3	43.41	49	46.03		41.2	42.06	41.25	42.62
	4	43.84	49.52	46.18		38.8	39.61	38.45	39.83
	5	44.19	49.58	46.24		40.8	39.5	40.1	40
	6	43.59	49.59	46.57		37.4	38.4	37.4	37.5
	7	43.6	49.7	47.6		38.9	40	38.6	38
	8	43.7	49.4	47		38.6	39.7	38.8	37.7
	9	43.9	49.8	46.9		36.6	37.8	36.7	34.6
	10	43.7	48.9	46.7		38	39.6	38.6	36.6
	11	44.5	49.8	47.5		35.6	37.1	35.6	33.2
	12	44.4	50	47.5		37.2	39	38.2	35.2
	13	44.1	49.9	46.7		34.3	37	35	32.2
	14	45.3	49.3	46.1		36.6	38.2	37.7	34.8
	15	44.6	49.8	46		36.8	38.5	37.7	35.2
	16	44.8	50.2	46.2		34.5	36.2	35.2	32.4
	17	45.7	51.3	45.9		36.7	38.5	34.5	37.8
	18	45.3	51.8	46		34.1	36	34.6	31.7

## Sheet: Figure 1B
Body weight (g)	CHOW	HFD-AL	HFD-IF
	28.4	47.2	33.6
	30.8	56.4	37.6
	31.4	47.4	34.2
	30.48	47.9	36.6
	30.6	45	29.2
	29.5	46.5	43.6
	32.1	46.5	38.6
	31.9	45.7	36.8
	25.8		37
			36.6

## Sheet: Figure 1C
Adipose weigth (g)				CHOW								HFD-AL							HFD-IF
	eWAT	0.5247	0.4793	0.8392	0.926	0.68	0.446		1.2129	1.4907	1.5874	1.2048	1.4396	1.326	1.8765		0.8285	0.6923	1.2995	1.0717	1.4769
	sWAT	0.3054	0.2997	0.348	0.438	0.388	0.27		2.2262	3.5146	3.0767	2.8807					1.552	1.4533	1.8293	1.7462	1.9542
	BAT	0.077	0.095	0.1283	0.116	0.093	0.089		0.3114	0.3711	0.1985	0.2836	0.3788				0.1751	0.1227	0.163	0.1732	0.1712

## Sheet: Figure 1D
Glucose tolerance test (GTT)	minutes			HFD-AL									HFD-IF													CHOW
	0	100	100	100	100	100	100		100	100	100	100	100	100	100	100	100	100	100	100	100		100	100	100	100	100	100	100
	15	176.812	174.146	180.455	208.213	235.047	225.263		169.061	207.143	247.674	197.727	207.246	237.563	196.875	186.631	174.691	242.767	117.801	101.604	115.116		233.333	235.57	119.403	133.113	111.712	138.298	217.722
	30	162.319	156.098	190.909	195.652	224.766	247.368		149.171	178.571	214.535	141.477	146.377	211.675	196.875	179.144	155.556	150.314	94.2408	74.8663	89.5349		192.81	197.987	0	105.298	127.928	114.184	149.367
	60	128.986	146.829	159.091	166.667	159.346	174.211		119.337	133.929	162.209	132.955	131.884	0	150	149.198	167.284	188.679	103.665	79.1444	89.5349		122.222	130.201	109.701	113.245	115.315	113.475	112.025
	120	90.8213	99.0244	90.4545	120.29	88.785	91.0526		103.315	101.786	118.023	121.591	97.1014	120.305	92.7083	111.765	110.494	190.566	98.9529	96.7914	91.8605		119.608	106.711	100	107.285	94.5946	94.3262	89.2405

## Sheet: Figure 1E
AUC glucose tolerance test of Figure 1D		MEAN	SD	N
	HFD-AL	18080	921.1	7
	HFD-IF	15876	1448	13
	CHOW	14448	1325	6

## Sheet: Figure 1F
Cumulative food intake (g)	HFD-AL	HFD-IF
	8.13	10.38
	10.84	8.17
	10.16	8.44

## Sheet: Figure 1H
%CLS/Adipocytes in eWAT	HFD-AL	HFD-IF
	1.15359	4.82412
	1.68878	2.6872
	1.81938	4.43686
	2.27434	1.25366
	4.19806	7.16463
	2.44123	7.41379
	4.41989
	3.4375
	0.398583
	3.19851

## Sheet: Figure 1I
Cd11c mRNA expression	HFD-AL	HFD-IF
	0.688231	1.08118
	0.353573	2.16162
	2.04037	1.68957
	0.917998	2.49392
		2.83737
		3.68

## Sheet: Figure 1J
mRNA expression in eWAT			HFD-AL						HFD-IF
	Tnfa	1.06651	0.615112	1.06892	1.25		0.933155	1.35776	0.980396	1.21059	1.18004	1.26215
	Il6	0.836	0.987294	1.17912			0.863559	0.988765	0.696794	0.804441	0.887618	1.35056
	Nos2	0.692154	1.64347	1.30045	0.364409		0.896378	1.1749	0.262297	0.75359	0.19576	0.161257
	Arg1	2.00312	0.508314	1.00428	0.484423		0.703485	0.750287	0.754178	0.556683	0.82	0.846158
	Ccl2	1.45061	1.02677	0.971057	0.552673		0.367274	0.816767	0.888099	0.280337	0.854574	0.347744

## Sheet: Figure 1K
mRNA expression in eWAT		HFD-AL									HFD-IF
	Mmp12	1.35885	0.119496	0.658754	1.8629	1.41129	1.77407	0.794797	0.0421087		0.408757	0.186734	2.18352	1.04521	1.39296	3.04216	3.48955	1.00808	1.22823	0.805819
	Trem2	1.59283	0.267611	0.849426	1.29278	1.38597	1.53717	0.982263	0.123008			1.45828	3.43619	1.85185	1.11954	1.71215	1.38107	2.20399	2.41985	2.07479
	Lipa	1.34869	1.80678	0.296887	0.560749						1.19286	0.844746	1.30454	1.38985	1.98789	0.988804
	Gpnmb	1.50981	0.106506	0.638159	1.74557						1.73218	0.904907	1.48907	1.91983	2.38548	1.85765
	Lgals3	1.54231	0.309581	0.697685	1.45354						1.75357	0.901867	1.20353	1.70835	1.89401	1.64157

[truncated: 98 more sheets: Figure 2A, Figure 2B, Figure 2C, Figure 2E, Figure 2F, Figure 2G, Figure 2H, Figure 2I, Figure 2J, Figure 2K, Figure 2L, Figure 2M, Figure 2N, Figure 3E, Figure 4E, Figure 4G, Figure 4H, Figure 5A, Figure 5B, Figure 5C …]
